# Supplementary material for: Discovery of a non-canonical GRHL1 binding site using deep convolutional and recurrent neural networks
Source: BMC Genomics. 2023 Dec 4;24:736. doi: 10.1186/s12864-023-09830-3 (PMC10696883; doi:10.1186/s12864-023-09830-3)
Supplement: Supplementary file 2 — Supplementary Material 2 [file 12864_2023_9830_MOESM2_ESM.xlsx]

## Sheet: Tab1_Hyperparameters
conv_num	kernel_num	kernel_len	dropout_for_dense_layers	rnn_type	rnn_bidirectional	size_of_max_pooling_windows	step_size_of_max_pooling_operation	number_of_dense_layers	number_of_neurons_in_dense_layers	dropout_percentage_input_layer	dropout_percentage_convolutional_layer	dropout_percentage_dense_layers	batch_size	learning_rate	patience_learning_rate	patience_stopping	epochs	kernel_max_constraint	roc-auc
1	100	5	0.6	GRU	TRUE	2	2	1	100	0.1	0.3	0.6	128	0.0005	5	15	500	3	0.76041	final parameters
1	100	5	0.1	LSTM	TRUE	2	2	1	100	0.1	0.3	0.6	128	0.0005	5	15	500	3	0.75956
1	100	5	0.1	GRU	TRUE	2	2	1	100	0.1	0.3	0.6	128	0.0005	5	15	500	3	0.75694
1	100	4	0.1	LSTM	TRUE	2	2	1	100	0.1	0.3	0.6	128	0.0005	5	15	500	3	0.75649
1	100	5	0.6	LSTM	TRUE	2	2	1	100	0.1	0.3	0.6	128	0.0005	5	15	500	3	0.75617
1	100	4	0.1	GRU	TRUE	2	2	1	100	0.1	0.3	0.6	128	0.0005	5	15	500	3	0.75587
1	100	5	0.1	LSTM	FALSE	2	2	1	100	0.1	0.3	0.6	128	0.0005	5	15	500	3	0.75574
1	100	5	0.1	None	FALSE	2	2	1	100	0.1	0.3	0.6	128	0.0005	5	15	500	3	0.75536
1	100	4	0.6	LSTM	TRUE	2	2	1	100	0.1	0.3	0.6	128	0.0005	5	15	500	3	0.75514
1	100	5	0.1	None	TRUE	2	2	1	100	0.1	0.3	0.6	128	0.0005	5	15	500	3	0.75428
1	100	8	0.1	GRU	TRUE	2	2	1	100	0.1	0.3	0.6	128	0.0005	5	15	500	3	0.75421
1	100	8	0.6	LSTM	TRUE	2	2	1	100	0.1	0.3	0.6	128	0.0005	5	15	500	3	0.75311
1	100	5	0.1	GRU	FALSE	2	2	1	100	0.1	0.3	0.6	128	0.0005	5	15	500	3	0.75298
1	100	4	0.6	GRU	TRUE	2	2	1	100	0.1	0.3	0.6	128	0.0005	5	15	500	3	0.75295
0	100	10	0.1	GRU	TRUE	2	2	1	100	0.1	0.3	0.6	128	0.0005	5	15	500	3	0.75289
1	100	5	0.6	GRU	FALSE	2	2	1	100	0.1	0.3	0.6	128	0.0005	5	15	500	3	0.75282
1	100	8	0.1	LSTM	TRUE	2	2	1	100	0.1	0.3	0.6	128	0.0005	5	15	500	3	0.75276
1	100	5	0.6	None	FALSE	2	2	1	100	0.1	0.3	0.6	128	0.0005	5	15	500	3	0.75261
1	100	10	0.1	LSTM	TRUE	2	2	1	100	0.1	0.3	0.6	128	0.0005	5	15	500	3	0.75254
1	100	8	0.6	GRU	TRUE	2	2	1	100	0.1	0.3	0.6	128	0.0005	5	15	500	3	0.75226
1	100	10	0.1	GRU	TRUE	2	2	1	100	0.1	0.3	0.6	128	0.0005	5	15	500	3	0.75226
0	100	5	0.1	LSTM	TRUE	2	2	1	100	0.1	0.3	0.6	128	0.0005	5	15	500	3	0.75219
1	100	5	0.6	LSTM	FALSE	2	2	1	100	0.1	0.3	0.6	128	0.0005	5	15	500	3	0.75183
1	100	8	0.6	LSTM	FALSE	2	2	1	100	0.1	0.3	0.6	128	0.0005	5	15	500	3	0.75178
1	100	10	0.6	GRU	TRUE	2	2	1	100	0.1	0.3	0.6	128	0.0005	5	15	500	3	0.75162
1	100	8	0.1	GRU	FALSE	2	2	1	100	0.1	0.3	0.6	128	0.0005	5	15	500	3	0.75148
0	100	4	0.1	LSTM	TRUE	2	2	1	100	0.1	0.3	0.6	128	0.0005	5	15	500	3	0.75131
1	100	10	0.1	None	TRUE	2	2	1	100	0.1	0.3	0.6	128	0.0005	5	15	500	3	0.75128
1	100	8	0.1	None	FALSE	2	2	1	100	0.1	0.3	0.6	128	0.0005	5	15	500	3	0.75106
0	100	5	0.1	GRU	TRUE	2	2	1	100	0.1	0.3	0.6	128	0.0005	5	15	500	3	0.75065
1	100	4	0.1	None	TRUE	2	2	1	100	0.1	0.3	0.6	128	0.0005	5	15	500	3	0.75059
1	100	4	0.1	LSTM	FALSE	2	2	1	100	0.1	0.3	0.6	128	0.0005	5	15	500	3	0.75044
1	100	10	0.6	None	FALSE	2	2	1	100	0.1	0.3	0.6	128	0.0005	5	15	500	3	0.75028
1	100	10	0.1	None	FALSE	2	2	1	100	0.1	0.3	0.6	128	0.0005	5	15	500	3	0.75014
1	100	8	0.6	None	TRUE	2	2	1	100	0.1	0.3	0.6	128	0.0005	5	15	500	3	0.75013
1	100	5	0.6	None	TRUE	2	2	1	100	0.1	0.3	0.6	128	0.0005	5	15	500	3	0.7499
1	100	10	0.6	LSTM	TRUE	2	2	1	100	0.1	0.3	0.6	128	0.0005	5	15	500	3	0.74957
1	100	8	0.6	None	FALSE	2	2	1	100	0.1	0.3	0.6	128	0.0005	5	15	500	3	0.74952
1	100	4	0.1	None	FALSE	2	2	1	100	0.1	0.3	0.6	128	0.0005	5	15	500	3	0.74933
0	100	5	0.6	GRU	TRUE	2	2	1	100	0.1	0.3	0.6	128	0.0005	5	15	500	3	0.74865
1	100	4	0.1	GRU	FALSE	2	2	1	100	0.1	0.3	0.6	128	0.0005	5	15	500	3	0.74841
0	100	4	0.1	GRU	TRUE	2	2	1	100	0.1	0.3	0.6	128	0.0005	5	15	500	3	0.74836
0	100	10	0.6	LSTM	TRUE	2	2	1	100	0.1	0.3	0.6	128	0.0005	5	15	500	3	0.74828
1	100	10	0.6	LSTM	FALSE	2	2	1	100	0.1	0.3	0.6	128	0.0005	5	15	500	3	0.74814
0	100	8	0.6	GRU	TRUE	2	2	1	100	0.1	0.3	0.6	128	0.0005	5	15	500	3	0.74805
0	100	8	0.1	LSTM	TRUE	2	2	1	100	0.1	0.3	0.6	128	0.0005	5	15	500	3	0.74781
1	100	10	0.1	GRU	FALSE	2	2	1	100	0.1	0.3	0.6	128	0.0005	5	15	500	3	0.74759
1	100	8	0.6	GRU	FALSE	2	2	1	100	0.1	0.3	0.6	128	0.0005	5	15	500	3	0.74753
1	100	10	0.6	None	TRUE	2	2	1	100	0.1	0.3	0.6	128	0.0005	5	15	500	3	0.74747
0	100	10	0.6	GRU	TRUE	2	2	1	100	0.1	0.3	0.6	128	0.0005	5	15	500	3	0.74742
1	100	4	0.6	LSTM	FALSE	2	2	1	100	0.1	0.3	0.6	128	0.0005	5	15	500	3	0.74736
0	100	4	0.6	LSTM	TRUE	2	2	1	100	0.1	0.3	0.6	128	0.0005	5	15	500	3	0.74705
1	100	4	0.6	GRU	FALSE	2	2	1	100	0.1	0.3	0.6	128	0.0005	5	15	500	3	0.74681
1	100	8	0.1	None	TRUE	2	2	1	100	0.1	0.3	0.6	128	0.0005	5	15	500	3	0.74668
0	100	8	0.1	GRU	TRUE	2	2	1	100	0.1	0.3	0.6	128	0.0005	5	15	500	3	0.74631
1	100	10	0.6	GRU	FALSE	2	2	1	100	0.1	0.3	0.6	128	0.0005	5	15	500	3	0.74577
1	100	10	0.1	LSTM	FALSE	2	2	1	100	0.1	0.3	0.6	128	0.0005	5	15	500	3	0.74547
1	100	4	0.6	None	FALSE	2	2	1	100	0.1	0.3	0.6	128	0.0005	5	15	500	3	0.74483
0	100	5	0.6	LSTM	TRUE	2	2	1	100	0.1	0.3	0.6	128	0.0005	5	15	500	3	0.74446
0	100	10	0.1	LSTM	TRUE	2	2	1	100	0.1	0.3	0.6	128	0.0005	5	15	500	3	0.74442
1	100	4	0.6	None	TRUE	2	2	1	100	0.1	0.3	0.6	128	0.0005	5	15	500	3	0.74386
1	100	8	0.1	LSTM	FALSE	2	2	1	100	0.1	0.3	0.6	128	0.0005	5	15	500	3	0.74376
0	100	10	0.1	GRU	FALSE	2	2	1	100	0.1	0.3	0.6	128	0.0005	5	15	500	3	0.7428
0	100	8	0.6	LSTM	TRUE	2	2	1	100	0.1	0.3	0.6	128	0.0005	5	15	500	3	0.7421
0	100	4	0.6	GRU	TRUE	2	2	1	100	0.1	0.3	0.6	128	0.0005	5	15	500	3	0.74187
0	100	4	0.1	None	TRUE	2	2	1	100	0.1	0.3	0.6	128	0.0005	5	15	500	3	0.74168
0	100	8	0.1	LSTM	FALSE	2	2	1	100	0.1	0.3	0.6	128	0.0005	5	15	500	3	0.74089
0	100	10	0.1	None	TRUE	2	2	1	100	0.1	0.3	0.6	128	0.0005	5	15	500	3	0.7406
0	100	10	0.1	LSTM	FALSE	2	2	1	100	0.1	0.3	0.6	128	0.0005	5	15	500	3	0.74049
0	100	10	0.1	None	FALSE	2	2	1	100	0.1	0.3	0.6	128	0.0005	5	15	500	3	0.74045
0	100	5	0.1	None	TRUE	2	2	1	100	0.1	0.3	0.6	128	0.0005	5	15	500	3	0.74041
0	100	8	0.1	None	TRUE	2	2	1	100	0.1	0.3	0.6	128	0.0005	5	15	500	3	0.73985
0	100	8	0.1	None	FALSE	2	2	1	100	0.1	0.3	0.6	128	0.0005	5	15	500	3	0.73964
0	100	4	0.6	GRU	FALSE	2	2	1	100	0.1	0.3	0.6	128	0.0005	5	15	500	3	0.73956
0	100	5	0.1	None	FALSE	2	2	1	100	0.1	0.3	0.6	128	0.0005	5	15	500	3	0.73934
0	100	4	0.1	GRU	FALSE	2	2	1	100	0.1	0.3	0.6	128	0.0005	5	15	500	3	0.73931
0	100	4	0.1	None	FALSE	2	2	1	100	0.1	0.3	0.6	128	0.0005	5	15	500	3	0.73916
0	100	5	0.1	GRU	FALSE	2	2	1	100	0.1	0.3	0.6	128	0.0005	5	15	500	3	0.73769
0	100	5	0.1	LSTM	FALSE	2	2	1	100	0.1	0.3	0.6	128	0.0005	5	15	500	3	0.73767
0	100	5	0.6	LSTM	FALSE	2	2	1	100	0.1	0.3	0.6	128	0.0005	5	15	500	3	0.73721
0	100	8	0.1	GRU	FALSE	2	2	1	100	0.1	0.3	0.6	128	0.0005	5	15	500	3	0.73714
0	100	8	0.6	GRU	FALSE	2	2	1	100	0.1	0.3	0.6	128	0.0005	5	15	500	3	0.73684
0	100	10	0.6	LSTM	FALSE	2	2	1	100	0.1	0.3	0.6	128	0.0005	5	15	500	3	0.73668
0	100	4	0.6	LSTM	FALSE	2	2	1	100	0.1	0.3	0.6	128	0.0005	5	15	500	3	0.73664
0	100	4	0.1	LSTM	FALSE	2	2	1	100	0.1	0.3	0.6	128	0.0005	5	15	500	3	0.7361
0	100	10	0.6	GRU	FALSE	2	2	1	100	0.1	0.3	0.6	128	0.0005	5	15	500	3	0.73582
0	100	8	0.6	LSTM	FALSE	2	2	1	100	0.1	0.3	0.6	128	0.0005	5	15	500	3	0.73399
0	100	5	0.6	GRU	FALSE	2	2	1	100	0.1	0.3	0.6	128	0.0005	5	15	500	3	0.73354
0	100	4	0.6	None	TRUE	2	2	1	100	0.1	0.3	0.6	128	0.0005	5	15	500	3	0.73077
0	100	4	0.6	None	FALSE	2	2	1	100	0.1	0.3	0.6	128	0.0005	5	15	500	3	0.73072
0	100	8	0.6	None	FALSE	2	2	1	100	0.1	0.3	0.6	128	0.0005	5	15	500	3	0.73051
0	100	5	0.6	None	FALSE	2	2	1	100	0.1	0.3	0.6	128	0.0005	5	15	500	3	0.72984
0	100	8	0.6	None	TRUE	2	2	1	100	0.1	0.3	0.6	128	0.0005	5	15	500	3	0.72958
0	100	5	0.6	None	TRUE	2	2	1	100	0.1	0.3	0.6	128	0.0005	5	15	500	3	0.7291
0	100	10	0.6	None	FALSE	2	2	1	100	0.1	0.3	0.6	128	0.0005	5	15	500	3	0.72866
0	100	10	0.6	None	TRUE	2	2	1	100	0.1	0.3	0.6	128	0.0005	5	15	500	3	0.72833

## Sheet: Tab2_Training_Splits
roc_auc
0.756008
0.754097
0.754509
0.756335
0.755323
0.754953
0.753505
0.756567
0.756004
0.75461
0.756591
0.755912
0.750088
0.753796
0.752905
0.752963
0.757028
0.751293
0.751592
0.756555
0.753634
0.755776
0.752431
0.751783
0.756909
0.752891
0.754828
0.754493
0.755913
0.750453
0.754109
0.750431
0.755361
0.750602
0.749894
0.7527
0.754563
0.754006
0.749955
0.749373
0.757264
0.754689
0.755101
0.753038
0.75427
0.754753
0.758004
0.752494
0.752022
0.755324
0.757705
0.756388
0.752518
0.752524
0.754311
0.753016
0.756525
0.755813
0.755788
0.754677
0.751387
0.749052
0.756172
0.753167
0.758043
0.753833
0.750638
0.75469
0.7526
0.757109
0.75757
0.755086
0.755938
0.751456
0.752433
0.753945
0.753519
0.754192
0.754305
0.753049
0.758547
0.754125
0.753232
0.757154
0.750305
0.755414
0.756963
0.754497
0.75215
0.751865
0.754596
0.755786
0.75753
0.755232
0.756922
0.755073
0.753236
0.757122
0.75581
0.752496

## Sheet: Tab3_Scores_GRHL1
sequence_name	chrom	chromStart	chromEnd	chipSeq_score	strand	signalValue	pValue	qValue	peak	sequence	CNN_binding_sequence	CNN_binding_sequence_RNN_nc	CNN_binding_sequence_RNN	matched_sequence_fimo_grhl1	CNN_binding_prob	CNN_start	CNN_stop	CNN_binding_prob_RNN_nc	CNN_start_RNN_nc	CNN_stop_RNN_nc	CNN_binding_prob_RNN	CNN_start_RNN	CNN_stop_RNN	deepbind_GRHL1	score_fimo_grhl1	start_fimo_grhl1	stop_fimo_grhl1	strand_fimo_grhl1	p-value_fimo_grhl1	q-value_fimo_grhl1	CNN_binding_prob_pct	CNN_binding_prob_RNN_nc_pct	CNN_binding_prob_RNN_pct	deepbind_GRHL1_pct	score_fimo_grhl1_pct
SRX7122002.05_peak_7054	chr8	102504572	102505170	2730	.	17.7221	282.536	273.045	314	GAGCGAGAGTGGTGAGGGGGGACGGAAAAGCAGAATTACCTGTAGCTCTTGTTCTGCCATCTCGGGCGCTCTCACACACCTTCACCTGCACAGACTTGAA	GGAAAAGCAGAATTACCTGT	GGAAAAGCAGAATTACCTGT	GGAAAAGCAGAATTACCTGT	ATTACCTGTAGC	0.94855	24	43	0.973091	24	43	0.973091	24	43	2.46744	-1.51724	35	46	+	0.00441	0.264	0.297314	0.292096	0.292096	0.243732	0.134784
SRX7122002.05_peak_4591	chr21	39606648	39607139	2686	.	21.5812	276.77	268.64	227	GACTCATGAGTAAGCCATTCAGGTACAGACAATACCTGTCAGGCAGGTTGGGTGTGTTGCTAGATCACTTTCTCCATGCTCAAACACAGATATGATGTCT	CTGTCAGGCAGGTTGGGTGT	AATACCTGTCAGGCAGGTTG	AATACCTGTCAGGCAGGTTG	AATACCTGTCAG	0.989692	36	55	0.991711	31	50	0.991711	31	50	5.02629	4.43103	31	42	+	0.000859	0.104	0.572101	0.459717	0.459717	0.789869	0.403398
SRX7122002.05_peak_4980	chr3	72677226	72677695	2563	.	23.2826	263.861	256.387	237	CTAGTGGAGTGGAGGCCTCTGCTGAGAGATCTGGAAGATCCTGTTGGGCAGGACCAACTTGATGGATGACCTGCTCATTGCCAAAGGAAGGCGGGGTGAG	GGAAGATCCTGTTGGGCAGG	TGGAAGATCCTGTTGGGCAG	TGGAAGATCCTGTTGGGCAG	CCAACAGGATCT	0.995843	33	52	0.997532	32	51	0.997532	32	51	4.96828	3.5	36	47	-	0.00115	0.123	0.720249	0.681749	0.681749	0.77485	0.354397
SRX7122002.05_peak_2887	chr16	85554364	85554927	2550	.	19.8515	262.44	255.005	224	CAGCACTGCCCTGGATGGAGGTGGCTTGGCAGACAGACCGGTCCAACAGGTCTTTGCTTGGGGCCGGAAAGTCTCAGCCGGGGTTGAGGAGCCTTTGGGA	CAGACCGGTCCAACAGGTCT	GACAGACCGGTCCAACAGGT	GACAGACCGGTCCAACAGGT	CAGACCGGTCCA	0.999489	34	53	0.999542	32	51	0.999542	32	51	5.87765	7.7931	34	45	+	0.000253	0.0497	0.953545	0.955454	0.955454	0.925799	0.600738
SRX7122002.05_peak_4505	chr20	61002385	61002894	2546	.	18.8637	262.036	254.62	312	ACAGGTTTTCGATTCTCCCAGCCAGGAGCAGAAAGGAGGCAGAGACTGCCCTGAGCCGCCAGGCGGGTTCTGCCATCTCGCAGAAAGTGGCCGGACAGGT	CAGAAAGTGGCCGGACAGGT	CAGAAAGTGGCCGGACAGGT	CAGAAAGTGGCCGGACAGGT	AGAACCCGCCTG	0.986041	81	100	0.980721	81	100	0.980721	81	100	3.48089	-1.5	60	71	-	0.00439	0.263	0.515337	0.335242	0.335242	0.417335	0.135039
SRX7122002.05_peak_6036	chr5	177551115	177551640	2527	.	20.0404	260.086	252.75	293	GGATCCCCGTCAGCTCATCCAGGCTGGACAAACCAGTTCCTGGGTCCCCCAGCCGGCTGGGTGGCTCTGGGGCCAACCGACCACAGGTGTCACTGATCAC	TGGACAAACCAGTTCCTGGG	TGGACAAACCAGTTCCTGGG	TGGACAAACCAGTTCCTGGG	CAAACCAGTTCC	0.99841	25	44	0.9987	25	44	0.9987	25	44	5.45174	11.2931	29	40	+	5.02e-05	0.0203	0.858725	0.799287	0.799287	0.869034	0.800496
SRX7122002.05_peak_4501	chr20	60807230	60807686	2450	.	21.4372	252.073	245.054	243	ACAGGGCCTCTTATCAGCCCCTCCATCTCTTCCCCAGAACAGGCCCAGCCTGCTTGCCCAGCCTGTCACCATGCCTGGCAGGGATGGCATCACCCAGCCG	CCCAGAACAGGCCCAGCCTG	AGAACAGGCCCAGCCTGCTT	AGAACAGGCCCAGCCTGCTT	AGAACAGGCCCA	0.810423	33	52	0.852678	36	55	0.852678	36	55	2.16545	-1.08621	36	47	+	0.00399	0.249	0.149039	0.15273	0.15273	0.206822	0.145284
SRX7122002.05_peak_2332	chr14	104583155	104583565	2426	.	22.0083	249.646	242.681	200	GTCCCCGGGCCGTGGAGGATCAGTCGCGGGACCTATGGGCCCGGGAGCCGCCCCGCCCGGAAAAACCGGTCGGGCCAGCGCGGCGCGGGCACATTCCGGC	CGGAAAAACCGGTCGGGCCA	GGAAAAACCGGTCGGGCCAG	GGAAAAACCGGTCGGGCCAG	AAAACCGGTCGG	0.999419	58	77	0.999376	59	78	0.999376	59	78	5.71305	12.3103	62	73	+	2.78e-05	0.0155	0.945654	0.922999	0.922999	0.903653	0.854906
SRX7122002.05_peak_2378	chr15	40417072	40417580	2424	.	23.2526	249.459	242.495	275	TATAGGAGCCCTCCGGGAGAAGCAGGAATTACAAAGTGCTGCCCAACCAGTCAGACCAGCTGGGCCGGTTCCCCCTGAGTCCTGGCAGCCTTAACGGGCT	TCAGACCAGCTGGGCCGGTT	TGCCCAACCAGTCAGACCAG	TGCCCAACCAGTCAGACCAG	CCAACCAGTCAG	0.9953	51	70	0.997578	40	59	0.997578	40	59	5.05457	5.01724	43	54	+	0.000709	0.0929	0.700713	0.684676	0.684676	0.796551	0.437635
SRX7122002.05_peak_2904	chr16	87979360	87979767	2378	.	22.3123	244.724	237.897	203	AAACCTGTTGGTAGTTGCGGGGACCCCTTCATGAGATCCTGCTCAGGAATGGGGAAAAACCAGCCAGGTGAGGTGGTTCATGCCTGTAATCCCAGCACTT	GGAAAAACCAGCCAGGTGAG	GGGAAAAACCAGCCAGGTGA	GGGAAAAACCAGCCAGGTGA	aaaaccagccag	0.858551	53	72	0.944332	52	71	0.944332	52	71	1.39413	1.5	56	67	+	0.00206	0.171	0.173985	0.220822	0.220822	0.143821	0.244241
SRX7122002.05_peak_4951	chr3	64142762	64143432	2374	.	10.1904	244.291	237.474	428	GCTTATGTTCAAAGCAGTCACTATGCTTCCTGCTTTACACAGGCAGCAGGGCAGGTTTTTCTTGTCCTCCCTGAACTCTCCTTTCCTAAGGCTTACAAAT	AGGTTTTTCTTGTCCTCCCT	AGGTTTTTCTTGTCCTCCCT	AGGTTTTTCTTGTCCTCCCT	AGGGCAGGTTTT	0.95537	53	72	0.990256	53	72	0.990256	53	72	2.83858	1.24138	48	59	+	0.00221	0.178	0.319969	0.431717	0.431717	0.298078	0.232213
SRX7122002.05_peak_3138	chr17	60938103	60938746	2355	.	15.6593	242.26	235.514	324	TGGAGTAAAGGAGTGGATGAACTTGTTTTTCAAGCTGGGGGATAGGAACTTCTGGTAAAACCTGTCCTTCAGCCTCTGATAAGAATCAGAATCTTTTGGC	TGGTAAAACCTGTCCTTCAG	TGGTAAAACCTGTCCTTCAG	TGGTAAAACCTGTCCTTCAG	AAAACAAGTTCA	0.996169	53	72	0.998344	53	72	0.998344	53	72	4.89179	10.4828	18	29	-	7.43e-05	0.0257	0.73425	0.751559	0.751559	0.756523	0.766896
SRX7122002.05_peak_340	chr1	116854494	116855064	2339	.	15.1865	240.672	233.966	295	GAGGACAGAGATGCCAGTCCCTAATTGAAGGTGCCCTGGGCTTCTCACCAAACTGGTCCATCCAGTTCTTAGGAATTATTCTGAGCATAATCCATTTTGC	CAAACTGGTCCATCCAGTTC	CAAACTGGTCCATCCAGTTC	CAAACTGGTCCATCCAGTTC	CAAACTGGTCCA	0.999285	49	68	0.999264	49	68	0.999264	49	68	5.55066	8.2069	49	60	+	0.000212	0.0446	0.932672	0.898435	0.898435	0.882016	0.625111
SRX7122002.05_peak_2379	chr15	40447299	40447758	2266	.	22.8191	233.171	226.606	224	TCCGGGAGAAGCAGGAATTACAAAGTGCTGCCCAACCAGTCAGACCAGCTGGGCCGGTTCCCCCTGAGTCCTGGCAGCCTTAACGGGCTCATTAGAATAA	TCAGACCAGCTGGGCCGGTT	TGCCCAACCAGTCAGACCAG	TGCCCAACCAGTCAGACCAG	CCAACCAGTCAG	0.9953	40	59	0.997578	29	48	0.997578	29	48	5.05457	5.01724	32	43	+	0.000709	0.0929	0.700713	0.684676	0.684676	0.796551	0.437635
SRX7122002.05_peak_3149	chr17	61915824	61916297	2231	.	18.5108	229.635	223.119	239	TCACCTCCACCCCCACCCGCCTCCCCATGGCTGCTGCCTGCAAGGCCTGTTTGGCAGCTCTGCCTTGCACACACTGTCCCTGGCAGCTTCACAGGGCTGG	CTGTTTGGCAGCTCTGCCTT	CTGCAAGGCCTGTTTGGCAG	CTGCAAGGCCTGTTTGGCAG	AAGGCCTGTTTG	0.913262	47	66	0.939341	38	57	0.939341	38	57	3.5896	2.55172	42	53	+	0.00153	0.147	0.226931	0.213695	0.213695	0.441772	0.307115
SRX7122002.05_peak_1932	chr13	46709298	46709730	2222	.	20.4982	228.8	222.294	195	AATTACAGTGTGTGCTTCTCAAACTGAAACTCAAGAATCCTGTGACTGAATCTCATCTGACCGGTTCTACCTAAATTCAGGTCACCCTCCACTTGTGTGC	TCATCTGACCGGTTCTACCT	TCATCTGACCGGTTCTACCT	TCATCTGACCGGTTCTACCT	AGAACCGGTCAG	0.995556	53	72	0.994368	53	72	0.994368	53	72	3.71694	11.3621	57	68	-	4.83e-05	0.02	0.710449	0.528446	0.528446	0.472063	0.805206
SRX7122002.05_peak_1949	chr13	52248360	52248847	2185	.	22.0801	224.965	218.507	267	ACTTAATTTGCTTAGGCTCGGGTGTACTCAGGCCGTCAGTCCTGCGGAACAGGGAGAACCAGTCCAGGCCTGGGTGTACTGACTTACCTGGTTTCTTTCC	GCGGAACAGGGAGAACCAGT	GCGGAACAGGGAGAACCAGT	GCGGAACAGGGAGAACCAGT	AGAACCAGTCCA	0.992776	44	63	0.979239	44	63	0.979239	44	63	2.50709	7.72414	55	66	+	0.000261	0.0506	0.628866	0.327097	0.327097	0.25035	0.598193
SRX7122002.05_peak_3897	chr2	101944171	101944609	2158	.	22.7065	222.3	215.879	228	GAAAATAATGATGATGCAAAAACTAAGCTAGGTAGGGCAGCAGGAAGAACCGGTTTGGTGGGAAGATGATGAATTTGGCTTGAGGTGCTTGGCAAGACAT	GGAAGAACCGGTTTGGTGGG	GGAAGAACCGGTTTGGTGGG	GGAAGAACCGGTTTGGTGGG	AGAACCGGTTTG	0.999519	43	62	0.999636	43	62	0.999636	43	62	4.68655	16.5345	46	57	+	1.41e-06	0.00893	0.957617	0.978618	0.978618	0.708031	0.993064
SRX7122002.05_peak_1295	chr11	70994927	70995366	2121	.	23.1138	218.472	212.103	198	GGGGCCCCGCTGACGCTGTTGAGTGCCAGCTGCCTGGGTTCAGAACAGGCCAGGCTGGTTGGGTTGGTTGTGTGTGGGAGAATCAGGAAGAGGGAGCTTG	CAGAACAGGCCAGGCTGGTT	AGAACAGGCCAGGCTGGTTG	AGAACAGGCCAGGCTGGTTG	AGAACAGGCCAG	0.956146	41	60	0.936513	42	61	0.936513	42	61	3.4635	-0.637931	42	53	+	0.00358	0.235	0.323406	0.210386	0.210386	0.414026	0.159985
SRX7122002.05_peak_3299	chr18	20493728	20494241	2117	.	22.1936	218.068	211.706	222	AGCTGAGCCGCTGCAGCAAGTTGGGCTAGCCTTTGATACAGACTGGTTGGACAGGTTCTGGATCTACAGAAGAACCGGTTTTACTGGCCTGTTGTGCCAA	AGAAGAACCGGTTTTACTGG	AGAAGAACCGGTTTTACTGG	AGAAGAACCGGTTTTACTGG	AAAACCGGTTCT	0.999986	68	87	0.99983	68	87	0.99983	68	87	7.01365	17.0172	71	82	-	8.69e-07	0.00893	1	0.997964	0.997964	0.997073	0.995545
SRX7122002.05_peak_3096	chr17	57037477	57038160	2114	.	10.4244	217.802	211.445	272	TCCCATTCCTGAACTAATCACTTTTGGCCAAAGGAATGGGGTTGTCTAACTGGCTAAACCTGAATCACAGGGTTTCAGAGTAAAGAAAGAAGGAAATGTT	GTCTAACTGGCTAAACCTGA	GTCTAACTGGCTAAACCTGA	GTCTAACTGGCTAAACCTGA	taaacctgaatc	0.991501	44	63	0.998128	44	63	0.998128	44	63	4.79102	2.75862	55	66	+	0.00144	0.141	0.604684	0.731704	0.731704	0.733741	0.318124
SRX7122002.05_peak_345	chr1	117175090	117175552	2101	.	13.7029	216.51	210.174	239	GAGGGGAGAAAGAGAGGCTGTACTCATTAACTCAGAGCTGACCTCGTCTGGCAGGATTAACTAGCCATACCTGTCCAGCCCACAGAGCCTGGCCTGGAGC	GATTAACTAGCCATACCTGT	GATTAACTAGCCATACCTGT	GATTAACTAGCCATACCTGT	TGGACAGGTATG	0.940178	55	74	0.989542	55	74	0.989542	55	74	4.79906	3.37931	66	77	-	0.0012	0.126	0.275805	0.42128	0.42128	0.735904	0.34797
SRX7122002.05_peak_501	chr1	169860401	169860880	2091	.	20.5293	215.492	209.168	261	CTACTTGGTCTCCAACTCCTGCCTGAAAAGCCAGTCAGACTGGAAGAGTGAGTTACAGAAGTGTTACTTTGAAAGTATCTGAAGCTAGTCTGACCGTCTC	CAGTCAGACTGGAAGAGTGA	GAAAAGCCAGTCAGACTGGA	GAAAAGCCAGTCAGACTGGA	AAAGCCAGTCAG	0.986196	32	51	0.989478	25	44	0.989478	25	44	4.12897	2.2931	27	38	+	0.00165	0.152	0.517373	0.420644	0.420644	0.570956	0.291014
SRX7122002.05_peak_354	chr1	117811580	117812091	2064	.	14.4993	212.772	206.497	259	ACGGTTTAAATGCGGCTGAACCTTCTTTGGAATGCTGCCTGACTGGTGCTTCAGGTGTTACTTAAATTCTTAGCAAAGACAAAAGGAATCGAAAACAAGG	TGGAATGCTGCCTGACTGGT	GCCTGACTGGTGCTTCAGGT	GCCTGACTGGTGCTTCAGGT	AGCACCAGTCAG	0.91594	28	47	0.937975	37	56	0.937975	37	56	2.69572	-1.22414	39	50	-	0.00412	0.252	0.229731	0.211786	0.211786	0.274278	0.141148
SRX7122002.05_peak_2651	chr16	10688396	10688814	2058	.	21.3218	212.135	205.869	207	ACTGGCTGGCACCCTCACCAGCCCACACCCTACACTCACCCAACCAGTTGGGCCACACCACCCACATGCCAGGCGGATCCGTTTGGACGGGCGCACAGCA	TCACCCAACCAGTTGGGCCA	TCACCCAACCAGTTGGGCCA	TCACCCAACCAGTTGGGCCA	CCAACCAGTTGG	0.982927	36	55	0.988094	36	55	0.988094	36	55	3.33387	7.12069	40	51	+	0.000332	0.0582	0.4853	0.403716	0.403716	0.386534	0.559819
SRX7122002.05_peak_3107	chr17	57914483	57915285	2034	.	7.91344	209.663	203.44	358	CAAGCATGTCTAAAACAGGAGCCTGTTAGCTACAGTTGCCAAACCGGTTTAACAGCACTGCCTCCATGTATTCTGGGTAAGAAGGAGCTCCGAGTACATA	TTGCCAAACCGGTTTAACAG	TTGCCAAACCGGTTTAACAG	TTGCCAAACCGGTTTAACAG	CAAACCGGTTTA	0.999893	36	55	0.999607	36	55	0.999607	36	55	6.84081	17.3793	40	51	+	4.97e-07	0.00893	0.993127	0.971363	0.971363	0.994909	0.997073
SRX7122002.05_peak_3233	chr17	79011107	79011591	1986	.	22.7823	204.777	198.619	271	ACATGGAGACATAGTCAGGAGACCGCTGAGGCCACCGGTGTGCACTCCTGGGCCGGTCCAGCCGGTCCAGGCAGTGCTGAGCTCTGTCCTCTCCTGGGAC	CGGTCCAGCCGGTCCAGGCA	CGGTCCAGCCGGTCCAGGCA	CGGTCCAGCCGGTCCAGGCA	CCAGCCGGTCCA	0.998008	54	73	0.99728	54	73	0.99728	54	73	3.49909	-0.431034	58	69	+	0.0034	0.228	0.83047	0.663358	0.663358	0.419626	0.165776
SRX7122002.05_peak_4454	chr20	52817330	52818033	1970	.	8.24987	203.227	197.083	400	AGGAAATGAGAAGATGCTCAGCAGACTTGAAAGTCCCTGTACCATGCGGACTTGCAGAACGAGTTTTTCTGCTAGGAGAGAGATTAGCTCAAAGGATAGC	TTGCAGAACGAGTTTTTCTG	TTGCAGAACGAGTTTTTCTG	TTGCAGAACGAGTTTTTCTG	AGAACGAGTTTT	0.977745	52	71	0.99867	52	71	0.99867	52	71	4.07679	7.84483	56	67	+	0.000248	0.049	0.436172	0.792924	0.792924	0.558737	0.603156
SRX7122002.05_peak_386	chr1	144028470	144028911	1970	.	17.3464	203.162	197.018	241	AGACATCCCTCCCTGGCAGCCTCTGTGGTAAAGTAGAGGTTGCAGAACAAGTCTGGCAGCTCTCAGCCCGAACCCTTGTAAACAACAGATGTTCATAACT	TTGCAGAACAAGTCTGGCAG	TTGCAGAACAAGTCTGGCAG	TTGCAGAACAAGTCTGGCAG	AGAACAAGTCTG	0.970072	40	59	0.991961	40	59	0.991961	40	59	4.68747	6.86207	44	55	+	0.000366	0.062	0.38418	0.465508	0.465508	0.708477	0.544801
SRX7122002.05_peak_7254	chr9	69710785	69711391	1953	.	15.2328	201.434	195.313	326	TTGTAGAATCTGCAAGTGGATATTTGGATAGCTTTGAGGATTTCGTTGGAAACGGGAATATCTTCATATAAAATCTAGACAGAAGCATTCTCAGAAACAT	GAAACGGGAATATCTTCATA	GAAACGGGAATATCTTCATA	GAAACGGGAATATCTTCATA	gaaacgggaata	0.766412	49	68	0.695863	49	68	0.695863	49	68	0.565167	1.51724	49	60	+	0.00205	0.171	0.128484	0.103284	0.103284	0.0619193	0.246341
SRX7122002.05_peak_922	chr10	71092981	71093378	1944	.	25.3967	200.57	194.458	192	GGCTGGCTGTTTGCTAAGCCATCCACCAGGAGGCTGAGAAGTAAGCCTGTTGTGCCTGCCCTGCCACATTCCAGGGCTGTTCTGTTCTCCCCGAGGGAAT	CTGTTGTGCCTGCCCTGCCA	CTGTTGTGCCTGCCCTGCCA	CTGTTGTGCCTGCCCTGCCA	ACAACAGGCTTA	0.829888	47	66	0.928146	47	66	0.928146	47	66	1.98998	2.39655	42	53	-	0.0016	0.15	0.157439	0.20084	0.20084	0.188749	0.298333
SRX7122002.05_peak_178	chr1	44002130	44002576	1943	.	20.0142	200.427	194.318	245	ATGGGCCTTTAAGTTTGGGGCCTGGAAGCTGGTTTGTCTGGCCAGACCTGCTGGGCAGCCTGTATGCTGGGAGCAGCAGCTGCTGGAAACTCAGCTTGGG	TGGCCAGACCTGCTGGGCAG	CTGGAAGCTGGTTTGTCTGG	CTGGAAGCTGGTTTGTCTGG	GAAGCTGGTTTG	0.942592	39	58	0.970118	22	41	0.970118	22	41	3.48947	4.7069	25	36	+	0.000787	0.0992	0.281532	0.279751	0.279751	0.418862	0.420962
SRX7122002.05_peak_1890	chr13	31060467	31061005	1927	.	19.1649	198.805	192.716	299	GGGAAGCAAGAGAAAAATAAAGCAGGGGAACCTGTTGGACAGGACTGTCAAGGCCACTCTTGCTGGAGGCTGCCTGCTGCTAGAAGGAGCTGGATGGTTC	AGGGGAACCTGTTGGACAGG	GGGGAACCTGTTGGACAGGA	GGGGAACCTGTTGGACAGGA	GGAACCTGTTGG	0.998231	24	43	0.998538	25	44	0.998538	25	44	5.7244	7.37931	27	38	+	0.0003	0.0548	0.847143	0.775105	0.775105	0.905562	0.57611
SRX7122002.05_peak_4383	chr20	46135093	46135754	1892	.	7.54364	195.331	189.282	315	TGTGTAGTAAACTTTGTGGCCTAAAGGCAAAGGAAAGGAGTCGGACCTGACTGGCAAACAGGTTTTACCCATTTAAAGTAATATTCCAAGAGCAAATGGA	CTGGCAAACAGGTTTTACCC	CTGGCAAACAGGTTTTACCC	CTGGCAAACAGGTTTTACCC	AAAACCTGTTTG	0.991003	51	70	0.997998	51	70	0.997998	51	70	4.30288	14.931	55	66	-	4.87e-06	0.0103	0.594247	0.719995	0.719995	0.616775	0.963472
SRX7122002.05_peak_2999	chr17	25568611	25569069	1890	.	21.196	195.139	189.092	216	CTGTCTTGCTGTTTTTCCAGTTTTTGTTTGCACCTCACAGGAAGAACTGGTCCGCCTTCATTCCTAGCCCCACCAAACTGACAGGTTAGACTGACTCAGG	CTGTTTTTCCAGTTTTTGTT	CTGTTTTTCCAGTTTTTGTT	CTGTTTTTCCAGTTTTTGTT	AGAACTGGTCCG	0.999572	9	28	0.99839	9	28	0.99839	9	28	3.52313	7.36207	43	54	+	0.000302	0.0551	0.962581	0.756396	0.756396	0.426753	0.574965
SRX7122002.05_peak_6152	chr6	35453953	35454455	1889	.	22.0044	194.96	188.916	238	GCGGCTGGCGGCCTCCGACGTCACCAAACCGGTTGGGTGAGAGGGCAGAGAGCAGGGGGAAGGGCCGCAGTCCCGCCCGCGCCCCCCGGCACGCACCGTA	CACCAAACCGGTTGGGTGAG	TCACCAAACCGGTTGGGTGA	TCACCAAACCGGTTGGGTGA	CAAACCGGTTGG	0.996462	22	41	0.997873	21	40	0.997873	21	40	4.36916	14.5345	25	36	+	6.82e-06	0.0115	0.746595	0.707904	0.707904	0.635866	0.952972
SRX7122002.05_peak_3794	chr2	74210701	74211183	1876	.	20.4747	193.69	187.667	205	CGACGCCTGCCAGGTACCTGGCTCCGTGAGCACCGCCCAAACTGGTCAGGCCAGTCCGTCCTGTGGCTGTTTCTGCCAGGACTCGCCCGAGTGTGTGTGT	CCCAAACTGGTCAGGCCAGT	CAAACTGGTCAGGCCAGTCC	CAAACTGGTCAGGCCAGTCC	CAAACTGGTCAG	0.992959	36	55	0.99822	38	57	0.99822	38	57	5.77708	8.65517	38	49	+	0.000176	0.0397	0.633066	0.740741	0.740741	0.911926	0.648594
SRX7122002.05_peak_7251	chr9	66970937	66971636	1871	.	13.9131	193.177	187.163	290	GAGATGTTTCTGAGAATGCTTCTGTCTAGATTTTATATGAAGATATTCCCGTTTCCAACGAAATCCTCAAAGCTATCCAAATATCCACTTGCAGATTCTA	AAGATATTCCCGTTTCCAAC	AAGATATTCCCGTTTCCAAC	AAGATATTCCCGTTTCCAAC	GAAACGGGAATA	0.810363	40	59	0.900987	40	59	0.900987	40	59	0.630496	1.51724	44	55	-	0.00205	0.171	0.148848	0.178885	0.178885	0.0770014	0.246341
SRX7122002.05_peak_4264	chr20	18038379	18038820	1855	.	19.2755	191.522	185.532	221	CAGGAAACTTGGGACTGAGCATGCGCCCTGCAACATAACGGTGTCAACAAGCTCGCTACCTGTCCGACCGGTTCCGGCGGCCGGGGCTGCCTGTTCCAGC	CTGTCCGACCGGTTCCGGCG	CTGTCCGACCGGTTCCGGCG	CTGTCCGACCGGTTCCGGCG	GGAACCGGTCGG	0.999619	60	79	0.999391	60	79	0.999391	60	79	5.81333	7.82759	64	75	-	0.000249	0.0492	0.966272	0.92529	0.92529	0.915744	0.602329
SRX7122002.05_peak_441	chr1	151031065	151031496	1842	.	17.869	190.264	184.289	219	GGATGTACAGGCTAGTTCTCTGGTCCTGTTCGGGCCCCAAACCGGTTCTCCCGGTCCCACCGCCTCTGGCCCTAAGGCCTCCAACCCGCGGCCTGACAAG	CAAACCGGTTCTCCCGGTCC	CAAACCGGTTCTCCCGGTCC	CAAACCGGTTCTCCCGGTCC	AGAACCGGTTTG	0.998207	38	57	0.999161	38	57	0.999161	38	57	5.05341	16.5345	38	49	-	1.41e-06	0.00893	0.845361	0.879471	0.879471	0.796105	0.993064
SRX7122002.05_peak_2318	chr14	102563732	102564151	1836	.	20.1736	189.625	183.656	196	TTTGAGTCCCCCCAAGGGCAACCTCTGGTTCAGCCAGTGGAAGAACAGGCCTAGCTGGTCCGTCCAGTGCCCAGAGGGCTTGTTTATCCTCAGATACCCC	GCCTAGCTGGTCCGTCCAGT	TGGAAGAACAGGCCTAGCTG	TGGAAGAACAGGCCTAGCTG	AGAACAGGCCTA	0.96456	49	68	0.993287	38	57	0.993287	38	57	4.23046	0.844828	42	53	+	0.00246	0.189	0.353061	0.497136	0.497136	0.597684	0.214013
SRX7122002.05_peak_4799	chr3	13028485	13028897	1835	.	20.355	189.561	183.593	212	AGCGCCAGCCAGACACGTGACACTGCAGCCCCACAGACCTGTTTGGCAGGAGCAGCAGCTGGTCCTGCTGGGGGCGGGGAGGGCTGTCCGCCTTGCCCTC	CCACAGACCTGTTTGGCAGG	CACAGACCTGTTTGGCAGGA	CACAGACCTGTTTGGCAGGA	CAAACAGGTCTG	0.991428	31	50	0.995425	32	51	0.995425	32	51	5.0411	11.1207	34	45	-	5.51e-05	0.0217	0.603538	0.563701	0.563701	0.792924	0.794769
SRX7122002.05_peak_1668	chr12	89619635	89620072	1834	.	20.7334	189.464	183.497	208	TGACTCATGGTGCTCAAAGCTTTAAGAAATAAAAACCTGTTGGACCAGCCAGACTGGAATCATCAACTTCAAATGGGCCAGCCCTTCCGTGAAAGGGAAT	ATAAAAACCTGTTGGACCAG	ATAAAAACCTGTTGGACCAG	ATAAAAACCTGTTGGACCAG	AAAACCTGTTGG	0.998513	29	48	0.998031	29	48	0.998031	29	48	5.19531	11.8621	32	43	+	3.57e-05	0.0177	0.866488	0.722795	0.722795	0.824488	0.83747
SRX7122002.05_peak_4381	chr20	46122349	46123189	1830	.	7.22519	189.017	183.056	443	GTTCAAATAACCAGCCACTATCACACAGCTTTGTAAGTAGCAGAACCAGCTTAGCAGGTTAGGCAGTGAGTGTCAAAGCCCACATTTTCTTTTTTCTCTT	AGCAGAACCAGCTTAGCAGG	AGAACCAGCTTAGCAGGTTA	AGAACCAGCTTAGCAGGTTA	agaaccagCTTA	0.994574	39	58	0.997946	42	61	0.997946	42	61	5.3929	4.13793	42	53	+	0.000945	0.11	0.677358	0.714395	0.714395	0.85987	0.387743
SRX7122002.05_peak_6445	chr7	3255642	3256083	1823	.	20.0733	188.274	182.322	226	CATTAAGATAGCTATTGTGTAAGAAAACTGGCCTGTCTGGCTGGACAGGTTTTGTGTTTTGGGGTTTTTAAAGAACTACCTGTTTTAAAATAAGATTAGT	TGGCTGGACAGGTTTTGTGT	TGGCTGGACAGGTTTTGTGT	TGGCTGGACAGGTTTTGTGT	AAAACCTGTCCA	0.99482	38	57	0.996663	38	57	0.996663	38	57	4.48956	9.31034	42	53	-	0.000131	0.0331	0.685376	0.623902	0.623902	0.662339	0.684931
SRX7122002.05_peak_602	chr1	204412345	204412772	1816	.	19.9158	187.548	181.611	232	AGCCTCACCCCACTAACCTGCCTTGCAGATGGGGCTGCCTCCCGGACCTGCTGGGCCAGTTTGGCCAGGGCATTGACAAGCCAGCACTGGCGGTTAAACT	CGGACCTGCTGGGCCAGTTT	CTGCTGGGCCAGTTTGGCCA	CTGCTGGGCCAGTTTGGCCA	AAGGCAGGTTAG	0.986633	43	62	0.987127	48	67	0.987127	48	67	4.43247	1.74138	13	24	-	0.00193	0.166	0.522591	0.392389	0.392389	0.649994	0.261168
SRX7122002.05_peak_3795	chr2	74237416	74237826	1816	.	21.1433	187.628	181.69	213	GCTTCAACTTGCCAAGAGTGTTTCCAGGGACTGGTCCCTCTGGTTCAACGAGTTTGGTGGTTCTCAGCACCAACTGCTTATTGGAATCATCTGAGTAGAT	TGGTTCAACGAGTTTGGTGG	TGGTTCAACGAGTTTGGTGG	TGGTTCAACGAGTTTGGTGG	CAAACTCGTTGA	0.996101	41	60	0.998543	41	60	0.998543	41	60	3.34054	4.94828	45	56	-	0.000726	0.0946	0.730559	0.775741	0.775741	0.387298	0.435217
SRX7122002.05_peak_336	chr1	116453902	116454314	1804	.	11.8676	186.406	180.487	193	AAAAGCATGTGACACAATGTCTGTCAGCAGCTGTGCTGCCAAAAGTCACCCAACAGGAAGAGCAGGCAGCCAGCGAGATGGAAACTGCCAGTGCAATAAA	CACCCAACAGGAAGAGCAGG	CCAAAAGTCACCCAACAGGA	CCAAAAGTCACCCAACAGGA	CCAACAGGAAGA	0.978288	47	66	0.971182	39	58	0.971182	39	58	2.64363	-2.25862	50	61	+	0.00523	0.288	0.440372	0.284078	0.284078	0.267914	0.11582
SRX7122002.05_peak_4848	chr3	32318062	32318469	1803	.	22.8621	186.286	180.368	205	CTGTGTCTTCCTTTATGCCACCTCCCACTCCTCCTTCATGAAGCTGTTTGTCTGGATGAACTTGTTTGGTGAGGCTGCCAGACCTTCCATATCAAACTGA	TGGATGAACTTGTTTGGTGA	TGGATGAACTTGTTTGGTGA	TGGATGAACTTGTTTGGTGA	CAAACAAGTTCA	0.985992	53	72	0.996297	53	72	0.996297	53	72	4.28379	9.24138	57	68	-	0.000136	0.0338	0.515082	0.604938	0.604938	0.611938	0.679012
SRX7122002.05_peak_613	chr1	206491210	206491619	1789	.	16.7457	184.835	178.939	209	ATCCCTCCCTGGCAGCCTCTGTGGTAAAGTAGAGGTTGCAGAACAAGTCTGGCAGCTCTCAGCCCGAACCCTTGTAAACAACAGATGTTCATAACTAAGT	TTGCAGAACAAGTCTGGCAG	TTGCAGAACAAGTCTGGCAG	TTGCAGAACAAGTCTGGCAG	AGAACAAGTCTG	0.970072	36	55	0.991961	36	55	0.991961	36	55	4.68747	6.86207	40	51	+	0.000366	0.062	0.38418	0.465508	0.465508	0.708477	0.544801
SRX7122002.05_peak_4706	chr22	31739287	31739766	1788	.	20.6791	184.72	178.826	212	GCCAGATGCCCGCCTGAGCAGGTGGGCAGGGGCTGCCTGACCGGTAAGACTGGTTCCTGGTCGGGGCCCTCTGAGGGAGTTCTCCATCCCTGTGTTCACA	CGGTAAGACTGGTTCCTGGT	CGGTAAGACTGGTTCCTGGT	CGGTAAGACTGGTTCCTGGT	GGAACCAGTCTT	0.999116	42	61	0.998113	42	61	0.998113	42	61	5.48925	7.81034	46	57	-	0.000251	0.0494	0.917653	0.729922	0.729922	0.874889	0.601311
SRX7122002.05_peak_6695	chr7	116082126	116082509	1782	.	19.9479	184.153	178.266	191	GACGTTAATCTTTATTACAAATATAGATCTGAAGGAGCTTTAGGCAGTCAGTTCAGTCTAACCTGTTTCCAAACAGGTCTGATGAAGCCTGAGCTGGTGA	CAGTCTAACCTGTTTCCAAA	CAGTCTAACCTGTTTCCAAA	CAGTCTAACCTGTTTCCAAA	GAAACAGGTTAG	0.999439	54	73	0.999291	54	73	0.999291	54	73	4.47454	11.9483	58	69	-	3.41e-05	0.0174	0.947817	0.904035	0.904035	0.659667	0.840652
SRX7122002.05_peak_3634	chr2	9970478	9970847	1780	.	21.7834	183.886	178.002	182	GCAAGACCGGTTTGCCCCAAGCCTATAAATGGAATAAACCAGTCCCCAACAGGTTCTGCAACTTGCCTGAGATCTTATCGCTCCTGAGTTTGGGAAACTC	CCAACAGGTTCTGCAACTTG	CCAACAGGTTCTGCAACTTG	CCAACAGGTTCTGCAACTTG	AAGACCGGTTTG	0.982418	46	65	0.992406	46	65	0.992406	46	65	4.72805	14.6552	3	14	+	6.13e-06	0.0115	0.478809	0.4769	0.4769	0.719104	0.958699
SRX7122002.05_peak_3250	chr17	81047078	81047476	1780	.	18.4337	183.884	178	201	AGAGGTTTCCCGTCGGAACTGTGTGAGTCCCTCTGGCTGTCCTTACCTGGGCAGTCCTGCCGGACCGGTCGGTGTCTGTCATTCTCAGCCTCTCCTCGGA	GGCAGTCCTGCCGGACCGGT	GGCAGTCCTGCCGGACCGGT	GGCAGTCCTGCCGGACCGGT	CGGACCGGTCGG	0.996969	50	69	0.997486	50	69	0.997486	50	69	3.78584	4.56897	61	72	+	0.000822	0.101	0.769123	0.677994	0.677994	0.489245	0.409444
SRX7122002.05_peak_4916	chr3	53189658	53190099	1770	.	22.005	182.928	177.058	232	ATATCACTGGAGGACTTGGGGTGGAGGGTGCTGGGTGCTCAGCCTCTGCCGGTCCAACTGGCCCAACCACTTCTCTCTGGCACTGCCCACTGTCCCTGCT	CGGTCCAACTGGCCCAACCA	CGGTCCAACTGGCCCAACCA	CGGTCCAACTGGCCCAACCA	CCAACCACTTCT	0.948577	50	69	0.98702	50	69	0.98702	50	69	3.68328	-2.89655	63	74	+	0.00601	0.31	0.297569	0.389334	0.389334	0.462772	0.0967927
SRX7122002.05_peak_4996	chr3	87408931	87409358	1769	.	20.4425	182.791	176.924	208	CTGAAGAACCAGCACTACAAGGGGAATCTGAAACCAGATGGACCTGTTCTGCAGGACCTGGAACTACAAAATAAATATATTATTTGCAGGAGACACTATC	CAGATGGACCTGTTCTGCAG	AAACCAGATGGACCTGTTCT	AAACCAGATGGACCTGTTCT	AGAACAGGTCCA	0.995262	35	54	0.997957	31	50	0.997957	31	50	5.04618	7.89655	39	50	-	0.000242	0.0483	0.699631	0.715795	0.715795	0.794069	0.607293
SRX7122002.05_peak_3251	chr17	81054601	81055030	1769	.	17.575	182.82	176.952	223	TCTGGGCTGGCTCCCGGGGGTGTTGACTGACAGGAGAAGGCTGCAGAACAAGAAGGTCGGGTTTCAGGCTGGCAGCCTCTCCTCAATTACAGGGATGCTG	GAGAAGGCTGCAGAACAAGA	AGAACAAGAAGGTCGGGTTT	AGAACAAGAAGGTCGGGTTT	GAAACCCGACCT	0.870033	34	53	0.953212	45	64	0.953212	45	64	2.41717	0.758621	54	65	-	0.00251	0.192	0.18124	0.235204	0.235204	0.238259	0.208286
SRX7122002.05_peak_3414	chr19	10735946	10736350	1768	.	21.7168	182.696	176.829	217	CCGCGCCCTCCCGGGTCCCTTAGTCTGGGCAGCTGCCCAGCTCGGGCCGGTCTGACCGGTTTGGGCCGCCCCGCCTGGCGCTGTGCTGGGAGGAGCCGCC	CGGTCTGACCGGTTTGGGCC	CGGTCTGACCGGTTTGGGCC	CGGTCTGACCGGTTTGGGCC	CAAACCGGTCAG	0.99995	48	67	0.999826	48	67	0.999826	48	67	6.42883	12.431	52	63	-	2.62e-05	0.0151	0.998982	0.997582	0.997582	0.980527	0.859361
SRX7122002.05_peak_3109	chr17	57934318	57935083	1762	.	7.8489	182.075	176.219	407	GATCCCAGGGCTGGAAGTGGCGAATGCATGGGAAAAAACAGGTTCTACAGCTTAAGCTCTTGAGGAAAGATTGGGGAGGTAAGAGAGAAAGAGCTTGACA	GGAAAAAACAGGTTCTACAG	AAAACAGGTTCTACAGCTTA	AAAACAGGTTCTACAGCTTA	AAAACAGGTTCT	0.99856	31	50	0.999342	35	54	0.999342	35	54	5.8079	14	35	46	+	9.49e-06	0.0121	0.869543	0.914408	0.914408	0.915235	0.938526
SRX7122002.05_peak_1297	chr11	71192283	71192733	1755	.	20.531	181.382	175.537	194	ATTTTTTAAGACGAAGTCAACAGGTAAGACTTCCAGTTTCTAGTGAGCCCACTTTGCTTGTTCTGCTGGTTGGTCTGGTTTTATTCTGGGGCAGGGTAGG	TCTGCTGGTTGGTCTGGTTT	TGGTTGGTCTGGTTTTATTC	TGGTTGGTCTGGTTTTATTC	AAAACCAGACCA	0.980393	62	81	0.994599	67	86	0.994599	67	86	3.5287	5	71	82	-	0.000713	0.0932	0.460481	0.535064	0.535064	0.428153	0.436744
SRX7122002.05_peak_4401	chr20	47562402	47562808	1748	.	20.1668	180.691	174.856	200	GGGCTACTGAATGGAAAAAATGTACTTCCCCATGGTGGCTGCCCTTGCCAAGCCTGTTTGACTGGCTTTTCCCAGTGTGGGCAAGGTAACCTCTGTCTTA	CTGTTTGACTGGCTTTTCCC	CTGTTTGACTGGCTTTTCCC	CTGTTTGACTGGCTTTTCCC	CAAACAGGCTTG	0.990331	54	73	0.99662	54	73	0.99662	54	73	4.55631	5.60345	49	60	-	0.00058	0.0831	0.583302	0.621739	0.621739	0.676849	0.476836
SRX7122002.05_peak_4668	chr22	21599299	21599742	1745	.	15.8547	180.394	174.564	237	GAGGCTGTACTCATTAACTCAGAGCTGACCTCGTCTGGCAGGATTAACTCGCCATACCTGTCCAGCCCACAGAACCTGGCCTGGAGCATGGAGGGAGAAC	GATTAACTCGCCATACCTGT	GATTAACTCGCCATACCTGT	GATTAACTCGCCATACCTGT	TGGACAGGTATG	0.983081	42	61	0.995143	42	61	0.995143	42	61	4.67423	3.37931	53	64	-	0.0012	0.126	0.486891	0.55511	0.55511	0.705167	0.34797
SRX7122002.05_peak_1412	chr12	1940130	1940528	1739	.	22.152	179.8	173.981	191	TGAGTGCCCTGCCAAGCTGGGCTTTCGCCAACCTCTCCAGCCTGCAGCGGTTGGACCTGTCCAACAACTTCCTGGACCGGCTGCCCCGCTCCATTTTCGG	CGGTTGGACCTGTCCAACAA	CGGTTGGACCTGTCCAACAA	CGGTTGGACCTGTCCAACAA	TGGACAGGTCCA	0.99782	48	67	0.997826	48	67	0.997826	48	67	4.15609	2.05172	52	63	-	0.00177	0.157	0.816469	0.703576	0.703576	0.578592	0.275996
SRX7122002.05_peak_3126	chr17	59488853	59489570	1731	.	7.78563	178.939	173.131	294	CGAGCCCTCAAGCCCTTCCTCCTCCACTCCCCCGCCGCTGCTGTGGAGAACCGGAGCCACCGGTATGGCCTGGCCCTGCCCTCCCGAAGGCCGCAGCTCC	TGGAGAACCGGAGCCACCGG	GGAGAACCGGAGCCACCGGT	GGAGAACCGGAGCCACCGGT	AGAACCGGAGCC	0.990835	44	63	0.993955	45	64	0.993955	45	64	4.7816	0.965517	47	58	+	0.00238	0.186	0.591829	0.515209	0.515209	0.731322	0.220568
SRX7122002.05_peak_4425	chr20	49407214	49407678	1727	.	8.38725	178.55	172.749	192	ACGCGCCACGGCTCCATCCCTGCAGCTGGTTCAAACTGGTTTGGGCAGGGTGCGGCCTGGGCGGGCTGCATTCCAGGCCTCAGGCTCGCGGCTGTCCGGG	GTTCAAACTGGTTTGGGCAG	GTTCAAACTGGTTTGGGCAG	GTTCAAACTGGTTTGGGCAG	CAAACCAGTTTG	0.993558	29	48	0.982941	29	48	0.982941	29	48	3.6896	14.4138	32	43	-	7.35e-06	0.0115	0.648594	0.354843	0.354843	0.464299	0.948517
SRX7122002.05_peak_7291	chr9	85677670	85678092	1725	.	20.8797	178.354	172.556	226	GGACGGGGCCACCTGCTGCCGCCGGGAGGCCCGGCGAGTTTGGCTCGTCCGGCTGGTTCGGCCACTTGAGGGAACGTCGGGCGGGGCGAGGAACGTCGGG	TGGTTCGGCCACTTGAGGGA	TCGTCCGGCTGGTTCGGCCA	TCGTCCGGCTGGTTCGGCCA	CGAACCAGCCGG	0.953318	54	73	0.979495	45	64	0.979495	45	64	2.54497	-3.41379	49	60	-	0.00673	0.329	0.312206	0.32837	0.32837	0.256077	0.0876289
SRX7122002.05_peak_6674	chr7	102183943	102184464	1725	.	18.3488	178.344	172.547	263	AAGCTGTTCCTGGCATCTCCTGCTGCCCCTCCCAGCTACCCCCTCCTCTCAAACAACTGGTTGGACAGGTTTGGGGGCAGAATCTGCCAGCCCAGTGAAT	TGGTTGGACAGGTTTGGGGG	TGGTTGGACAGGTTTGGGGG	TGGTTGGACAGGTTTGGGGG	CAAACCTGTCCA	0.999479	58	77	0.999233	58	77	0.999233	58	77	6.285	8.06897	62	73	-	0.000226	0.0462	0.952272	0.893662	0.893662	0.971363	0.615184
SRX7122002.05_peak_2196	chr14	65722191	65722701	1714	.	18.8379	177.269	171.487	280	GAGCTGAGCAGTGCTGGGGAAGCTTTCTTGCAAACTTGCAAAACCTGCCTGGCAGCCTGAGAGCCTTGTGACAGGGATGCCTCTTTCCTATCTCAAGTCC	TGCAAACTTGCAAAACCTGC	TGCAAACTTGCAAAACCTGC	TGCAAACTTGCAAAACCTGC	AAAACCTGCCTG	0.991394	29	48	0.998138	29	48	0.998138	29	48	3.34636	2.48276	40	51	+	0.00156	0.148	0.602902	0.733104	0.733104	0.389207	0.303169
SRX7122002.05_peak_4421	chr20	49327647	49328117	1710	.	8.06653	176.791	171.019	262	TTTCAAAAAGCTTTGACCGGATGAGGGACACCATCAGACAGGTTTTACCAGAATCCTTTCTGGCTTGTGCAGAATCAACTGGAGAGGGGAGGGTAGATGT	CATCAGACAGGTTTTACCAG	ATCAGACAGGTTTTACCAGA	ATCAGACAGGTTTTACCAGA	AAAACCTGTCTG	0.992086	32	51	0.997404	33	52	0.997404	33	52	4.93075	11.4655	35	46	-	4.54e-05	0.0196	0.614357	0.672139	0.672139	0.765941	0.81386
SRX7122002.05_peak_4485	chr20	57186169	57186565	1705	.	15.5683	176.294	170.526	206	ACGCGTAAGCAAGGTGACTAAGGGACTCAGGATTTGATTAGGCAGCAAATCCGGATAAACAGGACAGGTGGCACTAATCAGAGCTGACGACTAGACAAGG	AGCAAATCCGGATAAACAGG	AGCAAATCCGGATAAACAGG	AGCAAATCCGGATAAACAGG	AAATCCGGATAA	0.999105	44	63	0.999354	44	63	0.999354	44	63	5.66356	5.39655	47	58	+	0.000622	0.0865	0.916571	0.916635	0.916635	0.896907	0.463408
SRX7122002.05_peak_2250	chr14	77474180	77474633	1696	.	18.6338	175.444	169.689	216	GTTTGTGGAAGATGTTCCAGCACTGGCTGGCTCCCTCCCCCACAGTGGGAGGGAGAGTGGCTCGGGCAGCCCTTGGCCAGGCAGGGAGACCTGCCCAACA	CAGGCAGGGAGACCTGCCCA	CACTGGCTGGCTCCCTCCCC	CACTGGCTGGCTCCCTCCCC	TGGGCAGGTCTC	0.658974	78	97	0.599899	21	40	0.599899	21	40	1.1552	-5.17241	86	97	-	0.00963	0.395	0.0870561	0.0787833	0.0787833	0.129821	0.0605829
SRX7122002.05_peak_1087	chr10	134221392	134221792	1692	.	21.1623	174.974	169.223	195	TCAGGGCCGGCTGTGTTTATCCGGAAGTGGAGGAAGAATCTCACCAGACGGGTTTGCCTGCCTCCACGGGGGGCAGTGCCTGCACACGGGGCCTGCGCCG	TCACCAGACGGGTTTGCCTG	TCACCAGACGGGTTTGCCTG	TCACCAGACGGGTTTGCCTG	CAAACCCGTCTG	0.966511	41	60	0.95978	41	60	0.95978	41	60	1.85977	8.55172	45	56	-	0.000184	0.041	0.362734	0.248314	0.248314	0.177549	0.644457
SRX7122002.05_peak_4825	chr3	23171324	23171748	1688	.	19.197	174.599	168.854	196	AACAGGAGGCGTCTTAGGTGTGTGTTGGTCTGTGGACTGGTTTAGCCAGAAGGACAAGCCCAACCACACAAACATTTGTTTTCACTTTGTCCTTTCTGTG	TGGTTTAGCCAGAAGGACAA	TGTGGACTGGTTTAGCCAGA	TGTGGACTGGTTTAGCCAGA	TAAACCAGTCCA	0.966627	38	57	0.995254	31	50	0.995254	31	50	4.60156	8.37931	33	44	-	0.000197	0.0427	0.363625	0.558101	0.558101	0.687794	0.634912
SRX7122002.05_peak_4608	chr21	42908199	42908691	1685	.	18.389	174.278	168.538	285	TGGTCAGCCTGCGGTCACCCCGGGGGATTGGCTTGCTGGTTTTTCCAGTTGGACCAGATGCACCCATCGGAGCTGCATCAGCCTCTGGGCCTGGAGGAGA	TGGTTTTTCCAGTTGGACCA	TGGTTTTTCCAGTTGGACCA	TGGTTTTTCCAGTTGGACCA	AAAACCAGCAAG	0.99846	37	56	0.997741	37	56	0.997741	37	56	3.93329	0.672414	32	43	-	0.00257	0.194	0.862543	0.695813	0.695813	0.5245	0.203831
SRX7122002.05_peak_4652	chr22	18798104	18798533	1685	.	16.0276	174.257	168.519	196	AAAGAGAGGCTGTACTCATTAACTCAGAGCTGACCTCGTCTGGCAGGATTAACTCGCCATACCTGTCCAGCCCACAGAACCTGGCCTGGAGCATGGAGGG	GATTAACTCGCCATACCTGT	GATTAACTCGCCATACCTGT	GATTAACTCGCCATACCTGT	TGGACAGGTATG	0.983081	47	66	0.995143	47	66	0.995143	47	66	4.67423	3.37931	58	69	-	0.0012	0.126	0.486891	0.55511	0.55511	0.705167	0.34797
SRX7122002.05_peak_3171	chr17	65633974	65634359	1685	.	18.0378	174.271	168.532	200	CAACACCAAAGCAGGAAAAGGGGTGAAGCCAAAAGCTGAGCAGGTTGGACTGGTTATGTGGCTGATACATAGTGTCTTGCCGCTGCCAAGATTTTCATCC	AGGTTGGACTGGTTATGTGG	AGGTTGGACTGGTTATGTGG	AGGTTGGACTGGTTATGTGG	ATAACCAGTCCA	0.998039	42	61	0.998219	42	61	0.998219	42	61	4.81096	7.46552	46	57	-	0.000289	0.0537	0.832124	0.740613	0.740613	0.738959	0.583111
SRX7122002.05_peak_4398	chr20	47424783	47425221	1680	.	11.6665	173.783	168.052	243	GAGGACAAAGCAGGGGCAGTGGACTGCCATCTAGCCACCTGCAGAACAGGCTCTCCTGCCCGGGCTGCTGTGGCAGCCTCCTCCTCAGCCTCCACCCCAC	CTGCAGAACAGGCTCTCCTG	CTGCAGAACAGGCTCTCCTG	CTGCAGAACAGGCTCTCCTG	AGAACAGGCtct	0.972204	39	58	0.993122	39	58	0.993122	39	58	5.08522	2.7069	43	54	+	0.00146	0.142	0.398625	0.492554	0.492554	0.80196	0.315451
SRX7122002.05_peak_2886	chr16	85525536	85525937	1675	.	20.7302	173.225	167.501	192	TACCACTGGACACGCCCGCCCCTCCGAGGCAGCGGGTGCCAGACAGGCTTGGCCGGAGCCTCCGGTTGACTTGCTTTTCCTGCTTGTCAGAACCAGCTTT	TTGCTTTTCCTGCTTGTCAG	TTGCTTTTCCTGCTTGTCAG	TTGCTTTTCCTGCTTGTCAG	AAAGCTGGTTCT	0.913973	71	90	0.932094	71	90	0.932094	71	90	3.95648	5.05172	89	100	-	0.000701	0.0923	0.228204	0.205422	0.205422	0.530864	0.439926
SRX7122002.05_peak_2726	chr16	30115761	30116254	1671	.	20.4282	172.881	167.163	248	AGGCCAGGCTGGGGTGGGGTGTGGCAGGAGGACAGGAATGCAGTGGAACCAGTGGGTCAGGCTCCTGAGGGCCCCAGGCTCCAGCCTCAGGGCTGGCCTG	AGGAATGCAGTGGAACCAGT	AGGAATGCAGTGGAACCAGT	AGGAATGCAGTGGAACCAGT	GGAACCAGTGGG	0.945743	34	53	0.943517	34	53	0.943517	34	53	3.3693	0.689655	45	56	+	0.00256	0.194	0.288405	0.219168	0.219168	0.393407	0.204658
SRX7122002.05_peak_7147	chr8	142068079	142068529	1669	.	20.3829	172.692	166.979	220	CCGGGGAGACTGGTTTTTAGTGGAAAGTTTTGGGAACCTGACAGGTCTGACCGGTTTCTCCCCCCACTTGAGCTGGGGCCACCACGGGCAGCTCTCAGTG	AGGTCTGACCGGTTTCTCCC	AGGTCTGACCGGTTTCTCCC	AGGTCTGACCGGTTTCTCCC	GAAACCGGTCAG	0.999794	43	62	0.999367	43	62	0.999367	43	62	6.3048	11.5	47	58	-	4.44e-05	0.0195	0.986127	0.92058	0.92058	0.973527	0.816597
SRX7122002.05_peak_5470	chr4	85503427	85503847	1666	.	24.865	172.311	166.601	238	CCTGTTTTCAAGGTGATGACACTGGGCTGGAATGCCGCGGGGCCAACCAGTCCGTCCTGCCAGACAAGTTTCTGGTCCAGTGAGCCTCCGACCCGCCGCG	CTGCCAGACAAGTTTCTGGT	GGGCCAACCAGTCCGTCCTG	GGGCCAACCAGTCCGTCCTG	CAGACAAGTTTC	0.980365	57	76	0.979777	40	59	0.979777	40	59	4.38079	6.01724	61	72	+	0.0005	0.0759	0.460227	0.329515	0.329515	0.637903	0.499618
SRX7122002.05_peak_2834	chr16	73030540	73031371	1651	.	13.9986	170.807	165.122	548	GTGTTCCTGCAGCTTCACAAACAGGTTCTGTGGGAATCTGCTCTATCGCTCCCATCTGTCACTGGCGGGGTAAGATCTGTCTTGCATATCATGGCGGTCT	TTCACAAACAGGTTCTGTGG	TCACAAACAGGTTCTGTGGG	TCACAAACAGGTTCTGTGGG	caaacaggttct	0.961732	14	33	0.994112	15	34	0.994112	15	34	3.32673	12.7586	18	29	+	2.18e-05	0.0139	0.341861	0.519791	0.519791	0.38488	0.874889
SRX7122002.05_peak_316	chr1	113798148	113798689	1646	.	16.1793	170.321	164.646	308	TTCAACTGAGTGCTAAGAAATAAAAGGGAACTCCCTTAACCTGCCCAACTGGTTCTGAGACTTGAAACAGGTTCAGTACCTTTATTTAACATATAACCCA	CTGCCCAACTGGTTCTGAGA	CTGCCCAACTGGTTCTGAGA	CTGCCCAACTGGTTCTGAGA	GAAACAGGTTCA	0.996702	41	60	0.998823	41	60	0.998823	41	60	5.28106	11.5	64	75	+	4.44e-05	0.0195	0.755632	0.817742	0.817742	0.840015	0.816597
SRX7122002.05_peak_4438	chr20	52213625	52214113	1646	.	7.16042	170.36	164.684	250	CCAACATAGATACGGGACGTAAAAGAATTCAGTGTTCAGAGCAGGAAAACCTGAAAAACTGCAGTGAGGAGTTAGCAGGAAAAGAACATGAAAAAGTTAG	AGGAAAACCTGAAAAACTGC	AGGAAAACCTGAAAAACTGC	AGGAAAACCTGAAAAACTGC	AAAACCTGAAAA	0.970584	43	62	0.997278	43	62	0.997278	43	62	4.17211	3.67241	46	57	+	0.0011	0.12	0.388062	0.663103	0.663103	0.582538	0.363879
SRX7122002.05_peak_514	chr1	177554552	177555023	1640	.	18.3254	169.716	164.048	240	TGAGCAATTAGGAAAAGAAATATTGTGTCTCTATGGCAGCTCAGGTTTTACTGAAAATCCTGTTGGACTGGTTATGTGAGCTGAAGCAGCCACATAAACG	CTGTTGGACTGGTTATGTGA	CTGTTGGACTGGTTATGTGA	CTGTTGGACTGGTTATGTGA	ATAACCAGTCCA	0.99876	60	79	0.998946	60	79	0.998946	60	79	5.49529	7.46552	64	75	-	0.000289	0.0537	0.88418	0.837852	0.837852	0.87578	0.583111
SRX7122002.05_peak_4486	chr20	57431040	57431460	1639	.	15.1179	169.663	163.995	223	TCTCATTCGTTCGCCAAACCCTCCCGCCTTTACAGTTGAAAAACCAGACACACAGGTATCTGGGGCGCCCGGGGCTGCACACCTCAGTTCGGTATTCTGC	GAAAAACCAGACACACAGGT	GAAAAACCAGACACACAGGT	GAAAAACCAGACACACAGGT	AAAACCAGACAC	0.974675	38	57	0.992474	38	57	0.992474	38	57	4.37362	4.25862	40	51	+	0.000908	0.107	0.414662	0.478936	0.478936	0.637012	0.394934
SRX7122002.05_peak_4615	chr21	43376306	43376708	1635	.	19.5585	169.206	163.547	205	GTGCACACAGGCCGCCTGCGGCTGTGTGGGCAGTGACGAGAGCCTGTCCTGTGTGACCGGTGGAACCCGTCTCATTCCTTCAGGTCTCAGGTGTGCTGGC	GCCTGTCCTGTGTGACCGGT	GCCTGTCCTGTGTGACCGGT	GCCTGTCCTGTGTGACCGGT	GGAACCCGTCTC	0.994798	42	61	0.994789	42	61	0.994789	42	61	4.33829	4.12069	62	73	+	0.000951	0.11	0.683849	0.543083	0.543083	0.624157	0.386216
SRX7122002.05_peak_3168	chr17	64948283	64948697	1625	.	14.8846	168.236	162.591	207	GCGGCACAGCGCGACCTCCAGGCCCGCACCCCTCTCAGGCATCCTGCCTGGCCGGTCTACCTCCTTCCAGAAGCAATGAATATTTCCAGCATGGAGCAGG	AGGCATCCTGCCTGGCCGGT	CTGCCTGGCCGGTCTACCTC	CTGCCTGGCCGGTCTACCTC	CTGGCCGGTCTA	0.937046	37	56	0.948359	44	63	0.948359	44	63	4.16522	-1.03448	48	59	+	0.00394	0.248	0.269823	0.225531	0.225531	0.580501	0.147766
SRX7122002.05_peak_1275	chr11	67442026	67442483	1624	.	19.4919	168.043	162.401	224	CTGCCCTGTTCTTCCAGGGCCCTGCCCCCAGGGACCACACTGCACAGCCGGCTTGGGAACAGGTTAGACAAGTCAAGGCTGTCTGAGGCTTTGCTCTGTG	TGGGAACAGGTTAGACAAGT	TGGGAACAGGTTAGACAAGT	TGGGAACAGGTTAGACAAGT	GGAACAGGTTAG	0.999139	54	73	0.998672	54	73	0.998672	54	73	5.88121	9.63793	56	67	+	0.000113	0.0311	0.91918	0.793433	0.793433	0.92618	0.710577
SRX7122002.05_peak_2204	chr14	67946757	67947184	1614	.	19.4667	167.059	161.431	219	CAGGGTCACTGTGCCCCTGCTCTCGGCAGCCTCCAGGCAGCCCTTCCTGTCAAGCAGGTTAGGTCTTCATCACAACCCTGAGCACCAAGCTAGCGAGCCA	CTGTCAAGCAGGTTAGGTCT	CTGTCAAGCAGGTTAGGTCT	CTGTCAAGCAGGTTAGGTCT	CAAGCAGGTTAG	0.991284	47	66	0.988952	47	66	0.988952	47	66	4.0299	4.68966	51	62	+	0.000791	0.0993	0.599465	0.413008	0.413008	0.547283	0.41988
SRX7122002.05_peak_1553	chr12	50974976	50975392	1605	.	18.6728	166.181	160.563	198	GTGGCTCTCAGAAATAATATCCACCCTCCTGGGCAACCAGTTCTGTCAGTAAAACCAGTCAGGTAACCATCAGGTTGGAGGCGCCCAATAGGAGTGTGAT	CAGTAAAACCAGTCAGGTAA	CAGTAAAACCAGTCAGGTAA	CAGTAAAACCAGTCAGGTAA	AAAACCAGTCAG	0.982813	47	66	0.984279	47	66	0.984279	47	66	3.08662	10.4828	51	62	+	7.43e-05	0.0257	0.483518	0.365152	0.365152	0.340079	0.766896
SRX7122002.05_peak_3784	chr2	71356809	71357209	1604	.	21.4595	166.096	160.479	189	TCTTTATTGGTGCGCGGTAAAATAACTTACCGATCCGCTTCTATTTACTTCTGTCCCTGCCCTGCCTGACCTGCCGGGCAAGTTCCCTCGACTCTCCCGC	GCCTGACCTGCCGGGCAAGT	CTGCCGGGCAAGTTCCCTCG	CTGCCGGGCAAGTTCCCTCG	CGATCCGCTTCT	0.935128	64	83	0.874953	71	90	0.874953	71	90	2.89611	-4.27586	31	42	+	0.00805	0.362	0.266259	0.164821	0.164821	0.308133	0.0734377
SRX7122002.05_peak_2071	chr14	23834509	23834943	1599	.	20.3865	165.554	159.946	192	CCGCTCAGGAGAGCCTCGAGGGCTGGGAGAAGCCGCCGGGGCGGTTGGGCTGGACGAGCGAGTTTAGGGGCCAACCGTCTCCACCCGCCGGCCGCGCTGC	CGGTTGGGCTGGACGAGCGA	CGGTTGGGCTGGACGAGCGA	CGGTTGGGCTGGACGAGCGA	CGAGCGAGTTTA	0.980521	42	61	0.974254	42	61	0.974254	42	61	1.49448	-1.91379	55	66	+	0.00483	0.275	0.462008	0.298333	0.298333	0.150566	0.123775
SRX7122002.05_peak_7035	chr8	99829665	99830060	1598	.	18.3308	165.485	159.878	188	TTCCAAGAAAGAGACTATAGATATCCAAACCTGTTCTCCCGGTCTTTCCTCATTCCCCAAGTTGTTTCAATTCAAAACATAGGAGCCAGGATTGATTCTT	AAACCTGTTCTCCCGGTCTT	CAAACCTGTTCTCCCGGTCT	CAAACCTGTTCTCCCGGTCT	AGAACAGGTTTG	0.990112	27	46	0.997269	26	45	0.997269	26	45	4.39272	13.5172	26	37	-	1.28e-05	0.0124	0.579229	0.662339	0.662339	0.639684	0.919753
SRX7122002.05_peak_7120	chr8	128794790	128795285	1597	.	15.5767	165.344	159.739	193	TAGATAAACTGAGTTGATCAAGACATCAAAGACTTCCTGCTGGATGGGCCAGTCCAACCGGCTTATGGTATTTAGAGTTGATGTCAATGCATTAAAAAAG	CAGTCCAACCGGCTTATGGT	TGGGCCAGTCCAACCGGCTT	TGGGCCAGTCCAACCGGCTT	TAAGCCGGTTGG	0.993555	50	69	0.990706	45	64	0.990706	45	64	4.29885	5.93103	54	65	-	0.000517	0.0776	0.648212	0.440117	0.440117	0.615375	0.4951
SRX7122002.05_peak_3108	chr17	57922987	57924143	1593	.	7.10139	164.958	159.358	801	TACAGTATAGGGTTTGTGTGGAAATCCCCTTCAGCAGTAATCAACCCAGGTGTCCAACCTGTTTGTTAACCATTTCCAAATGACTCAGAGGACCTAGAGG	GTGTCCAACCTGTTTGTTAA	GTGTCCAACCTGTTTGTTAA	GTGTCCAACCTGTTTGTTAA	CAAACAGGTTGG	0.980835	50	69	0.97987	50	69	0.97987	50	69	2.75466	11.5172	54	65	-	4.4e-05	0.0195	0.465063	0.330661	0.330661	0.284205	0.818888
SRX7122002.05_peak_3960	chr2	130715533	130715936	1589	.	21.0385	164.501	158.908	191	TATCTCTCTCAAGGCAACTTGAAGGAACAGAGCAGAATGTAAAGGCTGCCCAACCAGTTCTTCATGATGCCCAGGCTACACCCCCACACTAATTTCAGTA	CTGCCCAACCAGTTCTTCAT	CTGCCCAACCAGTTCTTCAT	CTGCCCAACCAGTTCTTCAT	AGAACTGGTTGG	0.998351	46	65	0.999403	46	65	0.999403	46	65	5.85613	9.68966	50	61	-	0.00011	0.0308	0.855797	0.927708	0.927708	0.922808	0.715986
SRX7122002.05_peak_6795	chr7	151516129	151516647	1589	.	17.7601	164.512	158.919	243	CTAACACCTCTGGGTCCTGCTCGGAGTGCATCTGCCAGAGGGCAGCGCTGAGACTTCCTCTGAGCTACAAGAACAGGTTGGACCTGCCGCCTAAAATCGC	ACAAGAACAGGTTGGACCTG	CAAGAACAGGTTGGACCTGC	CAAGAACAGGTTGGACCTGC	agaacaggttgg	0.995663	67	86	0.998764	68	87	0.998764	68	87	3.23721	10.4483	70	81	+	7.59e-05	0.0259	0.712868	0.809215	0.809215	0.36757	0.764159
SRX7122002.05_peak_5709	chr5	36745261	36745707	1587	.	20.3158	164.378	158.789	249	TCTGCAGTGGAGTCGGGAGCCTCCTCCGGACCAGGACAGGTAAAACCGGTCTGCCAGGTCTCAGGGGGAGCGGGTGGAGACGTCCCACCTCACCTGGCTG	CCAGGACAGGTAAAACCGGT	CCAGGACAGGTAAAACCGGT	CCAGGACAGGTAAAACCGGT	AAAACCGGTCTG	0.999728	31	50	0.999351	31	50	0.999351	31	50	5.30242	15.3793	42	53	+	3.54e-06	0.00975	0.979	0.915808	0.915808	0.844215	0.970727
SRX7122002.05_peak_7051	chr8	102449270	102449715	1587	.	11.7438	164.383	158.793	235	CAGCAGGCCCCACCTGCAGAGCAGGTAAACCAGACCCTCCTGCCGGCCTCTGCAGCCACATTCCAGCCAGGCAAGCTCTTACTCTCTAATTGTTACCTGT	TGCAGAGCAGGTAAACCAGA	TGCAGAGCAGGTAAACCAGA	TGCAGAGCAGGTAAACCAGA	TAAACCAGACCC	0.921901	15	34	0.949185	15	34	0.949185	15	34	3.56655	2.37931	26	37	+	0.00161	0.15	0.241186	0.22744	0.22744	0.436044	0.29706
SRX7122002.05_peak_4604	chr21	42591324	42591755	1583	.	18.7438	163.919	158.337	201	TGATAACTTAGTGTTTATTATTTAAGAGCAGAAAAAGAGAGAACCCTGTCCTTCAGGAATATCTGGTTCAACCAGACTGACCTAGGGACGGATCTCCTTC	GGAATATCTGGTTCAACCAG	GAATATCTGGTTCAACCAGA	GAATATCTGGTTCAACCAGA	TGAACCAGATAT	0.993965	56	75	0.996869	57	76	0.996869	57	76	4.80385	5.05172	59	70	-	0.000701	0.0923	0.659412	0.637393	0.637393	0.737177	0.439926
SRX7122002.05_peak_4940	chr3	62105692	62106118	1580	.	11.8184	163.658	158.08	208	AAGAATTGGAGGGTACAGCAGAGAAAGCAGGCAAACCAGTTAGGTCAGGCTTCTGGAAGTGGTTTAGGTACAAGATGGTGTTGATCCAGGATACGGTTAG	GAGAAAGCAGGCAAACCAGT	CAGGCAAACCAGTTAGGTCA	CAGGCAAACCAGTTAGGTCA	caaaccagttag	0.988496	21	40	0.979199	28	47	0.979199	28	47	4.24577	12.7069	32	43	+	2.25e-05	0.014	0.552501	0.326842	0.326842	0.601629	0.870752
SRX7122002.05_peak_4371	chr20	45948308	45949051	1578	.	6.54094	163.434	157.859	408	AAACTCGACCGGAACACCACAAAGAATGTGGAGAAACCGGTTGCCTCTGGCCTTTACATTGTGGCTGGCTGAGGAGCTGGTTCTGGTGGCTGACACCCGT	AAGAATGTGGAGAAACCGGT	AAGAATGTGGAGAAACCGGT	AAGAATGTGGAGAAACCGGT	GAAACCGGTTGC	0.995911	22	41	0.997458	22	41	0.997458	22	41	4.54445	12.4138	33	44	+	2.64e-05	0.0151	0.722286	0.676021	0.676021	0.675449	0.858597
SRX7122002.05_peak_533	chr1	183129079	183129488	1573	.	19.9446	162.886	157.321	213	TCTGCCGCAGACACCTCAGCCACCGTCTAGCCAGGCAAACCTGTTTGGTGTGCTCACTGCATGATGAAGGCGGGTGTGGCTCCCAGTGGGAGTGTCCCGC	CAGGCAAACCTGTTTGGTGT	CAGGCAAACCTGTTTGGTGT	CAGGCAAACCTGTTTGGTGT	CAAACAGGTTTG	0.971382	32	51	0.989897	32	51	0.989897	32	51	3.59674	14.5862	36	47	-	6.63e-06	0.0115	0.392644	0.425735	0.425735	0.444572	0.955581
SRX7122002.05_peak_1556	chr12	51663860	51664207	1571	.	22.2999	162.697	157.137	173	GCGGCGAATGTGGGCGACCCGGCTCTCCGGCGCCCCCGCCCTTCCCTCGTGCTCACCTTTCCAGTCGGACGGGCTGCTGGTGAAGGGCCGGCGCCGCTCC	CAGTCGGACGGGCTGCTGGT	CAGTCGGACGGGCTGCTGGT	CAGTCGGACGGGCTGCTGGT	AGAGCCGGGTCG	0.907033	62	81	0.775114	62	81	0.775114	62	81	1.52771	-3.56897	15	26	-	0.00695	0.336	0.218659	0.126002	0.126002	0.151839	0.0855288
SRX7122002.05_peak_251	chr1	85690716	85691224	1570	.	20.316	162.594	157.036	239	CTGGCCTCCAGCTCCAAGGCAGCTGTGTAATCCCACTGAACCTGTTTGGCAGCTCATGCAGTAACTGCTGCAGCTTGCAGATAAGACCCTCTTGGAAAGC	CACTGAACCTGTTTGGCAGC	TGAACCTGTTTGGCAGCTCA	TGAACCTGTTTGGCAGCTCA	CAAACAGGTTCA	0.993077	34	53	0.997288	37	56	0.997288	37	56	5.67825	12.431	37	48	-	2.62e-05	0.0151	0.635866	0.663739	0.663739	0.898816	0.859361
SRX7122002.05_peak_5084	chr3	128153998	128154464	1569	.	19.4222	162.497	156.941	223	CAGGGAGGGGCATTTGTGGCCAGATCCAGTTTCTGGCAGGACTGGTTAGTCCAGGTGGCCTGGATGGATGGCCGAGATAAGGTCTGTGCAGATTGGCCAG	GGCAGGACTGGTTAGTCCAG	TGGCAGGACTGGTTAGTCCA	TGGCAGGACTGGTTAGTCCA	AGGACTGGTTAG	0.987943	35	54	0.992975	34	53	0.992975	34	53	4.9738	6.86207	38	49	+	0.000366	0.062	0.542446	0.488609	0.488609	0.776505	0.544801
SRX7122002.05_peak_5108	chr3	134100704	134101145	1565	.	19.5253	162.05	156.501	203	GTCAGGACTGGTATGGGCGCTTGCGCCAGGAAGCTGGCAGACTCAGGGTTGTTCATCTGGTTCTGCCACTTCAGGGCTTGCTTTCCATGCTGTGGGCTGG	TTGTTCATCTGGTTCTGCCA	TTGTTCATCTGGTTCTGCCA	TTGTTCATCTGGTTCTGCCA	AGAACCAGATGA	0.990463	49	68	0.992531	49	68	0.992531	49	68	4.05899	5.01724	53	64	-	0.000709	0.0929	0.58572	0.4797	0.4797	0.553265	0.437635
SRX7122002.05_peak_3534	chr19	40898720	40899150	1564	.	21.5804	161.965	156.418	228	GGGACCAGGAGCAGCCTTCCTGGGTGGGGCCAGAGTGGACAGGGCAGTCAAACCAGCCAGACAGGAAAGAGAAGGCCAGGATGTGCAGAAGTGCCCTCAC	CAGTCAAACCAGCCAGACAG	GTCAAACCAGCCAGACAGGA	GTCAAACCAGCCAGACAGGA	CAAACCAGCCAG	0.989356	45	64	0.996001	47	66	0.996001	47	66	4.24332	0.258621	49	60	+	0.00286	0.207	0.567392	0.588774	0.588774	0.600738	0.190085
SRX7122002.05_peak_4349	chr20	40279181	40279713	1550	.	15.7063	160.556	155.033	252	TACATATTGTATTTACATGATATAGACCAGAGTAGGGAAACTGGTCATACCTGTTTGGGGCTGGAAAGAGCAGCAGCTCATCTGAAATTTTCATCTTGGC	GAAACTGGTCATACCTGTTT	GAAACTGGTCATACCTGTTT	GAAACTGGTCATACCTGTTT	CAAACAGGTATG	0.998799	37	56	0.999086	37	56	0.999086	37	56	5.91347	10.2931	46	57	-	8.31e-05	0.0273	0.888889	0.865343	0.865343	0.930253	0.754741
SRX7122002.05_peak_5145	chr3	150032318	150032693	1548	.	20.665	160.366	154.846	180	AGAGCCAGGCTGTGAACACAGTCCCAGCAGCAGGGCGTGTAGCCTGTCACCTGTCACCTGCCCTGCTCTACCTGTTGGGTGACCTAGCTTTTTCTTTTTT	CTGCTCTACCTGTTGGGTGA	CTGCTCTACCTGTTGGGTGA	CTGCTCTACCTGTTGGGTGA	CCAACAGGTAGA	0.976099	63	82	0.969493	63	82	0.969493	63	82	2.77512	2.77586	67	78	-	0.00143	0.141	0.422935	0.276823	0.276823	0.287896	0.319206
SRX7122002.05_peak_4373	chr20	45986045	45986596	1545	.	6.69056	160.077	154.564	300	TCCTCGCAGGCCACATGCCTGGATCTACAAACTTCCCTTCCCTCCCGGCCCCTCCCCCGCGGCCGAGACCTGCTAAACCTGTCAGTTAAACACAAATCTG	CCGAGACCTGCTAAACCTGT	CCGAGACCTGCTAAACCTGT	CCGAGACCTGCTAAACCTGT	TAAACCTGTCAG	0.997145	63	82	0.9983	63	82	0.9983	63	82	4.34628	8.10345	74	85	+	0.000223	0.0458	0.779051	0.747995	0.747995	0.627339	0.617411
SRX7122002.05_peak_5229	chr3	175884986	175885498	1545	.	18.2706	160.109	154.595	274	TCCAGCCAAACTGAAAGGTAGGAAGAATTATGTTACCTAAACTCACCAGACTTGCTAGACGAAGCAACTTGCTCCAGAAACTCTGTAAATCTTAATGACT	CTAAACTCACCAGACTTGCT	ACGAAGCAACTTGCTCCAGA	ACGAAGCAACTTGCTCCAGA	CTAGCAAGTCTG	0.664121	37	56	0.524199	59	78	0.524199	59	78	1.67123	-2.82759	47	58	-	0.00592	0.307	0.0899835	0.0518009	0.0518009	0.162021	0.0977472
SRX7122002.05_peak_3070	chr17	48981777	48982237	1542	.	17.6472	159.795	154.286	230	GAAAAACGGCTCGCTGGCAGCCTGGAAAAGGCCGTTCTCTGGCTCTTGATCCTTAAAAGGCTGGAATTTCTGGCTGAACAAGAAGGCCTGGGCCCAGTCC	GAATTTCTGGCTGAACAAGA	TGGAATTTCTGGCTGAACAA	TGGAATTTCTGGCTGAACAA	TGAACAAGAAGG	0.928749	64	83	0.975573	62	81	0.975573	62	81	1.64921	-3.72414	75	86	+	0.00718	0.342	0.253277	0.305206	0.305206	0.159985	0.0836833
SRX7122002.05_peak_7123	chr8	128964368	128964784	1541	.	17.4421	159.665	154.159	194	CATGTGCCCAGGGAGGCCAGAGGAGCCCACAGTTTCACTGTCTCAGCAGAGCTGGAGGAACCTGTTAAACTGTCTAAGAAGCTAATAAAAAAATCCCAGT	GCAGAGCTGGAGGAACCTGT	GCAGAGCTGGAGGAACCTGT	GCAGAGCTGGAGGAACCTGT	GGAACCTGTTAA	0.989914	46	65	0.992284	46	65	0.992284	46	65	4.97675	8.51724	57	68	+	0.000187	0.0414	0.575538	0.473336	0.473336	0.777396	0.643184
SRX7122002.05_peak_381	chr1	121483995	121485473	1541	.	5.7202	159.706	154.2	1028	TTTCTGTTCATAGAGCAGTTAGGAAACGCTCTGTTTGTAAAGTCTGTAAGTGGATATTCTGACATCTTGTGGCCTTCGTTGGAAACGGGATTTCTTCCTA	TGTAAGTGGATATTCTGACA	TGGAAACGGGATTTCTTCCT	TGGAAACGGGATTTCTTCCT	gaaacgggattt	0.516962	45	64	0.515795	80	99	0.515795	80	99	0.641576	6.13793	82	93	+	0.000478	0.0736	0.0165458	0.0468372	0.0468372	0.0787833	0.5063
SRX7122002.05_peak_7252	chr9	67320370	67321035	1530	.	13.3825	158.561	153.077	360	GCTTTGAGGATTTCATTGGAAACAGGAATATCTTCATATAAAATCTAGACAGAAGCATTCTCAGAAACATCTCTGTGATGTTTGCATTCAAGTCACAGAG	GAAACAGGAATATCTTCATA	GAAACAGGAATATCTTCATA	GAAACAGGAATATCTTCATA	gaaacaggaata	0.933725	19	38	0.862842	19	38	0.862842	19	38	1.60962	4.10345	19	30	+	0.000956	0.11	0.26295	0.15693	0.15693	0.157821	0.385071
SRX7122002.05_peak_321	chr1	115047735	115048189	1527	.	9.37402	158.271	152.791	239	GGAGAGTCAGAAAAAGTAGAGCCTAAAAAGTCCCCAAACCAGTTAAGTCACACTGAGGCCAGAACTGTCATATAGTATACACACTCCAGGGACAAGAAAT	AAAAGTCCCCAAACCAGTTA	TCCCCAAACCAGTTAAGTCA	TCCCCAAACCAGTTAAGTCA	CAAACCAGTTAA	0.948214	26	45	0.980774	31	50	0.980774	31	50	2.60041	12.4828	35	46	+	2.53e-05	0.0149	0.296296	0.335624	0.335624	0.262568	0.86197
SRX7122002.05_peak_4464	chr20	55204993	55205397	1518	.	15.5368	157.271	151.808	209	GTGCCCGAGGCCAGATGGGGCCGTAAGAGCTCGCGAGTGCTCCAGCCTGTCGGACAGGTTGAGCTAGAGTTTCGGAGAGTGGGAGGGAAGAAGGAGGCGG	CTGTCGGACAGGTTGAGCTA	CTGTCGGACAGGTTGAGCTA	CTGTCGGACAGGTTGAGCTA	CGGACAGGTTGA	0.99442	47	66	0.998173	47	66	0.998173	47	66	4.44726	4.7931	51	62	+	0.000764	0.0975	0.67303	0.736286	0.736286	0.653176	0.42669
SRX7122002.05_peak_5209	chr3	168595542	168596053	1516	.	17.2493	157.096	151.634	287	CCAGTTCTTCCTGTGGCCTGGATGGCTAATTAGGAAACGAGATGAATAAGAAATTAATGTAAAGCTTTTCAGGCTGATTTTCCTACCCAGCAAGTTAAAC	CAGTTCTTCCTGTGGCCTGG	CAGTTCTTCCTGTGGCCTGG	CAGTTCTTCCTGTGGCCTGG	GAAACGAGATGA	0.876638	2	21	0.852981	2	21	0.852981	2	21	0.960088	-0.448276	34	45	+	0.00341	0.229	0.186458	0.153239	0.153239	0.117093	0.165394
SRX7122002.05_peak_6675	chr7	102283081	102283549	1513	.	17.9184	156.841	151.383	260	CCCAGCTACCCCCTCCTCTCAAACAACTGGTTGGACAGGTTTGGGGGCAGAATCTGCCAGCCCAGTGAATCTGGCATCGCCAGGGAGGGGTCTGAAGAGA	TGGTTGGACAGGTTTGGGGG	TGGTTGGACAGGTTTGGGGG	TGGTTGGACAGGTTTGGGGG	CAAACCTGTCCA	0.999479	28	47	0.999233	28	47	0.999233	28	47	6.285	8.06897	32	43	-	0.000226	0.0462	0.952272	0.893662	0.893662	0.971363	0.615184
SRX7122002.05_peak_733	chr10	5545316	5545772	1507	.	17.5949	156.212	150.762	261	CACTTCCACTACACTTTGGCTCCTCAGAGTGGAGAAACCAGTCAAACAGGCCTTGGAGCCTCAACCAGCACAGAAACTCCTCACACTTCTGTGTTTGCAG	GGAGAAACCAGTCAAACAGG	GGAGAAACCAGTCAAACAGG	GGAGAAACCAGTCAAACAGG	GAAACCAGTCAA	0.999319	31	50	0.999229	31	50	0.999229	31	50	5.28571	8.08621	34	45	+	0.000224	0.046	0.936872	0.892453	0.892453	0.841033	0.616075
SRX7122002.05_peak_479	chr1	161053293	161053737	1505	.	19.3207	155.966	150.519	207	AGCAAGCCTAGCCACAGCCACCACCACCTTGCGCAAGGGAGAGAACAGGCCCAACTGGCCAGACGGGATCCCTGCCCTTGGCCTCCCCCACCCTGGCCAG	GAGAGAACAGGCCCAACTGG	GAGAGAACAGGCCCAACTGG	GAGAGAACAGGCCCAACTGG	CAGACGGGATCC	0.981422	39	58	0.983872	39	58	0.983872	39	58	3.57702	-0.344828	60	71	+	0.00333	0.226	0.470536	0.361716	0.361716	0.438844	0.168385
SRX7122002.05_peak_2671	chr16	15068671	15069076	1504	.	16.3326	155.88	150.435	210	TACGGAATCCCAGAGGGCTCCGCCCAGCGCTACGGGGCCCCGCCCCGCCGCCTCTCAACCATCAGGTTCGGCAGCCCGCGGCGCCGCCTGGCAGCTCCTC	TCAACCATCAGGTTCGGCAG	CCATCAGGTTCGGCAGCCCG	CCATCAGGTTCGGCAGCCCG	CGAACCTGATGG	0.910867	55	74	0.850343	59	78	0.850343	59	78	2.65429	3.27586	59	70	-	0.00124	0.128	0.224259	0.15133	0.15133	0.26995	0.341033
SRX7122002.05_peak_1195	chr11	46920207	46920663	1502	.	18.4386	155.736	150.292	206	AACTCCTGCCCCAGCTGGCGACTGTGCCTTGCCACCCAAGCAGTTCTTCCCAGCCTGGCCTCCCCACCTCCCAGCTGGCCAGAGTACTCACAGCAGTCAG	CCACCCAAGCAGTTCTTCCC	CCACCCAAGCAGTTCTTCCC	CCACCCAAGCAGTTCTTCCC	AGAACTGCTTGG	0.733386	32	51	0.765808	32	51	0.765808	32	51	0.353359	-1.56897	36	47	-	0.00446	0.265	0.116838	0.122057	0.122057	0.0269823	0.132812
SRX7122002.05_peak_1917	chr13	41635651	41636199	1499	.	17.7801	155.38	149.941	310	GGCGTGACAGACGCGTTCTTAACTCGCTCGGGACCGGCCCCAGACCTGCAGGGCCGGTTCTCAGGGCGGGGTAGAAATGTTACCCCGCTGAACGCCCTGG	CAGACCTGCAGGGCCGGTTC	CAGACCTGCAGGGCCGGTTC	CAGACCTGCAGGGCCGGTTC	AGGGCCGGTTCT	0.991366	41	60	0.987422	41	60	0.987422	41	60	3.93595	2.32759	50	61	+	0.00163	0.152	0.602138	0.395189	0.395189	0.525519	0.293878
SRX7122002.05_peak_3876	chr2	98012960	98013345	1499	.	20.5465	155.428	149.989	196	CAGGAAAACTGCTGCTTCTGGATCTAAGGGCGAGGAGAATGTGGTTGGGCTGGTCATTCAAGTCTGGGTTTCTCCAGAAGCGGGGCCCAATAAGCACAGG	GAGAATGTGGTTGGGCTGGT	TGGTCATTCAAGTCTGGGTT	TGGTCATTCAAGTCTGGGTT	CAGACTTGAATG	0.963678	35	54	0.980643	51	70	0.980643	51	70	3.77136	-3.60345	55	66	-	0.007	0.337	0.34937	0.334733	0.334733	0.485618	0.0852106
SRX7122002.05_peak_4932	chr3	58097597	58098049	1497	.	20.4949	155.235	149.799	200	GCAGTGGCTGGCCAGGCCCGTTGCTGGCTGTCATAATAGACCTGGTGCTGTTGAACCTGTCTGACGGGTTCTCAAAGTGAAACTACTCCAGCTGGTCTGT	CTGTTGAACCTGTCTGACGG	GAACCTGTCTGACGGGTTCT	GAACCTGTCTGACGGGTTCT	CAGACAGGTTCA	0.997947	48	67	0.997941	53	72	0.997941	53	72	5.37581	8.24138	52	63	-	0.00021	0.0444	0.825506	0.713886	0.713886	0.855797	0.627784
SRX7122002.05_peak_7525	chrUn_gl000220	52297	53012	1494	.	10.3891	154.882	149.449	479	GGGGGTAGATTGGAATGTAAGGAGGAGCGGTCTCTATTCTTTTCTGTGGTTGTGACAAAACCGGTTTTTCTGCCTTTTCTGAGATTTTTTCATTTGTCTT	GACAAAACCGGTTTTTCTGC	GACAAAACCGGTTTTTCTGC	GACAAAACCGGTTTTTCTGC	aaaaccggtttt	0.999334	54	73	0.99971	54	73	0.99971	54	73	5.25255	18.9483	57	68	+	8.34e-08	0.00761	0.938017	0.987272	0.987272	0.832633	0.999809
SRX7122002.05_peak_1316	chr11	73780121	73780540	1486	.	17.1228	154.025	148.603	182	TAGCCAAACAGGTGGGTGAAAAAGAAATCAGCTTGGGAGAGCAGGTCTATCAGGTTTCTCTGGCTCTCCTCTTGTAGGTGGAAATTCATCTGGGCCTGTT	AGGTCTATCAGGTTTCTCTG	AGGTCTATCAGGTTTCTCTG	AGGTCTATCAGGTTTCTCTG	GAAACCTGATAG	0.998262	43	62	0.998772	43	62	0.998772	43	62	4.65224	6.01724	47	58	-	0.0005	0.0759	0.85007	0.81036	0.81036	0.70014	0.499618
SRX7122002.05_peak_7019	chr8	96097881	96098299	1485	.	18.6296	153.981	148.559	190	TGAAAATCAGATGAGATAATTTACATAATACCCACATATCTGGTTCTGCAGGTTCTGCGGATTAGGGATGGGGCTTTATTAATTTGAGTAAACTTGAGTC	TGGTTCTGCAGGTTCTGCGG	TGGTTCTGCAGGTTCTGCGG	TGGTTCTGCAGGTTCTGCGG	AGAACCAGATAT	0.999146	41	60	0.999265	41	60	0.999265	41	60	4.61829	6.7069	36	47	-	0.000387	0.0642	0.919562	0.898689	0.898689	0.691485	0.537482
SRX7122002.05_peak_6992	chr8	87194495	87194932	1479	.	16.9925	153.413	147.998	247	TCCCCACACCTCCCCTCTCTCCTCCATGCAGGAGAACCAGTTTAACAGCACTCGGTTCTCTCTCCAGGCTTAACCGTTCTTTCATTCCGTACTTTAACCA	AGGAGAACCAGTTTAACAGC	AGGAGAACCAGTTTAACAGC	AGGAGAACCAGTTTAACAGC	AGAACCAGTTTA	0.996686	30	49	0.998804	30	49	0.998804	30	49	6.02835	13.1207	33	44	+	1.74e-05	0.0139	0.754868	0.814178	0.814178	0.94209	0.898498
SRX7122002.05_peak_573	chr1	201276834	201277309	1475	.	18.3886	152.964	147.555	273	TTGGCAAGCAGACCAGGGTGTGTCTCGCTGGAGAACCGGTTTGGCCGGCCCCACCCTGCTGGCAGAAGCTTGGTTTCAAAATGGGCTAATAGCTGGGGAC	TGGAGAACCGGTTTGGCCGG	TGGAGAACCGGTTTGGCCGG	TGGAGAACCGGTTTGGCCGG	AGAACCGGTTTG	0.99997	29	48	0.999732	29	48	0.999732	29	48	7.36859	16.5345	32	43	+	1.41e-06	0.00893	0.999745	0.989054	0.989054	0.999364	0.993064
SRX7122002.05_peak_540	chr1	184559492	184559912	1465	.	19.8694	151.981	146.583	196	AAACAGAGTCATAGTTGTTATAAAGCTAATTTCACTTTTCATAGCAGTGCTCCCTGTTTGGCAGGTTCTACCTGTTCTGTGTGTCATCTTTGCAAGGACT	CTGTTTGGCAGGTTCTACCT	AGGTTCTACCTGTTCTGTGT	AGGTTCTACCTGTTCTGTGT	AGAACAGGTAGA	0.998509	54	73	0.998452	63	82	0.998452	63	82	3.189	5.93103	67	78	-	0.000517	0.0776	0.865979	0.764668	0.764668	0.358407	0.4951
SRX7122002.05_peak_4157	chr2	218852732	218853136	1463	.	21.8106	151.755	146.36	213	CACCCTCCAGAGCCCAGCCAGAGCTGCCAAACCAGTCTGTCCACTCACCCTCCCCTCCGGTTCACACCAGCAGGGCCAGGCTGAGATCTAGGTGAAACCA	CTGCCAAACCAGTCTGTCCA	CTGCCAAACCAGTCTGTCCA	CTGCCAAACCAGTCTGTCCA	CAAACCAGTCTG	0.998536	24	43	0.998987	24	43	0.998987	24	43	6.02872	10.9483	28	39	+	5.95e-05	0.0227	0.867889	0.845234	0.845234	0.942217	0.788596
SRX7122002.05_peak_4639	chr21	46933315	46933777	1463	.	18.7056	151.722	146.328	249	ACAGCACAGCCAACACGCACCTGCCTCAGGACTGCGACGAAACCGGTGGGGCTGGTTCTGTAATTGTGTGTGATGTGAAGCCAATTCAGACAGGCAAATA	GAAACCGGTGGGGCTGGTTC	GAAACCGGTGGGGCTGGTTC	GAAACCGGTGGGGCTGGTTC	GAAACCGGTGGG	0.993736	39	58	0.991423	39	58	0.991423	39	58	4.74314	6.18966	39	50	+	0.000469	0.0727	0.652412	0.453099	0.453099	0.723177	0.509546
SRX7122002.05_peak_1566	chr12	53300952	53301401	1460	.	15.766	151.398	146.008	202	ACAGGGAAGGCGGAAGGAGGGAGGGAGGGGCTGGTCAGACGGGTATGGCAGCCCTGGAAAGGGAGGACAGGCGCTCTCCCTATCTTCCCTCCCCCACGCT	TGGTCAGACGGGTATGGCAG	TGGTCAGACGGGTATGGCAG	TGGTCAGACGGGTATGGCAG	CAGACGGGTATG	0.988513	32	51	0.995356	32	51	0.995356	32	51	4.20199	3.51724	36	47	+	0.00115	0.123	0.552883	0.562047	0.562047	0.589665	0.355734
SRX7122002.05_peak_4530	chr21	10819285	10819836	1458	.	10.974	151.258	145.87	272	ATGGAATGGAATGGAATGGAATGCAATGGAATGGAATGGAATGCAATGGAATGGAATGGAATGGAATGCAACGGAATGGAATGGAATGGAATGGAATGGA	GAATGGAATGGAATGGAATG	ATGGAATGGAATGGAATGCA	ATGGAATGGAATGGAATGCA	gcaacggaatgg	0.636602	4	23	0.422712	6	25	0.422712	6	25	0.452862	-18.0172	68	79	+	0.0733	0.709	0.0758559	0.00350006	0.00350006	0.0432735	0.00127275
SRX7122002.05_peak_872	chr10	43142103	43142519	1456	.	20.581	151.071	145.685	196	AAGACCCACAAAGTGTAGGCCCAGGAGAAAGAACAGCAAGGAAAACAGGAAAAACCTGTCCTACAGGCCCCACTAGAAGAGCTAGAGACTCCATCCCCTT	GGAAAACAGGAAAAACCTGT	GGAAAAACCTGTCCTACAGG	GGAAAAACCTGTCCTACAGG	aaaacctgtcct	0.998957	40	59	0.99913	48	67	0.99913	48	67	4.75417	9.63793	51	62	+	0.000113	0.0311	0.903971	0.874189	0.874189	0.725277	0.710577
SRX7122002.05_peak_2912	chr16	89220380	89220784	1456	.	19.1793	151.046	145.661	192	CCCTCGGAGCTGGTGCTGGTGGAGGAGATCCCGCGGAACCAGATGGGCAAGATTGACAAGAAGGCGCTCATCAGGCACTTCCACCCCTCATGACCCGGCA	GGAGATCCCGCGGAACCAGA	GGAGATCCCGCGGAACCAGA	GGAGATCCCGCGGAACCAGA	GGAACCAGATGG	0.972067	24	43	0.990695	24	43	0.990695	24	43	4.51403	3.06897	35	46	+	0.00132	0.133	0.397989	0.439735	0.439735	0.668958	0.330024
SRX7122002.05_peak_435	chr1	150596586	150596995	1454	.	18.499	150.868	145.486	219	CACTTTCCCCAGCTTCCTCCAAGGTGAATCATCTTCTAAGAACCTGTTCCTCCAGCCCTGCAGGAGTACTCAGCCCCAGGGGCTAGCTCAGTTTACCCTT	CTAAGAACCTGTTCCTCCAG	TAAGAACCTGTTCCTCCAGC	TAAGAACCTGTTCCTCCAGC	GGAACAGGTTCT	0.992817	36	55	0.998617	37	56	0.998617	37	56	3.97718	9.51724	39	50	-	0.000119	0.0318	0.630011	0.786051	0.786051	0.535192	0.703767
SRX7122002.05_peak_583	chr1	202015387	202015776	1453	.	18.6756	150.741	145.36	193	GTTGGGTGCTGGGCCCCACTGGCCCTGATCCAGACACACCTGTAGGACAGGTTGGGCAGAGCTCTTGGGGGTGGAGAGCGGGTGGCAGTACTGGCAGGTG	CTGTAGGACAGGTTGGGCAG	CTGTAGGACAGGTTGGGCAG	CTGTAGGACAGGTTGGGCAG	AGGACAGGTTGG	0.993016	40	59	0.99807	40	59	0.99807	40	59	4.89504	6.25862	44	55	+	0.000456	0.0713	0.634721	0.724831	0.724831	0.757414	0.513173
SRX7122002.05_peak_2616	chr16	2278404	2278782	1443	.	20.4491	149.696	144.328	183	CACTCCCCCATCCCCTCCCGGGTTCACCTGACAGGTGGGGGAGGTGGCCGCGCTTCAGGATGGACCTGTGCAGCCGGTTCCGGGGGCCACGTGGGCGGGC	TGGACCTGTGCAGCCGGTTC	TGGACCTGTGCAGCCGGTTC	TGGACCTGTGCAGCCGGTTC	GCAGCCGGTTCC	0.980192	61	80	0.989346	61	80	0.989346	61	80	4.206	1.13793	70	81	+	0.00227	0.181	0.458572	0.418608	0.418608	0.59132	0.229031
SRX7122002.05_peak_4816	chr3	18799490	18799898	1443	.	18.4276	149.718	144.35	207	AAGAAACCAAAAACAATAAAAGAAGTGAGCTTTGTCAGACTGGACGAACTTGTTCTACCTGTTACAGACAAAGAAAGGTCTGATGAGGTCCAGGAAACGG	CGAACTTGTTCTACCTGTTA	GACGAACTTGTTCTACCTGT	GACGAACTTGTTCTACCTGT	AGAACAAGTTCG	0.992331	45	64	0.99856	43	62	0.99856	43	62	4.66768	8.39655	45	56	-	0.000197	0.0427	0.61932	0.778669	0.778669	0.703195	0.635866
SRX7122002.05_peak_4375	chr20	46001663	46002144	1440	.	7.95131	149.406	144.042	260	CCCTCTGAGAACATGGAGCCACTTGGTTAGCTCTCTTTGAGAGTTGTCCAACAGGTAAAGCAGGGGCATCCACCAGTATCTGTTTTTAATTGCTTCTGTC	TGTCCAACAGGTAAAGCAGG	TTGAGAGTTGTCCAACAGGT	TTGAGAGTTGTCCAACAGGT	CCAACAGGTAAA	0.989339	45	64	0.989678	37	56	0.989678	37	56	3.75235	4.13793	48	59	+	0.000945	0.11	0.56701	0.42319	0.42319	0.480718	0.387743
SRX7122002.05_peak_3529	chr19	39658170	39658556	1437	.	21.3057	149.114	143.753	178	AGACAGGTTGGCTGCCGGGCCCCCACCCCCCTCCCACGGGGCTCCCGCTGCCAAACCGGTTCCCCTGGCTGGCTCCCATGGATGGTCCTAGCTCTGGGCA	CTGCCAAACCGGTTCCCCTG	CTGCCAAACCGGTTCCCCTG	CTGCCAAACCGGTTCCCCTG	CAAACCGGTTCC	0.999879	48	67	0.999777	48	67	0.999777	48	67	5.97928	14.4828	52	63	+	7e-06	0.0115	0.992109	0.994654	0.994654	0.937126	0.95189
SRX7122002.05_peak_6697	chr7	116421030	116421439	1436	.	19.3198	148.987	143.629	207	AGCCTGCTGAAATACTCCAGATTGGCCAGCTCCAAACCTGCTTACCCTGCCTTACCAGTTTCTTCCCAGGGAAACTGCAATGAAGGCTCTTGCTCATGTT	CTGCCTTACCAGTTTCTTCC	CTGCCTTACCAGTTTCTTCC	CTGCCTTACCAGTTTCTTCC	GAAACTGGTAAG	0.991938	47	66	0.993469	47	66	0.993469	47	66	4.75651	6.89655	51	62	-	0.000361	0.0613	0.611938	0.502355	0.502355	0.726231	0.545883
SRX7122002.05_peak_2624	chr16	3059685	3060297	1435	.	16.7336	148.927	143.57	320	TGGGTGGGGGGACTTCCAGGGAGGCAGGCTTGCTGCTGCCTCCTGACAGCTGCCCAAACCTGTGTGGCTGGATTCCTGGAGGCCCCTGGAAGGCTGCGAG	TGACAGCTGCCCAAACCTGT	CAAACCTGTGTGGCTGGATT	CAAACCTGTGTGGCTGGATT	CAAACCTGTGTG	0.982631	44	63	0.970552	55	74	0.970552	55	74	3.52098	6.27586	55	66	+	0.000454	0.0712	0.4811	0.282169	0.282169	0.426371	0.514637
SRX7122002.05_peak_3198	chr17	73635952	73636363	1435	.	12.6009	148.952	143.593	209	CACCAGGGGTGCAATGTGTGAGACCTGACAAACTTGTTCTGCGGGCTGCGGATGGGTGCGAGGGTGGAATCTCGGTGCTGCGACGAGTGTGGGGCCAGCC	GAGACCTGACAAACTTGTTC	AGACCTGACAAACTTGTTCT	AGACCTGACAAACTTGTTCT	AGAACAAGTTTG	0.979427	20	39	0.996944	21	40	0.996944	21	40	4.68257	10.3276	29	40	-	8.16e-05	0.0269	0.450045	0.641975	0.641975	0.70714	0.755823
SRX7122002.05_peak_6378	chr6	152024167	152024638	1435	.	17.448	148.889	143.532	250	CAAAGACTTTACTTAGTGACTAACCAAAAATGGTAAATAAAGTCACCACTTCCAGGCTTAGCTACTGTCCTCAAAACAGCTGCAGGACTGGTCAGGCCAG	TGCAGGACTGGTCAGGCCAG	CTGCAGGACTGGTCAGGCCA	CTGCAGGACTGGTCAGGCCA	AGGACTGGTCAG	0.955773	81	100	0.978334	80	99	0.978334	80	99	4.52522	3.39655	84	95	+	0.00119	0.126	0.320733	0.321624	0.321624	0.670994	0.349306
SRX7122002.05_peak_2416	chr15	51090145	51090654	1427	.	14.185	148.131	142.785	245	ACTTTCCAAGTGTCAGAAAGGTGGCTTAACCTGTACTTCCAGTTTATACTGCCACCAAGTAGAGAAAAAAAAAAAAATGTACCAAGAATACACTGTGCCA	TAACCTGTACTTCCAGTTTA	TTAACCTGTACTTCCAGTTT	TTAACCTGTACTTCCAGTTT	AGTACAGGTTAA	0.994131	27	46	0.997714	26	45	0.997714	26	45	4.86971	6.25862	26	37	-	0.000456	0.0713	0.66463	0.694031	0.694031	0.752323	0.513173
SRX7122002.05_peak_188	chr1	46196118	46196542	1422	.	21.6653	147.59	142.251	235	AGAGTCAACCTGTGTTCATTTGCCAAGTTGTAAGACCTGTTCTCCCTGAAAGGGCACTATTTCCTAATTTGCACAAAGGCATTATAATGCTAGCAAGAGA	TTGTAAGACCTGTTCTCCCT	TTGTAAGACCTGTTCTCCCT	TTGTAAGACCTGTTCTCCCT	AGAACAGGTCTT	0.994179	28	47	0.997081	28	47	0.997081	28	47	5.39328	10.1552	32	43	-	8.88e-05	0.0279	0.666539	0.651139	0.651139	0.860125	0.744623
SRX7122002.05_peak_1572	chr12	53646281	53646674	1422	.	18.9568	147.566	142.227	175	CCTGCCCCACAGTGTCCTAGGAGACAGCTTTGGCGTGGCCACTCCTCCCACCCACCCAACTGGTCCCTCCGGTCTGAGATCTTGGGGAGTGGAGTTGGCA	AACTGGTCCCTCCGGTCTGA	CCAACTGGTCCCTCCGGTCT	CCAACTGGTCCCTCCGGTCT	GGGACCAGTTGG	0.974856	58	77	0.991627	56	75	0.991627	56	75	4.37525	3.91379	56	67	-	0.00102	0.114	0.415935	0.457299	0.457299	0.637139	0.374889
SRX7122002.05_peak_1290	chr11	69894835	69895231	1421	.	20.5884	147.509	142.172	182	AAAGTGGACAGACAGGATCCTGGACAGTGTGTTTGCCAGTGGAAACAGGTTCTTCTTGAATGTCGAGGGCCACGCCTGGTGTCTTTGGATCTGTGTGTGT	GTGGAAACAGGTTCTTCTTG	GTGGAAACAGGTTCTTCTTG	GTGGAAACAGGTTCTTCTTG	GAAACAGGTTCT	0.989989	39	58	0.997353	39	58	0.997353	39	58	3.59491	11.8276	42	53	+	3.59e-05	0.0177	0.576938	0.669085	0.669085	0.443935	0.835752
SRX7122002.05_peak_2664	chr16	12993363	12993778	1416	.	18.5956	146.986	141.654	195	GTCAAATGTCAATTCTGGCACTCATTTGGCAGAGCTACTTGGGCAACTGGTTTAACTGCTTTGGGGCTCATTCTCTCCCTCTGTTGTGTGGGCCTGGTAC	CAACTGGTTTAACTGCTTTG	GCAACTGGTTTAACTGCTTT	GCAACTGGTTTAACTGCTTT	TAAACCAGTTGC	0.988537	44	63	0.997687	43	62	0.997687	43	62	6.08969	9.74138	43	54	-	0.000107	0.0308	0.553392	0.692758	0.692758	0.949217	0.723622
SRX7122002.05_peak_1765	chr12	116310714	116311135	1415	.	18.1627	146.919	141.588	200	TATATGTGTTTGTTGTTTGTTTTTCCCAGCACCATTCAGAAGAAAGAGTGCCCCGACAGGCTGAACCGGTTATATTGTGATGGACTTAGAGGATGGATGG	AGGCTGAACCGGTTATATTG	CCCCGACAGGCTGAACCGGT	CCCCGACAGGCTGAACCGGT	ATAACCGGTTCA	0.998552	58	77	0.996332	51	70	0.996332	51	70	4.92579	14.1207	62	73	-	8.96e-06	0.0121	0.869161	0.607229	0.607229	0.76505	0.941963
SRX7122002.05_peak_156	chr1	39598819	39599163	1412	.	19.8528	146.622	141.294	180	CACTTGTTTTCCTAGCCAAGAGCTACCCGTCCAGTCTGGCCTGTTCCTGATCCATCTGGAGTGAGAGCAGAGACCTGGAAGAGAGATCAGTGGGGAGGCA	CAGTCTGGCCTGTTCCTGAT	CAGTCTGGCCTGTTCCTGAT	CAGTCTGGCCTGTTCCTGAT	CAGACTGGACGG	0.98477	32	51	0.983029	32	51	0.983029	32	51	3.45552	-1.93103	27	38	-	0.00485	0.276	0.502991	0.355606	0.355606	0.41288	0.122948
SRX7122002.05_peak_4428	chr20	49758961	49759375	1411	.	16.3851	146.476	141.15	183	TATTTGTTTCTGCAGGAAGTACGGGACGGAAATTAAAGAAGAAAGTGGTTCCACAGGTTTGGTGGCTACAAAAAGATTTCCTCGATAAACACTGCCCACA	TGGTTCCACAGGTTTGGTGG	TGGTTCCACAGGTTTGGTGG	TGGTTCCACAGGTTTGGTGG	CAAACCTGTGGA	0.997374	46	65	0.999093	46	65	0.999093	46	65	3.71173	2.98276	50	61	-	0.00135	0.135	0.78936	0.867761	0.867761	0.471045	0.325951
SRX7122002.05_peak_2287	chr14	93728778	93729182	1411	.	18.2521	146.441	141.115	207	GGTATAGGCAGAGTAACTACTCTCTCCTGGAGGGACAGGAAAAACAAGTCAGTCAACTTGTTTTGGCAGAAGAAACTACAATCTCTACAAGGTATTCTAC	GAGGGACAGGAAAAACAAGT	AGGAAAAACAAGTCAGTCAA	AGGAAAAACAAGTCAGTCAA	AAAACAAGTTGA	0.977804	30	49	0.983108	37	56	0.983108	37	56	3.93901	9.34483	53	64	-	0.000129	0.0331	0.436426	0.355734	0.355734	0.526282	0.687667
SRX7122002.05_peak_4369	chr20	45832981	45833420	1406	.	7.46198	145.992	140.673	219	TTGTGACTGGGGCAGTGTTGCCTGATGATTCACTGAACTGGCTTGGGAAGTAAGCAGACTGGTTTGAGTCCCGGCTCTGCAGTGACCTTTTGTGTGATCT	TAAGCAGACTGGTTTGAGTC	TAAGCAGACTGGTTTGAGTC	TAAGCAGACTGGTTTGAGTC	CAAACCAGTCTG	0.95389	51	70	0.960415	51	70	0.960415	51	70	1.86332	10.9483	55	66	-	5.95e-05	0.0227	0.315006	0.249586	0.249586	0.177803	0.788596
SRX7122002.05_peak_4282	chr20	24910987	24911422	1400	.	18.3951	145.323	140.011	240	GTTTTGCATGAAACCACCCATCTAGGTCAGGAGTCACTTGAAAAGTTGTTAGGCCGGTATTTCTACATCTCATATTTGTCAACCCTTGCCAAAACAGTGA	TGAAAAGTTGTTAGGCCGGT	TGAAAAGTTGTTAGGCCGGT	TGAAAAGTTGTTAGGCCGGT	AATACCGGCCTA	0.987702	39	58	0.993479	39	58	0.993479	39	58	4.35431	0.844828	50	61	-	0.00246	0.189	0.538692	0.503309	0.503309	0.630521	0.214013
SRX7122002.05_peak_4417	chr20	48976589	48977103	1399	.	15.0401	145.274	139.962	232	GAGGCACTCCGCCCAGGCAGAGGACCTTGAAGAACCTGTCCTGCAGGGTGAGGCCCTCACCCGCCCCTCCTGGGGTACTCAGCAGGTGAGGGGACACCTG	TGAAGAACCTGTCCTGCAGG	TGAAGAACCTGTCCTGCAGG	TGAAGAACCTGTCCTGCAGG	AGGACAGGTTCT	0.991978	28	47	0.998189	28	47	0.998189	28	47	4.1899	7.5	31	42	-	0.000285	0.0533	0.612702	0.737813	0.737813	0.586611	0.585592
SRX7122002.05_peak_4954	chr3	64477241	64477698	1396	.	8.95729	144.967	139.661	223	ATTTTAGGATGGTAGTCTACCATTTTCTCCGTTTGCTGGCTTCCCGAAAAACCTGTTTTTCCTCCCACCAAGTCTCATTTCTTGAGTTTTGGCTTTCAAG	CCGAAAAACCTGTTTTTCCT	CCGAAAAACCTGTTTTTCCT	CCGAAAAACCTGTTTTTCCT	AAAACAGGTTTT	0.998067	44	63	0.998459	44	63	0.998459	44	63	5.77442	15.931	48	59	-	2.15e-06	0.00893	0.834797	0.765432	0.765432	0.911671	0.989182
SRX7122002.05_peak_2003	chr13	99068620	99069031	1394	.	20.5662	144.741	139.438	194	GACGCCCAAGGCCTGCTTCTTGCTGGCAAAGCCACATTACCTGCTTTCTTCAAAAACAAGGAAACTGGTTTGGTGAGTTCTAATAACTTCAGGAGTTCTT	AAGGAAACTGGTTTGGTGAG	GAAACTGGTTTGGTGAGTTC	GAAACTGGTTTGGTGAGTTC	CAAACCAGTTTC	0.996746	58	77	0.997084	61	80	0.997084	61	80	3.58875	13.2241	61	72	-	1.64e-05	0.0133	0.758177	0.651266	0.651266	0.441517	0.90098
SRX7122002.05_peak_5890	chr5	123598904	123599415	1394	.	17.6557	144.791	139.487	193	AATATTCTCCCTAAAGGATCCTTTGAAAACTCACCAAACAGGAATTACCCTGTAAAAATGCAGAGACGCAATGCTCTGCAAACAGTATTTTCTTAAACTG	TGAAAACTCACCAAACAGGA	TGAAAACTCACCAAACAGGA	TGAAAACTCACCAAACAGGA	CAAACAGGAATT	0.990991	24	43	0.994134	24	43	0.994134	24	43	1.76545	5.36207	35	46	+	0.000629	0.0871	0.593993	0.520682	0.520682	0.169021	0.461881
SRX7122002.05_peak_1559	chr12	52537375	52537752	1392	.	20.2634	144.566	139.265	194	GGGGTGGGGAGCCTCTGGAGCCTCTCCCGGCAGCTGGGCCTGCTTGGCCTGCCCGGCAGGTCTGGGTGTGGGTGGAGAAGGCCAGGAGAGGGGTTGGGGA	CTGCCCGGCAGGTCTGGGTG	CTGCCCGGCAGGTCTGGGTG	CTGCCCGGCAGGTCTGGGTG	CCGGCAGGTCTG	0.936491	49	68	0.857706	49	68	0.857706	49	68	1.22894	-5.48276	53	64	+	0.0102	0.407	0.269314	0.154766	0.154766	0.133893	0.0570192
SRX7122002.05_peak_4423	chr20	49377963	49378572	1390	.	6.38317	144.355	139.056	353	TTGTTCCCAGGCTGCTTCTCTGCCAGCATGTGATACCCTTCAATAAATGGTAGGTAAGTTGCATATCAGGTTTTCTCCTGCATTCCCAGAGGGCTTCAGC	AAGTTGCATATCAGGTTTTC	TTGCATATCAGGTTTTCTCC	TTGCATATCAGGTTTTCTCC	AAAACCTGATAT	0.9908	56	75	0.998615	59	78	0.998615	59	78	4.56099	8.2931	63	74	-	0.000205	0.0437	0.591065	0.785796	0.785796	0.678503	0.630457
SRX7122002.05_peak_5309	chr3	196625507	196625904	1383	.	21.5776	143.635	138.347	209	GATGATTCCATTCGAGACCATTCGATGATTGCATTCAATTCATTCGATGACGATTCCATTCAATTCCGTTCAATGATTCCATTAGATTCCATTTGATGAT	GAGACCATTCGATGATTGCA	GAGACCATTCGATGATTGCA	GAGACCATTCGATGATTGCA	TGAACGGAATTG	0.769637	14	33	0.931647	14	33	0.931647	14	33	0.531725	-12.5172	61	72	-	0.0339	0.623	0.130202	0.204404	0.204404	0.0561919	0.0112002
SRX7122002.05_peak_544	chr1	184899061	184899503	1382	.	18.5991	143.575	138.288	192	CAGAACAAAAGCAACCAGCTTGTTTACCTTCCATGTGTCTCTTACAGACTTTTCAGGACCATCCAGTTTGCCGAGCTTTCCTTTATCCTCTTTCACAACT	AGGACCATCCAGTTTGCCGA	AGGACCATCCAGTTTGCCGA	AGGACCATCCAGTTTGCCGA	CAAACTGGATGG	0.985726	55	74	0.988453	55	74	0.988453	55	74	3.8846	5.72414	59	70	-	0.000556	0.0811	0.512791	0.406771	0.406771	0.512791	0.482754
SRX7122002.05_peak_7281	chr9	80278685	80279124	1381	.	18.7888	143.459	138.174	244	CTGACAAGTTTAATGACCCCACTGAGCATAAAAGCAGCTGAGCCGGCCAGGCGGGCACAAGCTCTTCTCCGGTGGCATGCAACCAAGTCCAGGATTATTT	ATAAAAGCAGCTGAGCCGGC	CAGCTGAGCCGGCCAGGCGG	CAGCTGAGCCGGCCAGGCGG	CTGACAAGTTTA	0.843813	28	47	0.648532	35	54	0.648532	35	54	2.14312	4.41379	1	12	+	0.000864	0.104	0.165712	0.091638	0.091638	0.204404	0.40238
SRX7122002.05_peak_6794	chr7	151249450	151249875	1380	.	19.4468	143.36	138.077	234	TTAGAGCCTGCAAAGTGCTGTTGCCTATAAACAACTTGCCAGGTGAGAAAAACCAGTCTAAACAAGGTAAGGGATTGCACAACAGCTTCCTGGCAGTGAC	GAGAAAAACCAGTCTAAACA	GAGAAAAACCAGTCTAAACA	GAGAAAAACCAGTCTAAACA	AAAACCAGTCTA	0.987083	45	64	0.981602	45	64	0.981602	45	64	1.35385	11.9655	49	60	+	3.38e-05	0.0174	0.530864	0.343388	0.343388	0.141657	0.841924
SRX7122002.05_peak_4704	chr22	31603167	31603581	1380	.	20.4282	143.363	138.08	219	GGCCTGGCTTCATACACAGCCTTGCCCAATATAAAACCTGTCTGACAGGCAGCCCCAGTCCTGACAAGTACATGGCATTCCTGAGCTTCGTAAGTGACAA	TATAAAACCTGTCTGACAGG	TATAAAACCTGTCTGACAGG	TATAAAACCTGTCTGACAGG	AAAACCTGTCTG	0.998292	30	49	0.999278	30	49	0.999278	30	49	5.18335	11.4655	33	44	+	4.54e-05	0.0196	0.852361	0.900853	0.900853	0.823215	0.81386
SRX7122002.05_peak_371	chr1	120604038	120604452	1378	.	12.6779	143.154	137.874	240	TATAATAAGGGTGAGAGAGCTACTCTTAACCCAGAAACAGGTTCTGCAACACCCATAGATCCAACCTGTCTTTATGCAACAATGAGTCCATCTTGGCAAG	CCAGAAACAGGTTCTGCAAC	CCAGAAACAGGTTCTGCAAC	CCAGAAACAGGTTCTGCAAC	GAAACAGGTTCT	0.997846	31	50	0.999209	31	50	0.999209	31	50	4.56692	11.8276	34	45	+	3.59e-05	0.0177	0.817997	0.888253	0.888253	0.680603	0.835752
SRX7122002.05_peak_445	chr1	151712427	151712862	1375	.	15.9526	142.814	137.538	214	GTGCTGAGGAAGCAGATTCTAAAATGAGATTCTAAACTGGAAATACCTGTTGGCCGCTGGCAGGGAGGGCCACTGGCAGTAGGTGGAGCATGGAGATTCC	TAAACTGGAAATACCTGTTG	CTAAACTGGAAATACCTGTT	CTAAACTGGAAATACCTGTT	aatacctgttgg	0.997807	33	52	0.999026	32	51	0.999026	32	51	4.35767	6.53448	42	53	+	0.000412	0.0671	0.815578	0.854016	0.854016	0.631411	0.529273
SRX7122002.05_peak_1267	chr11	66486095	66486502	1372	.	15.8935	142.531	137.258	222	ACAGAGAGTGGGGGCACGCCTGGCTGCGGTGAGAGGAGACAGGCGGCTCCAGACAAACAGGTTGGACAGTGTTGGGGAGGGGAGAGAGGCGGAGTGTGGC	CAGACAAACAGGTTGGACAG	CAGACAAACAGGTTGGACAG	CAGACAAACAGGTTGGACAG	CAAACAGGTTGG	0.996332	50	69	0.997812	50	69	0.997812	50	69	4.72728	11.5172	54	65	+	4.4e-05	0.0195	0.74125	0.702176	0.702176	0.718977	0.818888
SRX7122002.05_peak_6069	chr6	7532466	7532854	1371	.	20.1542	142.4	137.129	182	TGTTCATTTCCACCTGAAGCCAAACTGCTAAGCAGTTAAAACTCAAGGAGCCGTCGGACAGGTTTAACGAGAGTGAAGTGTGCCGCTCCACACCCACCTT	CCGTCGGACAGGTTTAACGA	CCGTCGGACAGGTTTAACGA	CCGTCGGACAGGTTTAACGA	TAAACCTGTCCG	0.995965	51	70	0.996052	51	70	0.996052	51	70	4.67285	7.87931	55	66	-	0.000244	0.0485	0.724959	0.590938	0.590938	0.704722	0.605829
SRX7122002.05_peak_4617	chr21	43476945	43477441	1368	.	16.6577	142.073	136.807	283	CTGGGATGGAAAAACGCTCCCAATGGCTCCACCAGTCAGTCAGTGAGACGTTCCAAACCGGTCTTTCCACTTGGGCTTCCTCATCTGTTTATCTTTTATT	CAAACCGGTCTTTCCACTTG	CCAAACCGGTCTTTCCACTT	CCAAACCGGTCTTTCCACTT	AAGACCGGTTTG	0.994673	54	73	0.99636	53	72	0.99636	53	72	5.63744	14.6552	54	65	-	6.13e-06	0.0115	0.680285	0.609138	0.609138	0.892453	0.958699
SRX7122002.05_peak_6715	chr7	127899754	127900183	1366	.	19.0624	141.919	136.655	210	GGTTTTCTTAATGTCTTCTGTTCCTGGGTGCGATGGCAGAACTGGTTGGGCCAGATTACTGCTCTGGGTGGGGTCAGCTTATCCATGGAGTGTAGGCTCT	GGCAGAACTGGTTGGGCCAG	GCAGAACTGGTTGGGCCAGA	GCAGAACTGGTTGGGCCAGA	agaactggttgg	0.999173	35	54	0.999322	36	55	0.999322	36	55	6.35561	9.68966	38	49	+	0.00011	0.0308	0.921789	0.910144	0.910144	0.977472	0.715986
SRX7122002.05_peak_4411	chr20	48767531	48767947	1364	.	15.5552	141.674	136.413	189	ACACAGTGAGCAGATAGAAGCAGAGAGGCCAGTGGAAAGGAAGTTGGAGAAACCAGTTTGGCAAGTCTCCTCCCCTACCTCCAGGTCTGGAGGAGATAAA	GGAGAAACCAGTTTGGCAAG	GGAGAAACCAGTTTGGCAAG	GGAGAAACCAGTTTGGCAAG	GAAACCAGTTTG	0.999712	46	65	0.999601	46	65	0.999601	46	65	6.71964	13.4828	49	60	+	1.31e-05	0.0124	0.977981	0.970599	0.970599	0.991727	0.915489
SRX7122002.05_peak_5086	chr3	128428664	128429065	1363	.	18.3079	141.57	136.31	190	ATTGGGGGTGGGGAGGGATGAGTGATTGTAGTAGGGCCGGTTCTGCCACCTCTTTGTACATACCTGGGGCATGTTCTTGCCCCAATCTCAACAGAGTCTT	TAGTAGGGCCGGTTCTGCCA	TAGTAGGGCCGGTTCTGCCA	TAGTAGGGCCGGTTCTGCCA	agggccggttct	0.97935	29	48	0.986768	29	48	0.986768	29	48	4.41087	2.32759	33	44	+	0.00163	0.152	0.449154	0.386916	0.386916	0.644394	0.293878
SRX7122002.05_peak_4012	chr2	157038649	157039057	1357	.	21.0548	141.001	135.748	186	GCCAAGCCAAAGCTGTTGCACAAATCACACAGTCTGTAAAAGAGAAAGGGGAAAAACTGCTTCATCCAGTTTTTCTGCCTAAGGGCTGAATCAGATACAC	AAAACTGCTTCATCCAGTTT	GGGAAAAACTGCTTCATCCA	GGGAAAAACTGCTTCATCCA	AAAACTGGATGA	0.978152	53	72	0.97691	49	68	0.97691	49	68	4.28459	6.74138	62	73	-	0.000382	0.0638	0.438717	0.312842	0.312842	0.612575	0.539392
SRX7122002.05_peak_4377	chr20	46067409	46067830	1355	.	6.55538	140.824	135.573	182	CATTTCCTCGGTCACATGTGCCAATTATTTCAGTCCTCTGGAATGTCATTCATCAGGTTTAGAAACTTTTCGACAAGGTGAATATGGTAACGAAGTCCAA	TCATTCATCAGGTTTAGAAA	TCATTCATCAGGTTTAGAAA	TCATTCATCAGGTTTAGAAA	TAAACCTGATGA	0.882534	46	65	0.76351	46	65	0.76351	46	65	0.774212	4.94828	50	61	-	0.000726	0.0946	0.193585	0.121548	0.121548	0.0988927	0.435217
SRX7122002.05_peak_342	chr1	116996103	116996554	1354	.	12.6282	140.721	135.472	232	GCTAGCTATGCTCAGCATTCAACCCTCATCTCATTTAACCTGTTTGTCCTGCTCTAGAACTTCCCCTACTTTACAAGTGAGTAAACAGATCAGATCAAGA	TAACCTGTTTGTCCTGCTCT	TAACCTGTTTGTCCTGCTCT	TAACCTGTTTGTCCTGCTCT	CAAACAGGTTAA	0.994141	36	55	0.997024	36	55	0.997024	36	55	3.87723	12.6552	35	46	-	2.32e-05	0.0143	0.664885	0.647448	0.647448	0.511264	0.868652
SRX7122002.05_peak_4586	chr21	37882285	37882715	1354	.	19.9111	140.653	135.405	188	CATAGCTCTGGGCCAGTCAAGCGCTGAGCTGATCCAAGACATTCTTCCACCCGCCAGACTGGAAATACCGGAAAAGCGGTGGCAGCTGCCCTCAGAGGCA	GCCAGACTGGAAATACCGGA	GCCAGACTGGAAATACCGGA	GCCAGACTGGAAATACCGGA	AATACCGGAAAA	0.996059	53	72	0.999089	53	72	0.999089	53	72	4.18008	2.25862	64	75	+	0.00167	0.153	0.728904	0.865979	0.865979	0.58432	0.289042
SRX7122002.05_peak_2223	chr14	71132148	71132541	1352	.	19.8582	140.465	135.22	179	GCCTGTTGCTTCTGTTGACTTGGCTTTCTGCCCTGCAGCCAGTGAAACCTGACAGGTCAGTTTCTAGATCTGGGCTGATTCTCTTTCACTTCCTGGTTCT	CTGCAGCCAGTGAAACCTGA	CTGCAGCCAGTGAAACCTGA	CTGCAGCCAGTGAAACCTGA	CTGACAGGTCAG	0.89717	33	52	0.975633	33	52	0.975633	33	52	2.74586	2.65517	49	60	+	0.00149	0.144	0.208858	0.305587	0.305587	0.282551	0.312142
SRX7122002.05_peak_3633	chr2	9949075	9949512	1352	.	18.4582	140.459	135.213	196	CCGCTCTGGCCTGGCTATGGGATGCTGGCCAAGAAATTCAACCTGTGAGCAGGAAAACAGGCAAAACCTGCCAGACCATTCCCTCTGAGAGGACGCACTC	AGGAAAACAGGCAAAACCTG	AGGAAAACAGGCAAAACCTG	AGGAAAACAGGCAAAACCTG	AAAACCTGCCAG	0.987714	51	70	0.995944	51	70	0.995944	51	70	3.22925	0.775862	63	74	+	0.0025	0.191	0.539137	0.586992	0.586992	0.365661	0.209558
SRX7122002.05_peak_3087	chr17	56100269	56100791	1350	.	15.1286	140.324	135.08	239	GCTCTAGGCATATCTCTGGCATGACTCCCAGAATGTTGCAGAACTGGTCTATCAAGAATGATGCTTCCTTTGCTACAGACAGGAAAGTGGAGATCCAGAG	TGCAGAACTGGTCTATCAAG	TGCAGAACTGGTCTATCAAG	TGCAGAACTGGTCTATCAAG	agaactggtcta	0.996712	37	56	0.999282	37	56	0.999282	37	56	6.2328	9.06897	40	51	+	0.000148	0.0354	0.756268	0.901362	0.901362	0.966399	0.668067
SRX7122002.05_peak_2942	chr17	6949449	6949837	1345	.	20.6946	139.797	134.56	210	AAGGTCCTGACAGACACACCTTAGGAAAGTGGCCCCACCGGTTTCCCCAGCCTGGAGTGCTGTTATGAAAGCCACCAGGGAGGCGGAGCCAGCAGGTCCT	TGGCCCCACCGGTTTCCCCA	TGGCCCCACCGGTTTCCCCA	TGGCCCCACCGGTTTCCCCA	GAAACCGGTGGG	0.980377	30	49	0.993645	30	49	0.993645	30	49	5.42406	6.18966	34	45	-	0.000469	0.0727	0.460354	0.508209	0.508209	0.865216	0.509546
SRX7122002.05_peak_7363	chr9	112093649	112094067	1345	.	18.0637	139.751	134.515	202	TGTGGCCAGGGAACAAGCTCCCAGGGAACAGAAAGTCTGCAAACCGGTCTGGGCAGTCCCAGAGCCAGGCTGGGTTAGCTGGTACAGGCTGGCATCTGGT	CTGCAAACCGGTCTGGGCAG	TCTGCAAACCGGTCTGGGCA	TCTGCAAACCGGTCTGGGCA	CAAACCGGTCTG	0.989087	37	56	0.993099	36	55	0.993099	36	55	4.13643	14.1379	40	51	+	8.76e-06	0.0121	0.561537	0.491536	0.491536	0.57261	0.942854
SRX7122002.05_peak_1562	chr12	52611101	52611508	1343	.	16.6529	139.616	134.381	199	AGGTGTTTGTCTGCCCACGCCTGGCAGCCTGCCCCAAGACAGTCAGGATGAACAGGTTTGGCCACCTGAACTGGCTGCAGCCTTTGCCTTTAGTGAGATA	AGGATGAACAGGTTTGGCCA	AGGATGAACAGGTTTGGCCA	AGGATGAACAGGTTTGGCCA	TGAACAGGTTTG	0.998704	45	64	0.99835	45	64	0.99835	45	64	5.81834	11.8621	49	60	+	3.57e-05	0.0177	0.879725	0.751814	0.751814	0.916126	0.83747
SRX7122002.05_peak_7526	chrUn_gl000220	61826	62343	1338	.	10.9868	139.084	133.857	274	TATCTCAATTGAACATGGACACAAACAATGGTCACCAAGTCCCGGAACAGGTTCTGTGAGTTTCTTCAGGCGTTCATCCACCAGTGTCTCAGAGAAATTT	GGAACAGGTTCTGTGAGTTT	GGAACAGGTTCTGTGAGTTT	GGAACAGGTTCTGTGAGTTT	ggaacaggttct	0.986766	44	63	0.995544	44	63	0.995544	44	63	2.61273	9.51724	44	55	+	0.000119	0.0318	0.524628	0.569683	0.569683	0.263587	0.703767
SRX7122002.05_peak_7267	chr9	72652971	72653549	1337	.	19.4442	138.981	133.754	295	TGGCATGGAATGGAATGGAATGGAATGGAATGGAATGGAATGGAATGGAATGGAATGGAATGGAATGCAATAGAATGGAATGGAATCAACTCGAGAGGAA	GAATGGAATGGAATGGAATG	TAGAATGGAATGGAATCAAC	TAGAATGGAATGGAATCAAC	tcaactcgagag	0.636602	8	27	0.430987	71	90	0.430987	71	90	0.871967	-10.5517	86	97	+	0.0249	0.581	0.0758559	0.00572738	0.00572738	0.108438	0.0180731
SRX7122002.05_peak_1672	chr12	89858725	89859148	1333	.	20.8815	138.62	133.397	211	AAATTTGTTTGAGAGTGGCTTTGCATGGCCTGGGTCAGCCTGACCCAGCAACACAAAGCAGCCCAGCTGGTTTAATGGCTTTTTGGCTATACCATAAGAG	CAGCCCAGCTGGTTTAATGG	TGGTTTAATGGCTTTTTGGC	TGGTTTAATGGCTTTTTGGC	TAAACCAGCTGG	0.947911	59	78	0.92806	68	87	0.92806	68	87	3.46031	1.94828	63	74	-	0.00182	0.16	0.295787	0.200585	0.200585	0.413389	0.269378
SRX7122002.05_peak_4612	chr21	43101388	43101811	1333	.	13.3166	138.603	133.381	215	ACTCCCAGGCCCCGGGGCTCCAATGGCTCCAATCCCCTGGACTCACAGAACCCGAAGAGCCAGTTCCTCTGGGCACAGAACAACACGCGTTGGGCACTGA	CCGAAGAGCCAGTTCCTCTG	AGAACCCGAAGAGCCAGTTC	AGAACCCGAAGAGCCAGTTC	AGAGCCAGTTCC	0.963759	52	71	0.9906	47	66	0.9906	47	66	3.99955	2.03448	56	67	+	0.00178	0.158	0.349879	0.438208	0.438208	0.540537	0.274596
SRX7122002.05_peak_2191	chr14	65433682	65434079	1332	.	17.7358	138.433	133.213	200	ACATAGCAGCAGCAACCCAGCCTGAGAAAGTGCCCTGAAGCCACAGCAGCCCAACCTGTCCAACCAGATCACCCTCCTCCTCACCCAGAAGGAGTGTAGC	AGCCCAACCTGTCCAACCAG	AGCCCAACCTGTCCAACCAG	AGCCCAACCTGTCCAACCAG	TGGACAGGTTGG	0.997831	48	67	0.998799	48	67	0.998799	48	67	5.98147	4.60345	51	62	-	0.000813	0.1	0.816978	0.813797	0.813797	0.937763	0.411862
SRX7122002.05_peak_3499	chr19	33496297	33496735	1326	.	19.1449	137.892	132.678	195	CAATCTGGAACTGAAATAGAATCTCTCATATGAATCCCATCCAACTGGTTCCTCTGGTTTTGTTGCTGAGCAAAAAAAAAAAAAAAAAAGCCCTGCCCTG	CCAACTGGTTCCTCTGGTTT	CCAACTGGTTCCTCTGGTTT	CCAACTGGTTCCTCTGGTTT	GGAACCAGTTGG	0.992799	41	60	0.997817	41	60	0.997817	41	60	4.92546	8.10345	41	52	-	0.000223	0.0458	0.629375	0.702813	0.702813	0.764796	0.617411
SRX7122002.05_peak_7656	chrX	53741367	53741771	1326	.	22.0729	137.852	132.639	207	GGGCTGGAGAAGCAGGTTTGCAGCCAGGAACAACACTCAAACCACGCTGCAGAACTGGTCTGGTGAGGAGCCCACTGCAGCAGCACCTCAGAGCACTTGT	TGCAGAACTGGTCTGGTGAG	CTGCAGAACTGGTCTGGTGA	CTGCAGAACTGGTCTGGTGA	agaactggtctg	0.993112	48	67	0.997168	47	66	0.997168	47	66	3.55376	9.2931	51	62	+	0.000132	0.0331	0.636757	0.655976	0.655976	0.432608	0.682385
SRX7122002.05_peak_1603	chr12	62609212	62609657	1321	.	17.0751	137.359	132.152	240	GTTTATCAAAAAAAAAAAAAAACAAGAGGAAGAACTTGTTTTTCTTGCTTAAGAGGAAGAACTTGTTTCTCTTGCTTAAGAGAAACAACTTGTTTCTCTT	AGGAAGAACTTGTTTCTCTT	GAAGAACTTGTTTTTCTTGC	GAAGAACTTGTTTTTCTTGC	AAAACAAGTTCT	0.96233	54	73	0.993663	29	48	0.993663	29	48	3.56939	10.8103	31	42	-	6.38e-05	0.0237	0.343897	0.508718	0.508718	0.436935	0.78236
SRX7122002.05_peak_1461	chr12	15081805	15082329	1317	.	18.9024	136.999	131.797	335	TTTTCCGGGCAGTCCTTCATACTTCCCAGAACAGGGAGAACAAGAAAAGCCAGTTACTCTGGGTGTTTCTGGACTTAAAGAATGCACTAAATTGGAGGCA	GAGAACAAGAAAAGCCAGTT	AGAACAAGAAAAGCCAGTTA	AGAACAAGAAAAGCCAGTTA	AAAGCCAGTTAC	0.970434	36	55	0.997068	37	56	0.997068	37	56	3.79536	4.56897	46	57	+	0.000822	0.101	0.386534	0.650503	0.650503	0.491536	0.409444
SRX7122002.05_peak_6171	chr6	42090493	42090869	1316	.	20.3472	136.837	131.637	181	CCCAGGCAGCTCTCACCGCCCAGGGCACCCCTGGGGACCTGTTGGGCCAGTTTTCCCATACTTGCCACACTGGCATTTAATTTTTAATTCCTCATATGCA	GGGACCTGTTGGGCCAGTTT	CTGTTGGGCCAGTTTTCCCA	CTGTTGGGCCAGTTTTCCCA	CCAACAGGTCCC	0.995295	34	53	0.99733	39	58	0.99733	39	58	5.30756	3.77586	34	45	-	0.00106	0.117	0.700395	0.66743	0.66743	0.845361	0.367825
SRX7122002.05_peak_7052	chr8	102450550	102451011	1315	.	10.5398	136.767	131.568	242	CTCTTGGGCCGGACAGGTTATTCTACCAAGAGTTCAGGATCGCTCTGTGCAGAGCAGGAACTGGCACTTCCTACGCTGTTTGTCCAGCTGAGACTTGTCC	CTGTTTGTCCAGCTGAGACT	CTGTTTGTCCAGCTGAGACT	CTGTTTGTCCAGCTGAGACT	ATAACCTGTCCG	0.961541	76	95	0.986979	76	95	0.986979	76	95	3.34131	6.96552	10	21	-	0.000352	0.0603	0.340588	0.388571	0.388571	0.387807	0.550719
SRX7122002.05_peak_5315	chr3	197267999	197268404	1313	.	12.4122	136.525	131.328	194	TGTGTCATTCACCTCAGGGGATTCCAGTGCAACAGGTCCTGGGGGAAGAACTGGTTCATCTAGTCCACAGCAGTTGTTCTCTGGGCCCCTGTTTATTAGA	GGAAGAACTGGTTCATCTAG	GAAGAACTGGTTCATCTAGT	GAAGAACTGGTTCATCTAGT	AGAACTGGTTCA	0.997234	44	63	0.999492	45	64	0.999492	45	64	6.62296	10.6034	47	58	+	7.08e-05	0.0252	0.783251	0.946163	0.946163	0.9888	0.773196
SRX7122002.05_peak_6755	chr7	140209604	140209968	1313	.	18.5608	136.582	131.385	196	CCCAAACTGTTGGGATTACAGGTGTGAGCCACCCTGCCCAACCTGTTCAGTGAGTTTTGACAATCATGTACAACCACGAGGTAACCATAAACCAAGATAA	CTGCCCAACCTGTTCAGTGA	CTGCCCAACCTGTTCAGTGA	CTGCCCAACCTGTTCAGTGA	TGAACAGGTTGG	0.994803	34	53	0.997332	34	53	0.997332	34	53	4.13563	8.7931	38	49	-	0.000166	0.0383	0.684231	0.667685	0.667685	0.572483	0.654766
SRX7122002.05_peak_2181	chr14	61951871	61952264	1306	.	19.2988	135.842	130.656	186	TGAACTACAGGAGATCCAGGTGCTGCTCTGCCCAGGGGATCTAATCCCACCAGACCGGTTGCACTGCACCCTGACCCATGGTCAGGATGTTTCCTGGAAT	CCACCAGACCGGTTGCACTG	CCACCAGACCGGTTGCACTG	CCACCAGACCGGTTGCACTG	CAGACCGGTTGC	0.996372	47	66	0.996772	47	66	0.996772	47	66	3.91851	9.15517	51	62	+	0.000141	0.0345	0.742777	0.630139	0.630139	0.520809	0.673858
SRX7122002.05_peak_4414	chr20	48863408	48863793	1305	.	13.9667	135.727	130.542	191	TAATAGTTGGTTCAAATGTCAGGCCTGCTCCGTGCTGGTGGGGAGACTGGTTGAGCAGGTCCGCAGGAGGGACGGAGGGAGGAAATTATTAATAATTGCA	GGGGAGACTGGTTGAGCAGG	GGGAGACTGGTTGAGCAGGT	GGGAGACTGGTTGAGCAGGT	GAGACTGGTTGA	0.996439	40	59	0.995709	41	60	0.995709	41	60	5.94311	5.41379	43	54	+	0.000618	0.0862	0.745577	0.576429	0.576429	0.933562	0.464554
SRX7122002.05_peak_350	chr1	117555855	117556306	1303	.	12.1606	135.565	130.383	247	AGCTGACAGCTTGTTTGCTGAAGGGAAACCCTTAGAACTGGTTTGCCTGGTTGTAAGCAGTGGCCGTGACCCACAGCTTCAAGGCATTTGGTTCTTCAAT	CTTAGAACTGGTTTGCCTGG	AGAACTGGTTTGCCTGGTTG	AGAACTGGTTTGCCTGGTTG	AGAACTGGTTTG	0.996452	31	50	0.995965	34	53	0.995965	34	53	4.79539	12.7586	34	45	+	2.18e-05	0.0139	0.745959	0.587756	0.587756	0.734886	0.874889
SRX7122002.05_peak_4861	chr3	39182641	39183217	1303	.	17.0399	135.568	130.385	191	CTCCTCTGGCCTGCTGCCCAGCTGAGCTGCCAGGGACAGGTCAGACAGGTCTGGCTGGTGCAGAGGGATGAGGTTCTGCAGCTTCCCCCTGCCCTTTCCG	AGGTCAGACAGGTCTGGCTG	AGGTCAGACAGGTCTGGCTG	AGGTCAGACAGGTCTGGCTG	CAGACAGGTCTG	0.998655	38	57	0.997495	38	57	0.997495	38	57	5.04687	6.93103	42	53	+	0.000357	0.0607	0.876798	0.678758	0.678758	0.79496	0.547919
SRX7122002.05_peak_6228	chr6	76457050	76457471	1299	.	17.7586	135.175	129.998	234	TAAAGACTGGATTAGAAGGGGATAAAACTGCGGCCTGGGAAACTGGTTAGGTGACTTAGGCAGTATGCAAGATTTGAAATGATAGTGGCCTGAAACAAGA	TGGGAAACTGGTTAGGTGAC	TGGGAAACTGGTTAGGTGAC	TGGGAAACTGGTTAGGTGAC	gaaactggttag	0.982776	36	55	0.993943	36	55	0.993943	36	55	4.21337	11.1897	39	50	+	5.31e-05	0.0213	0.483263	0.5147	0.5147	0.592847	0.797569
SRX7122002.05_peak_3222	chr17	77638801	77639161	1298	.	20.6176	135.054	129.879	173	ATCCGGCATTCAGATTCAGATATTTGAGTCTTCAGGTGAACAAACAGGTTAGACAGGGCCCTATGCAAGCCCCACACCCGCCCACAAATCTCTGTTTCAC	GAACAAACAGGTTAGACAGG	GAACAAACAGGTTAGACAGG	GAACAAACAGGTTAGACAGG	CAAACAGGTTAG	0.99978	38	57	0.999392	38	57	0.999392	38	57	5.42531	12.8793	41	52	+	2.04e-05	0.0139	0.984727	0.925417	0.925417	0.865598	0.882143
SRX7122002.05_peak_4448	chr20	52482611	52483537	1293	.	5.18303	134.488	129.32	336	AAATGATAAGGTCCTGTTTACTTCTCTTGGTAGTAGCCAGCTGAAACAACCAAACCAGTTAAGCAACATTTTTTTTTTTTTTTTTTTGGTCAGGTATGTA	AACCAAACCAGTTAAGCAAC	CAAACCAGTTAAGCAACATT	CAAACCAGTTAAGCAACATT	CAAACCAGTTAA	0.993084	48	67	0.997351	51	70	0.997351	51	70	4.50103	12.4828	51	62	+	2.53e-05	0.0149	0.636121	0.66883	0.66883	0.664758	0.86197
SRX7122002.05_peak_2892	chr16	85678811	85679198	1287	.	18.0781	133.896	128.735	208	CCGATCTGGCTAGACGGAGTGTCTGTTGTGGAGCTGCCCTATCCAGTTGTGCAGGTTGCACACAAGCCCAGGAAACCACATTAAAGAGGCCCAGATACCG	CAGTTGTGCAGGTTGCACAC	CTATCCAGTTGTGCAGGTTG	CTATCCAGTTGTGCAGGTTG	ACAACTGGATAG	0.986982	44	63	0.989131	39	58	0.989131	39	58	3.6153	4.10345	39	50	-	0.000956	0.11	0.528828	0.415935	0.415935	0.448517	0.385071
SRX7122002.05_peak_5954	chr5	141245529	141245936	1286	.	18.5046	133.808	128.649	208	TAGGGTTGTGGGTCAGAGAAGCCCTCCAGGCCGGGCCCCAGCCACCGCTCTGTCAAACCGGGGAAACCTGTTTCAGCAGCAACTTCTCCTCCCGACTGGC	CGGGGAAACCTGTTTCAGCA	CGGGGAAACCTGTTTCAGCA	CGGGGAAACCTGTTTCAGCA	GAAACAGGTTTC	0.990067	59	78	0.994729	59	78	0.994729	59	78	3.97328	12.4655	63	74	-	2.58e-05	0.015	0.578211	0.540792	0.540792	0.534301	0.86057
SRX7122002.05_peak_7124	chr8	129100800	129101219	1284	.	14.7003	133.557	128.402	191	AGTTTGGGGATGGAGTGTTCCATAAATATCAACTGTGAAAGGTCCAGTACTCAGCTGGTATAGACTCACTGTTCAAGAAAAACTCGTTCTTTCACTTATT	AAGAAAAACTCGTTCTTTCA	AAGAAAAACTCGTTCTTTCA	AAGAAAAACTCGTTCTTTCA	AGAACGAGTTTT	0.947935	75	94	0.986711	75	94	0.986711	75	94	1.75609	7.84483	79	90	-	0.000248	0.049	0.295914	0.386025	0.386025	0.168639	0.603156
SRX7122002.05_peak_111	chr1	27194286	27194688	1283	.	19.889	133.515	128.36	189	TCTAGGCAGGGCAAGTAACTCCACTCAGATCTAGAGGTGACCTGATTTCTCTCACCAGACAGGTCTGGTGACTCTCTCTTAATGGGCTACATCCTGGGAA	TCACCAGACAGGTCTGGTGA	TCACCAGACAGGTCTGGTGA	TCACCAGACAGGTCTGGTGA	CAGACAGGTCTG	0.976521	52	71	0.966611	52	71	0.966611	52	71	1.67562	6.93103	56	67	+	0.000357	0.0607	0.427008	0.266005	0.266005	0.162148	0.547919
SRX7122002.05_peak_2838	chr16	74332018	74332384	1282	.	18.8659	133.419	128.265	173	CATTGTTTGAGGGTGTACATCCACCACCTCTTGGCTTTGGAGTTGTTCATCCTGCTAGACCTGTTGCACATGTTTCTAAGTTTTACAAGATTGTTAGTTG	CTGCTAGACCTGTTGCACAT	ATCCTGCTAGACCTGTTGCA	ATCCTGCTAGACCTGTTGCA	GCAACAGGTCTA	0.992654	52	71	0.990756	49	68	0.990756	49	68	4.74129	5.74138	56	67	-	0.000552	0.0807	0.62683	0.441135	0.441135	0.72254	0.483391
SRX7122002.05_peak_5129	chr3	142158392	142158911	1280	.	18.5636	133.173	128.022	196	TGTTTTTTTATAATAGAGATCAGGAGGAGCAGGCGGAACAGGACAAACGGGATTAAAAAAAAAAAGGCCACCGCTTTAGTCATGGCCCTTAGGCAAGTGG	GGCGGAACAGGACAAACGGG	GGAACAGGACAAACGGGATT	GGAACAGGACAAACGGGATT	caaacgggatta	0.990972	32	51	0.994192	35	54	0.994192	35	54	4.24656	6.74138	44	55	+	0.000382	0.0638	0.593674	0.522528	0.522528	0.602202	0.539392
SRX7122002.05_peak_5351	chr4	8424071	8424436	1278	.	21.3809	132.967	127.818	176	CTTGGCAACCTCGGTTTTTTTCACAATAGAGATCAGGAGGAGCAGGCAGAACAGGACAAACGGGCCCTCAGGCAAGCAGAAGTTCACTTCTTGCCCCCAT	GGCAGAACAGGACAAACGGG	GGCAGAACAGGACAAACGGG	GGCAGAACAGGACAAACGGG	agaacaggacaa	0.995897	45	64	0.991729	45	64	0.991729	45	64	4.24618	3.08621	48	59	+	0.00131	0.132	0.721777	0.460736	0.460736	0.601756	0.331106
SRX7122002.05_peak_2889	chr16	85604055	85604420	1276	.	18.9308	132.791	127.643	180	GGTTCTAGGGCTCTCGGAGAGAGGTGGCCAGCGGGTCAGACCGGTGGGGTGAGCCGCGTGGGAGGAATAGGAACGCAAATAGCCCGCAACCAACTTTGTT	GGCCAGCGGGTCAGACCGGT	GGCCAGCGGGTCAGACCGGT	GGCCAGCGGGTCAGACCGGT	CAGACCGGTGGG	0.994039	26	45	0.986431	26	45	0.986431	26	45	3.2159	2.93103	37	48	+	0.00137	0.136	0.66183	0.383225	0.383225	0.363116	0.324233
SRX7122002.05_peak_4444	chr20	52402405	52403079	1276	.	5.02975	132.768	127.621	375	CCTTTCTTGGCACCTAGGATCATTGCTTCAGCATCTGTTCTTTTAGAAAACAGGTTTGTCCAGCAACTTGTATTTGTCATCTTCCTTGTGATTTGTTTGA	TAGAAAACAGGTTTGTCCAG	TAGAAAACAGGTTTGTCCAG	TAGAAAACAGGTTTGTCCAG	AAAACAGGTTTG	0.999588	44	63	0.999534	44	63	0.999534	44	63	5.22908	15.8276	47	58	+	2.35e-06	0.00893	0.963981	0.95329	0.95329	0.82907	0.985172
SRX7122002.05_peak_6685	chr7	107146980	107147400	1274	.	17.9551	132.582	127.437	188	AGACCTTCTACTCAAAACTGCCCCAAGCCATATGCCTTCCCTGCGGGAAAACAGGAACCACAGGTTTCAGGCCACGCCCCTCCCAGTTGGCTCACACAGC	GGAAAACAGGAACCACAGGT	AAAACAGGAACCACAGGTTT	AAAACAGGAACCACAGGTTT	aaaacaggaacc	0.973701	46	65	0.993643	48	67	0.993643	48	67	3.77729	3.37931	48	59	+	0.0012	0.126	0.408935	0.508082	0.508082	0.487082	0.34797
SRX7122002.05_peak_1258	chr11	65236241	65236619	1273	.	19.0984	132.524	127.38	191	ATAATTTCATTCCACGTTCACATTGAATGACAGCTCAAGCTCAGCTGACCTGAACCGGTTTCTCCTGCAGTGCCTGTCCACCTGCAGGCAGGGCCTCCTG	ACCTGAACCGGTTTCTCCTG	ACCTGAACCGGTTTCTCCTG	ACCTGAACCGGTTTCTCCTG	GAAACCGGTTCA	0.997716	48	67	0.998715	48	67	0.998715	48	67	3.91375	14.5172	51	62	-	6.96e-06	0.0115	0.808069	0.801451	0.801451	0.519919	0.952335
SRX7122002.05_peak_1660	chr12	83080069	83080464	1273	.	17.0814	132.454	127.311	181	GAGAGATCGCCAGTGAGTTTGTGACAACCGAAGCTGCAGCAGTCGCCAAACCTGTTCTTCCTCTCCCGGTCTCAGAAGTCTCTCCAGCTGACCGGACTTA	TCGCCAAACCTGTTCTTCCT	TCGCCAAACCTGTTCTTCCT	TCGCCAAACCTGTTCTTCCT	AGAACAGGTTTG	0.998671	43	62	0.999451	43	62	0.999451	43	62	5.733	13.5172	47	58	-	1.28e-05	0.0124	0.878071	0.939481	0.939481	0.906707	0.919753
SRX7122002.05_peak_5146	chr3	150062841	150063218	1271	.	17.0431	132.298	127.156	181	CCCTCTTGAACTAAGGAATCACTGAGGGGAAAGGAATGCAAGCAGGTCTGACAGGATCTGCAGCTTTCCCCTGATTTATTGCACCTTGCTTTAGAGGAAC	AGGTCTGACAGGATCTGCAG	AGGTCTGACAGGATCTGCAG	AGGTCTGACAGGATCTGCAG	CAAGCAGGTCTG	0.994861	44	63	0.99421	44	63	0.99421	44	63	4.09415	2.93103	39	50	+	0.00137	0.136	0.687794	0.523355	0.523355	0.561665	0.324233
SRX7122002.05_peak_6669	chr7	101252056	101252464	1267	.	17.5673	131.916	126.779	192	CCTGTGGCCTGCAGTACCTTGGCGCTGGCTTGGTTCTGCGGGGCACAAACAGGTCTGACAAGTTCCTCAGCAGCAGAGACAGGGCTCGGTCCGTGATTTC	CAAACAGGTCTGACAAGTTC	GCACAAACAGGTCTGACAAG	GCACAAACAGGTCTGACAAG	CAAACAGGTCTG	0.999515	46	65	0.999382	43	62	0.999382	43	62	5.5632	11.1207	46	57	+	5.51e-05	0.0217	0.956726	0.923826	0.923826	0.883416	0.794769
SRX7122002.05_peak_4597	chr21	41109521	41109913	1267	.	14.8232	131.877	126.741	211	TGAAATGAGACTGGGCAAAAAGGGTTTGGTCTAAACCCAGCAGGGCCTGTCTGTTCACATTCTTTTGGCCTCTCTCTGCAGCATTCCTTCCTCCAAGGGA	GCAGGGCCTGTCTGTTCACA	CAGCAGGGCCTGTCTGTTCA	CAGCAGGGCCTGTCTGTTCA	agggcctgtctg	0.562455	40	59	0.627067	38	57	0.627067	38	57	1.82651	-3.22414	42	53	+	0.00645	0.321	0.0378007	0.0864198	0.0864198	0.173985	0.0904289
SRX7122002.05_peak_2954	chr17	10022999	10023399	1265	.	20.141	131.703	126.569	218	GCGAGTTTGGTTCCTTTTGCCTGACTATTCTCACGCCCAGAGCCAGGCAGCCTGGGGACAGAGGAAGAGCAGAAGAGGATGTCACACCCAGGCACACCAG	CAGCCTGGGGACAGAGGAAG	GCAGAAGAGGATGTCACACC	GCAGAAGAGGATGTCACACC	ACATCCTCTTCT	0.552091	48	67	0.468385	69	88	0.468385	69	88	0.586304	-8.86207	71	82	-	0.0189	0.529	0.0333461	0.0212549	0.0212549	0.0663103	0.0285096
SRX7122002.05_peak_6776	chr7	148851166	148851593	1265	.	18.6371	131.73	126.596	207	GGAGTACGGGCTGCTGCAGAGGCGGCTGGAGAACTTGGAGAACCTGCTGCGCAACAGGAACTTCTGGATCCTGCGGCTCCCTCCAGGTATTAAGGGAGAT	TGGAGAACCTGCTGCGCAAC	TGGAGAACCTGCTGCGCAAC	TGGAGAACCTGCTGCGCAAC	GCAGCAGGTTCT	0.972447	36	55	0.951252	36	55	0.951252	36	55	3.09858	-0.586207	39	50	-	0.00353	0.233	0.400025	0.231513	0.231513	0.341988	0.161767
SRX7122002.05_peak_437	chr1	150878830	150879208	1264	.	18.1488	131.629	126.496	187	TAACAGCATTTCATTCCCTAGATAGATGCTTTAAACTGTAGAACCTGCCAAACCACTCTGGTCAGGTTGGAGTAAAGCATGGTGTGAGTTTTTAACCTGT	TGTAGAACCTGCCAAACCAC	GTAGAACCTGCCAAACCACT	GTAGAACCTGCCAAACCACT	CAAACCACTCTG	0.995543	37	56	0.997156	38	57	0.997156	38	57	3.99177	-0.310345	49	60	+	0.0033	0.224	0.709877	0.655085	0.655085	0.538246	0.169467
SRX7122002.05_peak_1200	chr11	48071451	48071853	1263	.	16.0928	131.512	126.38	211	GAACATTCCTGTGCTTTCCGTAAAGCTGTGGATGAACCTGCCTTTCAGGTTTCGTAGCCTCTTCAGTCAGATGGTTTGAGAATGCGTGTTTTGTGGTGTA	AACCTGCCTTTCAGGTTTCG	GAACCTGCCTTTCAGGTTTC	GAACCTGCCTTTCAGGTTTC	GAAACCTGAAAG	0.988835	35	54	0.997993	34	53	0.997993	34	53	4.20463	1.72414	42	53	-	0.00194	0.166	0.557974	0.719231	0.719231	0.590811	0.259832
SRX7122002.05_peak_442	chr1	151485510	151485958	1261	.	14.2501	131.267	126.138	255	GTTTCCCCGGCCCTCCCCTTCCCCTTGCCTCTCAAACCAGTCCAGCCAGTTTGCAGGGGCCCAGTTCCTCATTGTGTTTTTTTCCCTACTGGCCAAGCAG	CAAACCAGTCCAGCCAGTTT	CAAACCAGTCCAGCCAGTTT	CAAACCAGTCCAGCCAGTTT	CAAACCAGTCCA	0.998607	33	52	0.999042	33	52	0.999042	33	52	4.92568	8.7931	33	44	+	0.000166	0.0383	0.87247	0.857452	0.857452	0.764923	0.654766
SRX7122002.05_peak_6434	chr7	1598583	1599020	1260	.	15.6571	131.154	126.026	228	TGATTTTTCTGGCGGGGGCGGGACACTGACCAAGCCCATTGCAGGACAGACCTGTCTGCCCAGATCCAGGCGACGGGGCCCTCTGACCATTGTTCACTGC	AGGACAGACCTGTCTGCCCA	AGGACAGACCTGTCTGCCCA	AGGACAGACCTGTCTGCCCA	CAGACAGGTCTG	0.980704	43	62	0.986406	43	62	0.986406	43	62	3.65268	6.93103	47	58	-	0.000357	0.0607	0.463663	0.383098	0.383098	0.457681	0.547919
SRX7122002.05_peak_2899	chr16	86878312	86878713	1259	.	17.789	131.105	125.978	207	GTGAGTTGGAATATATAACGCCCACTGGATTAAGAGCCGTCAGACTGGTTCCCAAAGCAAACACTGAGCTAATTTTTCCAGCATATGCCTTTCATGTCTG	CCGTCAGACTGGTTCCCAAA	CCGTCAGACTGGTTCCCAAA	CCGTCAGACTGGTTCCCAAA	GGAACCAGTCTG	0.995051	37	56	0.996754	37	56	0.996754	37	56	4.87677	7.7069	41	52	-	0.000262	0.0508	0.693649	0.628993	0.628993	0.75385	0.596793
SRX7122002.05_peak_3926	chr2	112045705	112046029	1258	.	16.9295	131.013	125.887	171	CCACCTGAGTACTAGCCTGGGGGAAGTGTTCACCACTCCTTAGTTGTCAGACCAGTCCAGCCAGTTCCCTGACTCCCTCTTTAAAATGCAGGCCCAGACT	TTGTCAGACCAGTCCAGCCA	TTGTCAGACCAGTCCAGCCA	TTGTCAGACCAGTCCAGCCA	CAGACCAGTCCA	0.996279	44	63	0.997835	44	63	0.997835	44	63	4.79034	4.60345	48	59	+	0.000813	0.1	0.738832	0.704595	0.704595	0.733295	0.411862
SRX7122002.05_peak_2563	chr15	90501254	90501636	1258	.	18.9125	131	125.874	186	ACTGTGTTGAACATACCTCATGCCCGATGCTCCCTAGGCTGCCCCGCCCTGTTCGCCCTGTTTGCCCTGTTGGCCCTGTTGTTCCAGCAGCTCCCAGGCT	CTGTTCGCCCTGTTTGCCCT	CTGTTCGCCCTGTTTGCCCT	CTGTTCGCCCTGTTTGCCCT	CAAACAGGGCGA	0.976959	49	68	0.988965	49	68	0.988965	49	68	1.38197	-2.15517	53	64	-	0.00511	0.285	0.430699	0.413262	0.413262	0.143184	0.118175
SRX7122002.05_peak_6804	chr7	155031387	155031785	1257	.	18.3993	130.862	125.737	188	GTTATTATTTTACCTATTTCCCAACGTTTTGTAATTGGATCTCTCCACCAAACCAGTTGTTCCGCTTTTGTCTTTGCAGCTGGTTTCTGTAAATGCTGTT	CCACCAAACCAGTTGTTCCG	CAAACCAGTTGTTCCGCTTT	CAAACCAGTTGTTCCGCTTT	caaaccagttgt	0.98608	45	64	0.995782	49	68	0.995782	49	68	4.80238	11.4483	49	60	+	4.59e-05	0.0196	0.515782	0.579229	0.579229	0.736668	0.811187
SRX7122002.05_peak_7420	chr9	131788851	131789181	1257	.	20.7246	130.912	125.787	167	CCCCAGCCCTAGCAGGGAACTGGCAGATCAGGTTCTTCCCAGATGTGGGAGATAGTGTGGTTGCCATACCAACAGCAGAGTGGGTTCCCCCCTCCCAGAT	GGAACTGGCAGATCAGGTTC	GGAACTGGCAGATCAGGTTC	GGAACTGGCAGATCAGGTTC	AGAACCTGATCT	0.997942	16	35	0.998867	16	35	0.998867	16	35	5.31258	5.75862	25	36	-	0.000549	0.0804	0.82487	0.826015	0.826015	0.845997	0.484282
SRX7122002.05_peak_4698	chr22	30195198	30195566	1256	.	18.6021	130.747	125.624	189	GGGGGTGTTGCAATGTGTATGACTAAGCAGTTTGCAAGTGCTTCCTGTCCAGCCAGCCAGACGGCTTTGTAGTTGCCCTGCGCCAGTTCCCCAAGCCCTC	CTGTCCAGCCAGCCAGACGG	AGTGCTTCCTGTCCAGCCAG	AGTGCTTCCTGTCCAGCCAG	CAAACTGCTTAG	0.856957	45	64	0.84992	37	56	0.84992	37	56	1.66047	0.862069	23	34	-	0.00245	0.189	0.173221	0.150821	0.150821	0.160748	0.216749
SRX7122002.05_peak_1371	chr11	117799928	117800385	1256	.	18.158	130.818	125.694	291	GTGTGAAGTAATCCCCAGTATAAACAACACAGAACTAGCCAGACCTGTTCCTCTGCCCCTCATCGAGGCCATCCCAGTTACTCAGCGAATACCAAATTCC	CAGAACTAGCCAGACCTGTT	AGAACTAGCCAGACCTGTTC	AGAACTAGCCAGACCTGTTC	GGAACAGGTCTG	0.992243	30	49	0.997522	31	50	0.997522	31	50	5.88881	7.87931	40	51	-	0.000244	0.0485	0.618048	0.681176	0.681176	0.927326	0.605829
SRX7122002.05_peak_2721	chr16	29622976	29623323	1255	.	16.4569	130.673	125.55	185	CCCCAAAGTACGGTGTGGCAGAAAACAGCGCCAACAGGTCCTGCCAGTCAGAAGCCACTCCCCTGATTTCATGGCTCAAGACCCCAACTGTAAATTAGCC	CGCCAACAGGTCCTGCCAGT	CCAACAGGTCCTGCCAGTCA	CCAACAGGTCCTGCCAGTCA	AGGACCTGTTGG	0.958426	29	48	0.973405	31	50	0.973405	31	50	3.89377	5.36207	31	42	-	0.000629	0.0871	0.330406	0.293624	0.293624	0.515591	0.461881
SRX7122002.05_peak_4948	chr3	63899884	63900378	1253	.	9.21189	130.426	125.307	287	GAAAGCAAGGGAAAGCACAGGACTTGTTGATGATGTTGCAATATGAAAAATCAGTTGCTAGTCCGGTTTTAGTGCTGAATTGGCAGCCTGCCTGGGCTTA	TTGCTAGTCCGGTTTTAGTG	TTGCTAGTCCGGTTTTAGTG	TTGCTAGTCCGGTTTTAGTG	AAAACCGGACTA	0.990644	55	74	0.99279	55	74	0.99279	55	74	5.05123	10.1207	59	70	-	8.99e-05	0.0281	0.588774	0.485045	0.485045	0.795851	0.742141
SRX7122002.05_peak_1635	chr12	69833850	69834217	1253	.	17.8388	130.457	125.337	189	GAGGAAAAGAACTGCCCTATTAACTGCAAGGGAAAAACTGGTCAGACTTGATCAAGCAGAACATGAGTGGTGATGTCAAGCTGACCTTATGTATGGTTTC	GGAAAAACTGGTCAGACTTG	GAAAAACTGGTCAGACTTGA	GAAAAACTGGTCAGACTTGA	AAAACTGGTCAG	0.993349	31	50	0.997378	32	51	0.997378	32	51	4.91815	9.89655	34	45	+	0.0001	0.03	0.641466	0.670994	0.670994	0.76225	0.733104
SRX7122002.05_peak_3090	chr17	56454634	56454986	1251	.	16.5612	130.304	125.186	192	ATCCACAGTCACTTCCCTCCTGTTCTCAGCCCTCCAAACCCCACTGAACAAGCTCTTCCAGTTCTCAGCCTGCCTCCTTCCCATGAAGGAAGCCATGTGA	TGAACAAGCTCTTCCAGTTC	TGAACAAGCTCTTCCAGTTC	TGAACAAGCTCTTCCAGTTC	AGAACTGGAAGA	0.954227	45	64	0.955629	45	64	0.955629	45	64	2.53846	0.137931	54	65	-	0.00295	0.211	0.316533	0.239659	0.239659	0.254932	0.186522
SRX7122002.05_peak_5429	chr4	54467319	54467747	1250	.	20.7599	130.125	125.01	163	TTGTCCATATCAGTGCCAGCCATCAGCCCAGGGTGGCCAGACTGGTCCTTCCAGTTGTGGCTGTCCCCCTGAAGTGGCATGGTCCACCCCTCTCCCACTT	CAGACTGGTCCTTCCAGTTG	GCCAGACTGGTCCTTCCAGT	GCCAGACTGGTCCTTCCAGT	AGGACCAGTCTG	0.993568	38	57	0.996694	36	55	0.996694	36	55	5.14723	5.68966	38	49	-	0.000563	0.0817	0.648721	0.625557	0.625557	0.815833	0.4804
SRX7122002.05_peak_6818	chr7	157607618	157608012	1246	.	19.8194	129.756	124.645	197	CAGCGCGGGAGGCAGTGGAGACGTGGAAGCAGGCTCCGGCTGCTGGGCCTGCATGACCGGTTTCCCTGCAGAAGATTCTGCGCCCTTCAGCCTCACCGTC	CTGCATGACCGGTTTCCCTG	CTGCATGACCGGTTTCCCTG	CTGCATGACCGGTTTCCCTG	GAAACCGGTCAT	0.998008	49	68	0.999435	49	68	0.999435	49	68	6.33436	11.6034	53	64	-	4.15e-05	0.0189	0.830342	0.933435	0.933435	0.975818	0.82226
SRX7122002.05_peak_6281	chr6	110214110	110214564	1246	.	19.8194	129.756	124.645	242	TAGATTGGGGTATAGGGAGGAGGGATTTCTATTTCCTCCAGTGGTTCCTGCAAAACCAGTTTTTCCTGTCTTTCCTGTGGCTTTCCCTTTGTCCCCGTAG	CTGCAAAACCAGTTTTTCCT	TGCAAAACCAGTTTTTCCTG	TGCAAAACCAGTTTTTCCTG	aaaaccagtttt	0.999215	48	67	0.999697	49	68	0.999697	49	68	6.73728	15.7586	52	63	+	2.57e-06	0.00893	0.925926	0.986	0.986	0.992363	0.980081
SRX7122002.05_peak_5921	chr5	133355789	133356198	1244	.	18.9962	129.569	124.46	191	GCCTCAGATGCCTCTCAAAGTCCAAAAGTTTCAGGTTCAAATCTAAACCTAGCAGCCTGCCACCCAACCTGTTACAAAACAGGTTCTTCCACGACTCCCC	TACAAAACAGGTTCTTCCAC	TACAAAACAGGTTCTTCCAC	TACAAAACAGGTTCTTCCAC	AAAACAGGTTCT	0.997835	73	92	0.996272	73	92	0.996272	73	92	3.86874	14	76	87	+	9.49e-06	0.0121	0.817233	0.603029	0.603029	0.509991	0.938526
SRX7122002.05_peak_4974	chr3	71502927	71503352	1241	.	19.405	129.241	124.137	206	AGACAATGAACACATCAAGTTTTAAGGGGCTGTAACTCTGAAACAGGCCTGGCAGGTATTTCCACCAAACCACCTCTTCTGCTGTCTAATCCTTTACTAA	CTGAAACAGGCCTGGCAGGT	TCTGAAACAGGCCTGGCAGG	TCTGAAACAGGCCTGGCAGG	AAAACTTGATGT	0.965322	38	57	0.956069	37	56	0.956069	37	56	3.70797	3.15517	12	23	-	0.00128	0.131	0.35637	0.240423	0.240423	0.469645	0.334161
SRX7122002.05_peak_315	chr1	113645645	113646097	1240	.	13.3052	129.147	124.044	214	AAGCCCTTAAACCTTCTCCTAGGCCTAGCTGTGTAAAATCCAATTTTAGCACAAACCCTGTAAAACCAGTTTAGCAAGAACTCTTCCTCATTGTAGACCA	CTGTAAAACCAGTTTAGCAA	CTGTAAAACCAGTTTAGCAA	CTGTAAAACCAGTTTAGCAA	aaaaccagttta	0.999889	58	77	0.999673	58	77	0.999673	58	77	6.5465	15.431	62	73	+	3.43e-06	0.00975	0.992809	0.983072	0.983072	0.987145	0.971872
SRX7122002.05_peak_7062	chr8	103659833	103660206	1239	.	16.0772	129.051	123.948	192	AAAAGTAGCAACAGGTGTACAGATGTCCTGAGAAACCTGTCCTACAACTGCTGCCAAGTGAGTACACGGTCCCTTACCATGGTGTTTATTCAACAATGAG	TGAGAAACCTGTCCTACAAC	TGAGAAACCTGTCCTACAAC	TGAGAAACCTGTCCTACAAC	AGGACAGGTTTC	0.983664	29	48	0.998643	29	48	0.998643	29	48	5.06817	8.13793	32	43	-	0.000219	0.0454	0.492173	0.789105	0.789105	0.798778	0.619511
SRX7122002.05_peak_5090	chr3	129204665	129205092	1238	.	17.2471	129	123.898	185	TTGCCTTTCGAAATTTACATTGTCTTGTGCAAGAACTGGTTTGTCAGGGCTGCCAAGTAGGACAACGAGCCCTAGGAGGGCTTCTCAAGGCGGTGGTGAC	GCAAGAACTGGTTTGTCAGG	GCAAGAACTGGTTTGTCAGG	GCAAGAACTGGTTTGTCAGG	AGAACTGGTTTG	0.999255	29	48	0.99921	29	48	0.99921	29	48	5.6626	12.7586	32	43	+	2.18e-05	0.0139	0.929681	0.888698	0.888698	0.896525	0.874889
SRX7122002.05_peak_473	chr1	159870209	159870595	1236	.	20.0476	128.74	123.641	184	TGAGTGTAGTCTGCAGAGAAGCCAGCAGGATCAGGACAAACCAGTTCCACAGCAGGAGAGAATCTGGTCGGGTCAACAAAGAACTTCCAGCCCTGAGGAT	AGGACAAACCAGTTCCACAG	GGACAAACCAGTTCCACAGC	GGACAAACCAGTTCCACAGC	CAAACCAGTTCC	0.998239	33	52	0.998718	34	53	0.998718	34	53	5.17056	11.2931	37	48	+	5.02e-05	0.0203	0.847779	0.801833	0.801833	0.820415	0.800496
SRX7122002.05_peak_5282	chr3	192315251	192315671	1235	.	18.7421	128.677	123.579	252	GAAAAGTCGGAGAAACTGGCCACTCTGCATTCCAGACACAGGCAGATTTCATCTGCAAACAGTGCCCTGGCCAGACTTGCCAGTTACGTGGATGACAAAG	CTGGCCAGACTTGCCAGTTA	CAGACTTGCCAGTTACGTGG	CAGACTTGCCAGTTACGTGG	GAAACTGGCCAC	0.728378	67	86	0.818872	72	91	0.818872	72	91	2.90664	-2.44828	12	23	+	0.00545	0.293	0.115438	0.140003	0.140003	0.310551	0.106847
SRX7122002.05_peak_7186	chr9	12908892	12909289	1232	.	20.4758	128.334	123.241	196	AATAGCCATATACGGCTACAAGCTACAGTACTGGGAAGCACAGCTCCACGCTGCCTAACAGGTTCTTCCTGCCCACTGCACAAATAAAAACCACGGCATT	CTGCCTAACAGGTTCTTCCT	CTGCCTAACAGGTTCTTCCT	CTGCCTAACAGGTTCTTCCT	AGAACCTGTTAG	0.999082	51	70	0.999549	51	70	0.999549	51	70	5.5593	10.9138	55	66	-	6.06e-05	0.0229	0.91498	0.956854	0.956854	0.883162	0.785796
SRX7122002.05_peak_6391	chr6	157542259	157542650	1230	.	23.2151	128.099	123.009	203	AAATAGCACGGAGGTGCCCCATGTGCCGTTCCCGGTTTCTCCGGTTTCTCCGGTTTCTCCGGTGCTGTGTGCGAACCAGAGGGCGGTGTGGCGACCAGGA	CGGTTTCTCCGGTTTCTCCG	CGGTTTCTCCGGTTTCTCCG	CGGTTTCTCCGGTTTCTCCG	GAAACCGGAGAA	0.998948	33	52	0.999542	33	52	0.999542	33	52	4.51233	2.2931	46	57	-	0.00165	0.152	0.903144	0.955326	0.955326	0.668703	0.291014
SRX7122002.05_peak_599	chr1	204195513	204195900	1227	.	18.4947	127.799	122.713	210	CAGGGAGGTTCAACAGAGGCCTGCTTCCTTGTGGCCAGACTGGTTTTGCTGCCTTTTGGCTGCAGGATGGGGCTCTCTGAAGCTATCCCTTCTCTTACCC	TGGCCAGACTGGTTTTGCTG	TGGCCAGACTGGTTTTGCTG	TGGCCAGACTGGTTTTGCTG	AAAACCAGTCTG	0.996349	32	51	0.998529	32	51	0.998529	32	51	5.55404	12.1897	36	47	-	2.96e-05	0.016	0.742268	0.773832	0.773832	0.882143	0.849943
SRX7122002.05_peak_5745	chr5	55964903	55965290	1224	.	18.6562	127.516	122.434	190	TCAGACAGTCCGCATTAATTTCACATCCTGGAATAGCCCGAAGAACCTGTCCAACCTGACTGTCAGCCTTTTCAAAATCACTTTTGGAATTCTTTGTTCA	CGAAGAACCTGTCCAACCTG	GAAGAACCTGTCCAACCTGA	GAAGAACCTGTCCAACCTGA	AGAACCTGTCCA	0.998175	39	58	0.999411	40	59	0.999411	40	59	4.30787	7	42	53	+	0.000346	0.0598	0.842306	0.928981	0.928981	0.617666	0.553137
SRX7122002.05_peak_7450	chr9	136739175	136739578	1224	.	20.2267	127.543	122.46	202	GGCCTGCAGCCTGCAAGGCCAGTAAACCTGTCCCAGCAAGACTGGCTGGGCAGGCTGGGCCACTCACTGTCTGCGAATGCTGCTCTCTCATTCCCAGAGA	AAGACTGGCTGGGCAGGCTG	CCAGTAAACCTGTCCCAGCA	CCAGTAAACCTGTCCCAGCA	GGGACAGGTTTA	0.931645	38	57	0.82877	19	38	0.82877	19	38	3.46778	6.93103	23	34	-	0.000357	0.0607	0.258368	0.142548	0.142548	0.414662	0.547919
SRX7122002.05_peak_1710	chr12	102002245	102002722	1222	.	18.6063	127.34	122.26	190	CTTGTTGACAACAGTTGGTGTGATTGACTGAGTGTTATTTGCTAAGAAACTGGTGGGACAGGTTCCTCGACACAAGTTGCTTTGCCGTTTTGGGGAGCCC	GAAACTGGTGGGACAGGTTC	GAAACTGGTGGGACAGGTTC	GAAACTGGTGGGACAGGTTC	GGGACAGGTTCC	0.999119	46	65	0.997316	46	65	0.997316	46	65	4.96985	4.03448	55	66	+	0.000977	0.112	0.91778	0.665776	0.665776	0.775614	0.381507
SRX7122002.05_peak_3819	chr2	87962002	87962339	1221	.	17.0086	127.237	122.157	136	TCCAGGCTTTTGTTAAAGCCTGGGCCTGCATTTTAAAGAGGGAGTCAGGGAACTGGCTGGACTGGTCTGACAACTAAGGAGTGGTGAACACTTCCCCCAG	AGGGAACTGGCTGGACTGGT	GGAACTGGCTGGACTGGTCT	GGAACTGGCTGGACTGGTCT	CAGACCAGTCCA	0.992803	47	66	0.996581	49	68	0.996581	49	68	4.79034	4.60345	58	69	-	0.000813	0.1	0.629502	0.61932	0.61932	0.733295	0.411862
SRX7122002.05_peak_6895	chr8	37761551	37761956	1221	.	22.5597	127.227	122.149	174	CTGAAAGAGGAAGAGTTTCAATCAACCCTGAGCACATGGACAAGCCTGGCAGGTTAGACTGGACAGGTGAGACACCTGTCCTCCTTCAAAAGCAGCAGAG	AGGTTAGACTGGACAGGTGA	AGGTTAGACTGGACAGGTGA	AGGTTAGACTGGACAGGTGA	AGGACAGGTGTC	0.990747	51	70	0.98891	51	70	0.98891	51	70	2.71863	0.724138	71	82	-	0.00254	0.193	0.589793	0.412371	0.412371	0.277969	0.206504
SRX7122002.05_peak_1676	chr12	90313148	90313576	1221	.	17.421	127.193	122.115	245	GCTTATTGGACAAGACCAGTTCCTCGTAGCTCCTGTTATGCTCATTGCCCTCCCAGTCCAACCTGTTCGGCAACAACTGGTACTGCTCCAGCTCCTGCAC	CAGTCCAACCTGTTCGGCAA	CAGTCCAACCTGTTCGGCAA	CAGTCCAACCTGTTCGGCAA	CGAACAGGTTGG	0.998951	54	73	0.998362	54	73	0.998362	54	73	5.28146	9.2069	58	69	-	0.000138	0.0342	0.903398	0.753341	0.753341	0.840143	0.677549
SRX7122002.05_peak_4577	chr21	36621952	36622341	1219	.	21.2229	127.033	121.956	195	TTAGTATTAGGAGCCAGAGCCATGCTTAAGGAGTAGCCAAACCTGTTGGGTGACTATGTCCAGAAAAAACAGTTCTGCATCAGTCATGCCAAAACAGAAA	TAAGGAGTAGCCAAACCTGT	AAGGAGTAGCCAAACCTGTT	AAGGAGTAGCCAAACCTGTT	caaacctgttgg	0.982411	27	46	0.994952	28	47	0.994952	28	47	4.87795	10.6207	38	49	+	7.06e-05	0.0252	0.478681	0.548046	0.548046	0.754105	0.773769
SRX7122002.05_peak_2450	chr15	65657468	65657918	1218	.	18.7209	126.886	121.812	265	TAGTACCCCCACCCTCACATTCCAATGGCCTTGGGGGCAGCAGCCAGACCAGAAAGTCCAGTTCCTGCCCATTATCACTGCCTGCATCTGCACTGCAACC	CAGACCAGAAAGTCCAGTTC	CAGACCAGAAAGTCCAGTTC	CAGACCAGAAAGTCCAGTTC	GGAACTGGACTT	0.984577	45	64	0.995718	45	64	0.995718	45	64	4.69558	2.18966	54	65	-	0.0017	0.154	0.501718	0.577192	0.577192	0.709813	0.284205
SRX7122002.05_peak_6157	chr6	36122077	36122511	1217	.	19.4695	126.84	121.766	239	AGGGTACTCTTCAGAACAGGTAGCACAGGATGGCCAGAAAGTGGCTAGTCTTACTGGTTTGACAAGTCAGAGAATGGGATTTAGAAAGAAAATCTAAGAA	TAGTCTTACTGGTTTGACAA	TAGTCTTACTGGTTTGACAA	TAGTCTTACTGGTTTGACAA	CAAACCAGTAAG	0.996854	46	65	0.996062	46	65	0.996062	46	65	5.60251	8.41379	50	61	-	0.000195	0.0423	0.762123	0.591702	0.591702	0.88838	0.637075
SRX7122002.05_peak_1270	chr11	67016041	67016407	1216	.	18.6703	126.709	121.638	183	TAACTAGAGGAGAGGCAGTGGCCTGAGGCAGCCAGTGAGTGCAGCAGTGTACTTGAGCTTCCAGTTAAGCAGGTTCACATTTTTGTCATCTTCACTTTTG	CAGTTAAGCAGGTTCACATT	CAGTTAAGCAGGTTCACATT	CAGTTAAGCAGGTTCACATT	TAAGCAGGTTCA	0.991519	62	81	0.995572	62	81	0.995572	62	81	3.77428	3.82759	66	77	+	0.00104	0.116	0.605193	0.570829	0.570829	0.486445	0.370689
SRX7122002.05_peak_3122	chr17	59433856	59434368	1214	.	7.02312	126.51	121.441	304	AAATTTGTACAGAGGTGGAATCGTTTCTGCCATTTTTCACACACAAGTTGGTGCACATTCCTAATATGAATTAAAAATAAATATGCCATGTGTACACAGG	TGCACATTCCTAATATGAAT	TGCACATTCCTAATATGAAT	TGCACATTCCTAATATGAAT	CACACAAGTTGG	0.556247	52	71	0.487195	52	71	0.487195	52	71	0.655345	-1.06897	40	51	+	0.00397	0.249	0.0352552	0.0310551	0.0310551	0.0809469	0.145984
SRX7122002.05_peak_1756	chr12	113683684	113684084	1214	.	15.6748	126.51	121.441	210	GAGTGTTACCGTGTGTGCAAACAGGTCATTCTGGTTTGTCTGCCTGTCCTCTGCACCGGGATGTCTCTCCTGCTTCGAGTCAGAGTTTGCGTTGTTGTTT	CAAACAGGTCATTCTGGTTT	CAAACAGGTCATTCTGGTTT	CAAACAGGTCATTCTGGTTT	CAAACAGGTCAT	0.997213	18	37	0.998751	18	37	0.998751	18	37	4.9817	9.51724	18	29	+	0.000119	0.0318	0.781723	0.807178	0.807178	0.778541	0.703767
SRX7122002.05_peak_4780	chr3	9393421	9393818	1213	.	17.213	126.392	121.325	183	ATGGAAGGGTGAGGGAGCAGTCAAGCTCTTCGTGTCCTTAGAGAATGCTGCAAAACCTGTTTTTCTGCAACCAAGTCAAAGAAGAGTTCCTGGAAACAAC	CTGCAAAACCTGTTTTTCTG	CTGCAAAACCTGTTTTTCTG	CTGCAAAACCTGTTTTTCTG	AAAACAGGTTTT	0.998395	48	67	0.999532	48	67	0.999532	48	67	6.00615	15.931	52	63	-	2.15e-06	0.00893	0.858088	0.952908	0.952908	0.940181	0.989182
SRX7122002.05_peak_320	chr1	115025330	115025695	1213	.	10.4249	126.43	121.363	182	GATTGTTTCTTAAGGCCTCCCCAGAAGCAGAAGCCTGCACAGCAGGAAGAACCAGAGAAACCTCTTTTGTTTGTAAATTACCTAGTCTCAGGTATGTCTT	GCACAGCAGGAAGAACCAGA	GCACAGCAGGAAGAACCAGA	GCACAGCAGGAAGAACCAGA	gaaacctctttt	0.975564	37	56	0.984593	37	56	0.984593	37	56	2.82047	1.60345	57	68	+	0.002	0.168	0.420389	0.367316	0.367316	0.295151	0.25035
SRX7122002.05_peak_2178	chr14	61822609	61822986	1213	.	18.8387	126.436	121.368	183	CATCGCCACCCCTTTGAAGCATCCAGAGAACCGGAAGAGCAGGAACTGCCTGTCAGACTGACTGAGCGCTTGGCATTCTTTCATGGAAAGATGACAACTC	CAGAGAACCGGAAGAGCAGG	AGAGAACCGGAAGAGCAGGA	AGAGAACCGGAAGAGCAGGA	AGAACCGGAAGA	0.999418	24	43	0.99895	25	44	0.99895	25	44	3.99466	3.91379	27	38	+	0.00102	0.114	0.945463	0.838361	0.838361	0.538883	0.374889
SRX7122002.05_peak_4942	chr3	62305517	62305908	1213	.	10.8474	126.436	121.368	203	GAACTGGGCACTCTTCCAATAAAGGAAAGACCTTGAATTTCCAGTTGGTTCTCATACTTGTTTGCCTGCCTTTCTGTCTATGTGTGTTTGCACATGCATA	CATACTTGTTTGCCTGCCTT	AAGACCTTGAATTTCCAGTT	AAGACCTTGAATTTCCAGTT	CAAACAAGTATG	0.814151	53	72	0.96322	27	46	0.96322	27	46	1.59574	7.10345	53	64	-	0.000335	0.0585	0.150948	0.256714	0.256714	0.156294	0.558356
SRX7122002.05_peak_5473	chr4	87374923	87375332	1210	.	19.2475	126.098	121.034	216	GGACTCTGTGCAGACAACCCCCAGTACCAGCCCAGAGCCTGTTAGACTTGCTGGGTGGCTAGATTCAGAAGAGAGATAACAATCACTACAGCTCGGCTTT	CTGTTAGACTTGCTGGGTGG	CCAGAGCCTGTTAGACTTGC	CCAGAGCCTGTTAGACTTGC	agagcctgttag	0.957477	39	58	0.973596	32	51	0.973596	32	51	2.25741	2.72414	34	45	+	0.00146	0.142	0.327097	0.294769	0.294769	0.218468	0.316597
SRX7122002.05_peak_5801	chr5	77800500	77800891	1209	.	19.7462	125.997	120.934	181	GCCCTGCAGAGGCAGGGTTCAGCCCCAGGGCAATCTATCTGGTCAGACTGGTGGGGCAGCTTGCTAAGGCTGTCCTGCTGGACTGAGACCCATGCAGGCA	TGGTCAGACTGGTGGGGCAG	ATCTATCTGGTCAGACTGGT	ATCTATCTGGTCAGACTGGT	CTGACCAGATAG	0.987078	40	59	0.994364	33	52	0.994364	33	52	4.83106	0.913793	35	46	-	0.00241	0.188	0.53061	0.528064	0.528064	0.742904	0.218595
SRX7122002.05_peak_4765	chr3	4479967	4480417	1209	.	16.512	126.057	120.993	254	CCAGGTGATGTCTGATCACACTGACCTGCCTTCAGCAAGAATCCTGTTAGGCCAGTTGAGCCAGAACCCCTACTTACCTCTGATGTTTCCTCTTAGTAAT	AGAATCCTGTTAGGCCAGTT	AAGAATCCTGTTAGGCCAGT	AAGAATCCTGTTAGGCCAGT	CTAACAGGATTC	0.995953	38	57	0.996138	37	56	0.996138	37	56	5.40698	5.7931	39	50	-	0.000541	0.0796	0.724704	0.595902	0.595902	0.862034	0.486254
SRX7122002.05_peak_7415	chr9	131061057	131061480	1209	.	18.9598	125.99	120.928	222	TCCTCCACCCTCCACAATTGCACCAGCAAACCTGCGCAGCTGGTTTGCCAGGGAGGAGCAAGACCTGTTTTCCCATCTTAGGGCTCTTCTCGCTTCTGAT	GAGCAAGACCTGTTTTCCCA	CAAACCTGCGCAGCTGGTTT	CAAACCTGCGCAGCTGGTTT	AAAACAGGTCTT	0.980969	56	75	0.991	27	46	0.991	27	46	3.99824	12.4655	60	71	-	2.58e-05	0.015	0.466081	0.444444	0.444444	0.540155	0.86057
SRX7122002.05_peak_4735	chr22	42240483	42240886	1209	.	20.8792	125.996	120.933	213	AAATGTCCCTTACAAGCTTGCTCCTCCACGTGGCCCTGTGGAACAGGTCTGTTGGGTTCAGGATCTAGTTTGGAACAGTGATGAAATTTCGAGCTGCTGA	CTGTGGAACAGGTCTGTTGG	CTGTGGAACAGGTCTGTTGG	CTGTGGAACAGGTCTGTTGG	GGAACAGGTCTG	0.98931	36	55	0.994355	36	55	0.994355	36	55	3.24508	7.87931	40	51	+	0.000244	0.0485	0.566628	0.527682	0.527682	0.369225	0.605829
SRX7122002.05_peak_2699	chr16	21529663	21530068	1208	.	13.1097	125.901	120.84	217	CTCCCCCTTCTCCCCAAAGTACGGTGTGGCAGAAAACAGCGCCAACAGGTCCTGCCAGTCAGAAGCCACTCCCCTGATTTCATGGCTCAAGACCCCAACT	CGCCAACAGGTCCTGCCAGT	CCAACAGGTCCTGCCAGTCA	CCAACAGGTCCTGCCAGTCA	AGGACCTGTTGG	0.958426	40	59	0.973405	42	61	0.973405	42	61	3.89377	5.36207	42	53	-	0.000629	0.0871	0.330406	0.293624	0.293624	0.515591	0.461881
SRX7122002.05_peak_630	chr1	215655410	215655826	1207	.	15.3373	125.798	120.738	222	CTCACAATAACCATATGAGACATTAACCTACCAATCCGGACAGACAGGTTGTTCAGTGGAAATATGCTTGACTTCAACAGCATGATTACTGATGAGTGTG	CAATCCGGACAGACAGGTTG	CCAATCCGGACAGACAGGTT	CCAATCCGGACAGACAGGTT	CAGACAGGTTGT	0.997582	32	51	0.998384	31	50	0.998384	31	50	4.93796	7.43103	41	52	+	0.000293	0.0542	0.800815	0.755632	0.755632	0.768359	0.580183
SRX7122002.05_peak_455	chr1	154973555	154973958	1207	.	19.9509	125.776	120.717	181	CCAGGGCCCCCCTGGCGCCGCCCATTGTGGTCCAACAGGTTGAGCTGGTGTCCCGAGAAGCCACCTGCTGGAAAGGGAGGGAGGCCCCCTGCGGAGGGGG	TGGTCCAACAGGTTGAGCTG	TGGTCCAACAGGTTGAGCTG	TGGTCCAACAGGTTGAGCTG	CCAACAGGTTGA	0.995563	28	47	0.998308	28	47	0.998308	28	47	4.50944	7.06897	32	43	+	0.000339	0.059	0.710831	0.74825	0.74825	0.667176	0.556765
SRX7122002.05_peak_1924	chr13	44977489	44977955	1207	.	16.8513	125.796	120.736	235	TCCCCTGTGAATCGGGGCCATTCACGGTTAGAGTCACCAAACCTGTATTTCAGGGGACATCTTTCCAGCTCCCAATCTCCCAGCTTGGCTGGCTGCCCTG	TCACCAAACCTGTATTTCAG	CACCAAACCTGTATTTCAGG	CACCAAACCTGTATTTCAGG	AATACAGGTTTG	0.991933	34	53	0.999074	35	54	0.999074	35	54	3.69909	10.5	38	49	-	7.37e-05	0.0257	0.611429	0.863688	0.863688	0.467609	0.767914
SRX7122002.05_peak_5673	chr5	16736484	16736842	1206	.	19.1383	125.731	120.673	171	TAGAAGCCTGGAAATCCCAGTCAAATGATGTCACGACCAGGTCCAACCTGCCCTTCCACTTCTGCACAGGACCTTATTTCCCTAATTCGCAAGGTACCTC	AGGTCCAACCTGCCCTTCCA	AGGTCCAACCTGCCCTTCCA	AGGTCCAACCTGCCCTTCCA	AGGGCAGGTTGG	0.867484	39	58	0.952778	39	58	0.952778	39	58	2.16154	-1.93103	43	54	-	0.00485	0.276	0.179331	0.234059	0.234059	0.206313	0.122948
SRX7122002.05_peak_4621	chr21	43936239	43936675	1204	.	15.4521	125.529	120.473	192	GAGTGGCTGGAGGGAGGAGGTGGCTCAGAGAAACAGGACAAACTGGAATCTGCCCCACTTATCCAGCTGACCCAGGCGAGCCGCCTAGCCTCATTTTTCT	AGAGAAACAGGACAAACTGG	GAGAAACAGGACAAACTGGA	GAGAAACAGGACAAACTGGA	CAAACTGGAAtc	0.9969	27	46	0.998297	28	47	0.998297	28	47	4.43461	3.31034	39	50	+	0.00122	0.127	0.764796	0.747486	0.747486	0.650375	0.343197
SRX7122002.05_peak_2558	chr15	89921699	89922104	1202	.	14.5769	125.351	120.298	179	ATCAGGCCGGCCCCCGCGGGCCTGGAGCTGGATCCAGAGCTAGGGAAACTGGAAAAACAGGCACAAACTCGGAAGCCGCGGTACGGCAAGAGCCTAAGCA	AGGGAAACTGGAAAAACAGG	AGGGAAACTGGAAAAACAGG	AGGGAAACTGGAAAAACAGG	GAAACTGGAAAA	0.999348	42	61	0.998994	42	61	0.998994	42	61	4.63366	1.63793	45	56	+	0.00199	0.168	0.939417	0.847334	0.847334	0.695431	0.252323
SRX7122002.05_peak_4490	chr20	58500953	58501373	1201	.	13.3721	125.174	120.123	226	TCCAGCCAAAACAAATATGGATTGAAGGAGGAACCTTCTCCTGTAAGACAGGTTTCATAAATCCAATAAATTCCATAAGGGATGGAATTGTGCCAACTGC	CTGTAAGACAGGTTTCATAA	CTGTAAGACAGGTTTCATAA	CTGTAAGACAGGTTTCATAA	AAGACAGGTTTC	0.998853	41	60	0.998124	41	60	0.998124	41	60	5.13558	10.4483	45	56	+	7.59e-05	0.0259	0.894171	0.731195	0.731195	0.813542	0.764159
SRX7122002.05_peak_1581	chr12	56473315	56473758	1201	.	17.3433	125.24	120.188	235	AAAAACACACAGAGAGAAATATTCACATTCTGAGAGAAAATCCACCAAGTGAACCAACCGGCTAGGGGAGTTGAGTGATTTGGTTAATGGGCGAGGCCAA	CCAACCGGCTAGGGGAGTTG	TGAACCAACCGGCTAGGGGA	TGAACCAACCGGCTAGGGGA	CTAGCCGGTTGG	0.881536	54	73	0.765949	50	69	0.765949	50	69	1.80444	3.77586	54	65	-	0.00106	0.117	0.191931	0.122311	0.122311	0.17233	0.367825
SRX7122002.05_peak_394	chr1	145216966	145217410	1200	.	11.3962	125.072	120.022	184	TCTTGCCAAGATGGACTCATTGTTGCATAACGACAGGTTGGATCTATGGGTGTTGCAGAACCTGTTTCTGGGTTAAGAGTAACTCTCTCACCTTTATTAT	TTGCAGAACCTGTTTCTGGG	TTGCAGAACCTGTTTCTGGG	TTGCAGAACCTGTTTCTGGG	GAAACAGGTTCT	0.99465	53	72	0.997934	53	72	0.997934	53	72	4.56692	11.8276	57	68	-	3.59e-05	0.0177	0.679521	0.712995	0.712995	0.680603	0.835752
SRX7122002.05_peak_2335	chr14	105240737	105241115	1199	.	19.9786	124.982	119.933	186	AAGTGGCTGGACCCTGGCCCCCTTCACAGTAAATACCTCCTGGGCCAAGTCCCCAGAACAGGTTCTGCAGGACAGAGCCCGGGCCTCAACAAAAGCCTGG	CCCAGAACAGGTTCTGCAGG	CCAGAACAGGTTCTGCAGGA	CCAGAACAGGTTCTGCAGGA	AGAACAGGTTCT	0.998358	52	71	0.998986	53	72	0.998986	53	72	4.91697	11.6897	55	66	+	3.92e-05	0.0185	0.856052	0.844979	0.844979	0.761868	0.82837
SRX7122002.05_peak_5776	chr5	70927955	70928391	1195	.	18.5462	124.566	119.523	235	CTGCTGGTTTAATGTTCAATTCTTTGAACTGTAGAGTTGCATTTCCAAGCTAGAGCATCAGCCAAGAAGGACTGGAGAGACAGGTTTCTTATTTATTTGA	AGGACTGGAGAGACAGGTTT	AGGACTGGAGAGACAGGTTT	AGGACTGGAGAGACAGGTTT	GAGACAGGTTTC	0.99456	68	87	0.993496	68	87	0.993496	68	87	4.627	8.27586	77	88	+	0.000206	0.0439	0.676721	0.503882	0.503882	0.694031	0.629375
SRX7122002.05_peak_2148	chr14	53570674	53571066	1192	.	18.7139	124.289	119.251	187	GCTAATTTTTATATTATTCTGGTAGAGATGTGGTTTTGCCGTGTTGCCCAGACTGGTCTGACTGGTCTCAAACTCCTGGGCTCAAGAGATGTGACCACCT	CAGACTGGTCTGACTGGTCT	CCCAGACTGGTCTGACTGGT	CCCAGACTGGTCTGACTGGT	CAGACCAGTCTG	0.996535	49	68	0.99607	47	66	0.99607	47	66	5.43702	6.75862	49	60	-	0.000379	0.0635	0.74965	0.591829	0.591829	0.867379	0.540919
SRX7122002.05_peak_4747	chr22	46315360	46315739	1192	.	22.4972	124.265	119.228	187	GCAGTTCCACCCGATGCCAGGCTGCTGGGACAGCGGGCAGTGGCCAAACCGGCCCTGCCACATGCCTCTGGCCCTCGGGGAAGTGCTGTGCATCGCCGTG	TGGCCAAACCGGCCCTGCCA	TGGCCAAACCGGCCCTGCCA	TGGCCAAACCGGCCCTGCCA	AGGGCCGGTTTG	0.976501	41	60	0.99307	41	60	0.99307	41	60	4.95223	4.15517	45	56	-	0.00094	0.109	0.426626	0.4909	0.4909	0.770905	0.389207
SRX7122002.05_peak_2142	chr14	52031746	52032147	1189	.	17.8959	123.955	118.921	189	GCCAAGGAAGATGAAAGTTCTTGACACTAATGCCTGGCAGGACAAGTCTGGCAACTTTCAGAACAATGCAAATTGAATGGCCAAATTAGACAATTTTTCC	TGGCAGGACAAGTCTGGCAA	TGGCAGGACAAGTCTGGCAA	TGGCAGGACAAGTCTGGCAA	AGGACAAGTCTG	0.92268	35	54	0.961676	35	54	0.961676	35	54	3.07649	2.67241	39	50	+	0.00148	0.143	0.24335	0.252641	0.252641	0.337788	0.313351
SRX7122002.05_peak_6520	chr7	35754479	35754886	1189	.	18.6108	123.935	118.902	188	GGCTGCTGGGCCTGTTGGGGTACCAGGAGTGACAGAGAAGACTGGCAGCTGCAGAGCAGGACAGACCAGATTGGCCAGTACAACAGCAGAGGGCCATGTT	AGGACAGACCAGATTGGCCA	GACAGACCAGATTGGCCAGT	GACAGACCAGATTGGCCAGT	CAGACCAGATTG	0.988897	58	77	0.991893	60	79	0.991893	60	79	4.75764	5.18966	62	73	+	0.000668	0.09	0.559501	0.464427	0.464427	0.726486	0.449917
SRX7122002.05_peak_3803	chr2	84701306	84701732	1189	.	15.1147	124.021	118.987	195	CTCTTTTAAAGCATCCAGTTTTTCCTGTTTCAGTGGCCATTGCTCTACCCAAACCGGTTTGGCAGTTAGCGAAACAAGAGGAATGGGAGCCAGAGGCTCA	CAGTTTTTCCTGTTTCAGTG	CAGTTTTTCCTGTTTCAGTG	CAGTTTTTCCTGTTTCAGTG	caaaccggtttg	0.998753	16	35	0.998358	16	35	0.998358	16	35	5.41836	17.6034	50	61	+	4.29e-07	0.00893	0.883289	0.752705	0.752705	0.863943	0.997582
SRX7122002.05_peak_6622	chr7	75719197	75719646	1187	.	17.3926	123.77	118.739	216	CATGCTACAGGGCAAACTGCTTACGATAAATGACCTGGTCTCCACCAACCTGCTCTTCAAGTCCAGCCGCTCCTGCCCAACTCCCTACACTCTACTGACA	CCAACCTGCTCTTCAAGTCC	CACCAACCTGCTCTTCAAGT	CACCAACCTGCTCTTCAAGT	AGAGCAGGTTGG	0.954156	45	64	0.971455	43	62	0.971455	43	62	2.60562	2.25862	45	56	-	0.00167	0.153	0.316151	0.284842	0.284842	0.262887	0.289042
SRX7122002.05_peak_601	chr1	204349608	204349981	1187	.	15.0549	123.751	118.72	194	TACCAGCAATCAGTGCACTCCCAGTCCAACCTGAGCAACCAGTAAGGGCAGCTGCTTGTGCTGAACGTGGGCAGAAACAGGGGACAAGATGACATATATT	GTCCAACCTGAGCAACCAGT	GTCCAACCTGAGCAACCAGT	GTCCAACCTGAGCAACCAGT	GCAACCAGTAAG	0.980427	24	43	0.990281	24	43	0.990281	24	43	4.01841	3.25862	35	46	+	0.00124	0.128	0.460863	0.431971	0.431971	0.544864	0.339124
SRX7122002.05_peak_6075	chr6	10413034	10413459	1187	.	20.7521	123.813	118.781	202	CGCACAGACGCTAGGCGGCCCAGCCCGGGCGCCGCTGGCACCGGCTCGCGGCTCCCGGCAAAAACCCGTCCGACTGGCTGGGCCACTCCCGCCTGACGCC	GCAAAAACCCGTCCGACTGG	GCAAAAACCCGTCCGACTGG	GCAAAAACCCGTCCGACTGG	AAAACCCGTCCG	0.993423	58	77	0.995925	58	77	0.995925	58	77	3.23654	7.86207	61	72	+	0.000246	0.0487	0.644012	0.585847	0.585847	0.367316	0.604047
SRX7122002.05_peak_5985	chr5	150950142	150950540	1184	.	18.2477	123.522	118.494	181	TGCGCTGGAGCATTCTTGGATGAAACTGGCCAGACCTGATTTTCCAGTTGCCTTGCTCTTCAAAGCCAAGGAAGAGTTAAACTTCCAAGGCAAAGGGGGA	CCAGACCTGATTTTCCAGTT	GCCAGACCTGATTTTCCAGT	GCCAGACCTGATTTTCCAGT	AAATCAGGTCTG	0.994868	30	49	0.998429	29	48	0.998429	29	48	5.66268	5.87931	31	42	-	0.000526	0.0785	0.688303	0.762123	0.762123	0.896653	0.492618
SRX7122002.05_peak_577	chr1	201430201	201430573	1184	.	18.2477	123.522	118.494	196	GAATATACAAATAACAAGTGCAGAAACTGACCAGTCTAGTTGGACAGGCAGACGCATAAATCAGCAATCACAAGGCAGTGTGACTAATAGAGGAGGTATG	GAAACTGACCAGTCTAGTTG	ACCAGTCTAGTTGGACAGGC	ACCAGTCTAGTTGGACAGGC	TAGACTGGTCAG	0.918413	23	42	0.917865	30	49	0.917865	30	49	2.29932	4.05172	27	38	-	0.000972	0.111	0.234441	0.19104	0.19104	0.222859	0.382589
SRX7122002.05_peak_4092	chr2	191844786	191845227	1181	.	19.1407	123.141	118.119	230	CCCCGCAGTGGGCCCCTCTGCTCGAGCAGGCCGTTAAACTCGTCTGGCTGGTCAGGCTGCGCCACCCAGCCCACAACATACATTTCACACAGAAATGGCT	TAAACTCGTCTGGCTGGTCA	GTTAAACTCGTCTGGCTGGT	GTTAAACTCGTCTGGCTGGT	CAGACGAGTTTA	0.942852	35	54	0.988257	33	52	0.988257	33	52	4.40899	4.39655	35	46	-	0.000869	0.104	0.281914	0.404989	0.404989	0.643757	0.401235
SRX7122002.05_peak_4099	chr2	196465509	196465885	1178	.	19.3299	122.894	117.875	180	TATCTTTCTTAACTTCCTCCAAGAAAACCTTGCTAGAAATCAAGTCTGGCCAGTTTTGCTAGTTCTTGCCTTAAGTATGAGTGCTATCTTTAAAATCATA	CAGTTTTGCTAGTTCTTGCC	CAGTTTTGCTAGTTCTTGCC	CAGTTTTGCTAGTTCTTGCC	AAATCAAGTCTG	0.976529	51	70	0.99617	51	70	0.99617	51	70	3.69717	2.68966	37	48	+	0.00147	0.143	0.42739	0.598193	0.598193	0.467099	0.314178
SRX7122002.05_peak_3518	chr19	38781498	38781929	1176	.	19.5259	122.656	117.641	196	CTGAGCTTGAGTTGCAGGTGATAATGTTGGCACAAAAGACCTGCCATGCCAGTCTGGCCTCTTTCTCCACCTGTTTCCCGGTGAAGGAGCCAGGACCTGG	CTGCCATGCCAGTCTGGCCT	AAAAGACCTGCCATGCCAGT	AAAAGACCTGCCATGCCAGT	GAAACAGGTGGA	0.934766	41	60	0.957108	34	53	0.957108	34	53	3.95922	2.94828	66	77	-	0.00137	0.136	0.265496	0.243095	0.243095	0.531882	0.324679
SRX7122002.05_peak_2057	chr14	20114587	20114961	1176	.	17.3096	122.632	117.617	197	CTGAAGGCAACTTGAGGGAACAAGAGCGGAATGTAAAGGCTGCCCAACCAGTTCTTCATGATGCCCAGGCTCCACCCCCACACTAATTTCAGTAGTCTTC	CTGCCCAACCAGTTCTTCAT	CTGCCCAACCAGTTCTTCAT	CTGCCCAACCAGTTCTTCAT	AGAACTGGTTGG	0.998351	40	59	0.999403	40	59	0.999403	40	59	5.85613	9.68966	44	55	-	0.00011	0.0308	0.855797	0.927708	0.927708	0.922808	0.715986
SRX7122002.05_peak_5116	chr3	137816010	137816401	1173	.	18.6392	122.321	117.31	176	TGATTAGATCATGATAAGCTCAAGTATGTAGAAAAGTCAAAGAACTGGTCTGACTGCCCATTCACCCCATTTAGGCTTATTCGTGGCTGGCATCAGGGAA	CAAAGAACTGGTCTGACTGC	CAAAGAACTGGTCTGACTGC	CAAAGAACTGGTCTGACTGC	AGAACTGGTCTG	0.963173	38	57	0.993413	38	57	0.993413	38	57	4.95229	9.2931	41	52	+	0.000132	0.0331	0.346952	0.501082	0.501082	0.771032	0.682385
SRX7122002.05_peak_6777	chr7	148903199	148903585	1173	.	16.3873	122.328	117.317	196	ATATGCTTTGCTGACAAAGAGGTAACTGTGTGCACAGAGGTGACCTGACCTGAAATACAGGTTTGGTAACCAGGTTTTACTCTACCTGGCTCACGGATAC	CTGAAATACAGGTTTGGTAA	TGACCTGAAATACAGGTTTG	TGACCTGAAATACAGGTTTG	AATACAGGTTTG	0.999225	50	69	0.998879	46	65	0.998879	46	65	4.10529	10.5	54	65	+	7.37e-05	0.0257	0.926308	0.828051	0.828051	0.565101	0.767914
SRX7122002.05_peak_2809	chr16	67438599	67439004	1168	.	17.3125	121.816	116.812	187	TGCCTTCTGTTTATCATGATTTGCTCTGCTTCTACTTGTACAAGGCATGGGGTTGTTCATCTGGTTAATCTGGTTTCCCAGGTATCCTGATGGGAGGAAC	TGGTTAATCTGGTTTCCCAG	TGGTTAATCTGGTTTCCCAG	TGGTTAATCTGGTTTCCCAG	GAAACCAGATTA	0.997725	62	81	0.998736	62	81	0.998736	62	81	5.58098	8.22414	66	77	-	0.000211	0.0445	0.808451	0.805078	0.805078	0.885452	0.626448
SRX7122002.05_peak_5312	chr3	197210173	197210555	1168	.	17.7709	121.827	116.823	175	AAAAAAAAAAAAATTGAAACATCAAGAGATTGCAGCACTAGCTGGGCTGTCAAACCGGAATGACAGAAAAAATGCCTTTGTCCAAACACAATCCAACGTT	CTGTCAAACCGGAATGACAG	CTGTCAAACCGGAATGACAG	CTGTCAAACCGGAATGACAG	CAAACCGGAATG	0.999272	47	66	0.999128	47	66	0.999128	47	66	4.82489	8.27586	51	62	+	0.000206	0.0439	0.931271	0.873616	0.873616	0.741123	0.629375
SRX7122002.05_peak_1675	chr12	90156602	90157001	1168	.	18.7598	121.872	116.866	195	ACTTATCACCTTTCAAATAAATAATAGCCTAGAATTCCTGTCCTACAAGTTCTTCAAGTATGTCCAGACATAAATATTTGCCAAATATATTAAGAAATAT	CTGTCCTACAAGTTCTTCAA	CTGTCCTACAAGTTCTTCAA	CTGTCCTACAAGTTCTTCAA	AGAACTTGTAGG	0.979039	38	57	0.983021	38	57	0.983021	38	57	3.76261	1.48276	42	53	-	0.00207	0.171	0.446863	0.355479	0.355479	0.483136	0.242714
SRX7122002.05_peak_3066	chr17	47964520	47964940	1168	.	18.0148	121.857	116.851	200	TAGGCTGCTGGTGGGGGGTGTGCAGGAAGACCAGTTTTTCCAGCCCTGAGACCAAGGAGAGACCTGCCTGCCCCCAGGGGCTCTTCCAAGCCCAGTCAGA	AGGAAGACCAGTTTTTCCAG	GGAAGACCAGTTTTTCCAGC	GGAAGACCAGTTTTTCCAGC	AAAACTGGTCTT	0.995137	24	43	0.997641	25	44	0.997641	25	44	5.27718	11.7069	27	38	-	3.87e-05	0.0184	0.69594	0.689194	0.689194	0.839761	0.829579
SRX7122002.05_peak_262	chr1	91852676	91853222	1167	.	18.9935	121.789	116.785	237	GAAGGATCAAAAAGCGACGTCGCTATGAACGCTTGGCCGCCACAAGCCAGTTATCCCTGTGGTAACTTTTCTGACACCTCCTGCTTAAAACCCAAAAGGT	CACAAGCCAGTTATCCCTGT	CACAAGCCAGTTATCCCTGT	CACAAGCCAGTTATCCCTGT	caagccagttat	0.677132	41	60	0.887888	41	60	0.887888	41	60	1.27909	4.62069	43	54	+	0.000809	0.1	0.0955836	0.171312	0.171312	0.136948	0.413453
SRX7122002.05_peak_2947	chr17	7791585	7791974	1166	.	20.6224	121.631	116.629	182	GCCAAGCCCAGGCTTTCCCATCTTGCATCGGCTGCCTCTCTCTGTACTAGACAGGTCTGGCTGGTTAGTCTAGTGCTTGGTAGGGGAGGGACGTGAACCA	CTAGACAGGTCTGGCTGGTT	TAGACAGGTCTGGCTGGTTA	TAGACAGGTCTGGCTGGTTA	TAGACAGGTCTG	0.991158	47	66	0.993881	48	67	0.993881	48	67	4.82832	6.51724	48	59	+	0.000415	0.0674	0.596665	0.513428	0.513428	0.741886	0.527746
SRX7122002.05_peak_2291	chr14	95663938	95664307	1165	.	17.9192	121.518	116.518	190	TGTTGGAGCCACGTCTCAAGAATTCTTTTAGGGGCTGGAAGAACCTGTTCAACAGGTGTCAGAATAAGAGCATTAGAGCGGCCAGGCCATTGTGCCCCGG	GGAAGAACCTGTTCAACAGG	GAAGAACCTGTTCAACAGGT	GAAGAACCTGTTCAACAGGT	AGAACCTGTTCA	0.999479	37	56	0.999526	38	57	0.999526	38	57	6.82609	10.4655	40	51	+	7.48e-05	0.0258	0.952526	0.951699	0.951699	0.994782	0.765496
SRX7122002.05_peak_4598	chr21	41114568	41114921	1164	.	14.3872	121.427	116.428	179	AAGTGATGGCCTTTTTTTTATCCTGTTTGTCCTGTTCTGCCTGCTCCTCCTGATCTCTATTATAAAAAAGCGAGGTTGCCAAGTTCAATAGGGTTTCTAA	CTGTTTGTCCTGTTCTGCCT	CTGTTTGTCCTGTTCTGCCT	CTGTTTGTCCTGTTCTGCCT	CAAACAGGATAA	0.998722	23	42	0.99905	23	42	0.99905	23	42	4.50811	7.62069	18	29	-	0.000273	0.0521	0.881125	0.859361	0.859361	0.666794	0.592402
SRX7122002.05_peak_3857	chr2	95940040	95940407	1163	.	17.4034	121.325	116.327	180	AAGGCAGGCAGGGAGGCGGGAGGCCAGGTAGCTCAGGAACCCAAACCTGTCGGGCAGGTTTTGAGAGCTGTGGAGAGAGGGACAGAGGCTGGAGAAGGAT	CAAACCTGTCGGGCAGGTTT	CAAACCTGTCGGGCAGGTTT	CAAACCTGTCGGGCAGGTTT	CAAACCTGTCGG	0.996859	42	61	0.998237	42	61	0.998237	42	61	5.26288	7.15517	42	53	+	0.000328	0.0579	0.762377	0.742459	0.742459	0.83607	0.562174
SRX7122002.05_peak_4226	chr2	242833075	242833511	1163	.	18.6012	121.337	116.339	193	CCTCCTCGGCGAGGCAGGTGGCAGAACTGGTTCCACGTCTGATCTTCCTTAGACAAACCTGCCTTCAGAGGAAATTGTGTTCAACTGGAGAAACTGGAAA	TGGCAGAACTGGTTCCACGT	TGGCAGAACTGGTTCCACGT	TGGCAGAACTGGTTCCACGT	AGAACTGGTTCC	0.991993	19	38	0.997337	19	38	0.997337	19	38	5.15062	9.63793	23	34	+	0.000113	0.0311	0.612829	0.667939	0.667939	0.816342	0.710577
SRX7122002.05_peak_4451	chr20	52687042	52687602	1162	.	6.18285	121.288	116.292	351	GCAGTTTCCTTCCCCAGTAACCGTAGGTCATGGTCAGAGCAGGGAAAACACGTTCTGTGAGATTTTGTAGTTCTGTCTGCTGACTTCAGAACACCACCTC	AGGGAAAACACGTTCTGTGA	AGGGAAAACACGTTCTGTGA	AGGGAAAACACGTTCTGTGA	AAAACACGTTCT	0.83511	41	60	0.948411	41	60	0.948411	41	60	1.00963	8.41379	45	56	+	0.000195	0.0423	0.160876	0.225659	0.225659	0.121166	0.637075
SRX7122002.05_peak_7023	chr8	97431612	97432033	1162	.	16.7281	121.242	116.246	196	AGTGGTTTGCAGCCTCAGCTGCTCATTAAAAATGTCAGTGCCTAGGTTCCACTCCAGACCAGTTAAACCAGAATATCTGGGCTCATGAAGAATTCCTGAA	CAGTTAAACCAGAATATCTG	TCCAGACCAGTTAAACCAGA	TCCAGACCAGTTAAACCAGA	cagaccagttaa	0.997663	60	79	0.998485	53	72	0.998485	53	72	5.19376	8.2931	55	66	+	0.000205	0.0437	0.804633	0.768487	0.768487	0.824106	0.630457
SRX7122002.05_peak_1574	chr12	54198013	54198527	1158	.	17.0559	120.857	115.866	316	ACAGTAGCTCCTATGTGCTCCCCGAATTCCTTCCACCTGCCCGACTTGTCTAGTGACTTCAGAGTAAAGCAGCTGCCAAAGCTGGCTCCTCCATCCTTGG	CCGACTTGTCTAGTGACTTC	CTGCCCGACTTGTCTAGTGA	CTGCCCGACTTGTCTAGTGA	TAGACAAGTCGG	0.792742	41	60	0.751998	37	56	0.751998	37	56	2.83509	0.258621	41	52	-	0.00286	0.207	0.139748	0.118493	0.118493	0.297187	0.190085
SRX7122002.05_peak_5631	chr4	178432722	178433199	1158	.	17.9753	120.876	115.884	243	CTGATGTTCAAACCTGCTGGAGGCATATGTGGAGCATGCATTCTTCCTGTTCAACCTGTTCTTCCTGTTCGACCAGGCAAAGTTCTTACTGAGACCTGGG	CTGTTCAACCTGTTCTTCCT	CTGTTCAACCTGTTCTTCCT	CTGTTCAACCTGTTCTTCCT	AGAACAGGTTGA	0.998728	47	66	0.999483	47	66	0.999483	47	66	5.67003	10.2241	51	62	-	8.57e-05	0.0276	0.881634	0.945144	0.945144	0.897544	0.750541
SRX7122002.05_peak_4659	chr22	19950423	19950818	1156	.	20.2873	120.624	115.635	195	GGGTCTGACGGTGGTGCAGTTCCCCTTGAACTCTGTTCTGGCCACCATGGGACCTGCCTGGGGACCAGTCAGACAGGTTCTCCTGGGCCCGCCTCCCGCT	CAGTCAGACAGGTTCTCCTG	CAGTCAGACAGGTTCTCCTG	CAGTCAGACAGGTTCTCCTG	AGAACCTGTCTG	0.998689	66	85	0.999394	66	85	0.999394	66	85	6.20492	9.15517	70	81	-	0.000141	0.0345	0.879216	0.925926	0.925926	0.960927	0.673858
SRX7122002.05_peak_5976	chr5	148926522	148926936	1156	.	16.5698	120.628	115.639	193	CAGAAGCCACACTCTATTCTTGGATGCCTTACCAAACCAGTTCACCAAGCTTTCTTCCTTAGAGCCAGATCCTGAAATCCCATCTCTCAGGAAGCCTTAA	TTACCAAACCAGTTCACCAA	TTACCAAACCAGTTCACCAA	TTACCAAACCAGTTCACCAA	CAAACCAGTTCA	0.991872	29	48	0.994941	29	48	0.994941	29	48	3.26372	12.2586	33	44	+	2.86e-05	0.0157	0.610157	0.54741	0.54741	0.37177	0.852361
SRX7122002.05_peak_4346	chr20	39973189	39973542	1156	.	16.5698	120.628	115.639	176	CTCCTGCTTTGGGCTTACCCAGGCCTGTCTGGTGTGGGAAAGCTGGAGAGACCGGTCTGGCTGGGGGAGGGAGCAGCTTCAGTGGGCTGAGGCCAGCCCA	GGAAAGCTGGAGAGACCGGT	GGAGAGACCGGTCTGGCTGG	GGAGAGACCGGTCTGGCTGG	GAGACCGGTCTG	0.998241	37	56	0.995393	45	64	0.995393	45	64	5.76051	9.01724	48	59	+	0.000151	0.0361	0.847906	0.562938	0.562938	0.910144	0.666094
SRX7122002.05_peak_3761	chr2	64834916	64835312	1155	.	18.131	120.576	115.588	201	TCAGCCTCCAGTGCGAGGTGCAGCCACAGCTATCTCCTGCCCAGCTGGATTTTCCAGTCCTGCCGGCACGTTCCTTCCTGTTCCTTCCCTCATCCTTTGG	TGGATTTTCCAGTCCTGCCG	TGGATTTTCCAGTCCTGCCG	TGGATTTTCCAGTCCTGCCG	GGAACAGGAAGG	0.997022	46	65	0.997158	46	65	0.997158	46	65	3.72688	-1.05172	73	84	-	0.00395	0.248	0.771923	0.655212	0.655212	0.474609	0.146939
SRX7122002.05_peak_2339	chr14	105585210	105585615	1154	.	16.7267	120.424	115.438	195	AATGACAGATTTATCCATGTAAAAATTAAAAATATCTCATGGCAAAAGACATTATAGACAAACATAGCCAGTGCAACCTGTTCTACCAGCTTGGGGTACA	AGTGCAACCTGTTCTACCAG	AGTGCAACCTGTTCTACCAG	AGTGCAACCTGTTCTACCAG	AGAACAGGTTGC	0.995926	70	89	0.998865	70	89	0.998865	70	89	5.22359	9.25862	73	84	-	0.000135	0.0336	0.72305	0.825633	0.825633	0.828306	0.679649
SRX7122002.05_peak_1408	chr12	417692	418077	1154	.	20.2216	120.425	115.44	191	TGGCAGCTTTGAAACAATTTTGAAATAATTTCCAGTCCTACTTGTCTAGCAAGATTGACTTGTTAGGCAGGCTCTCTAATCAGAGAATATTTTCACTGGC	CCTACTTGTCTAGCAAGATT	TTGTCTAGCAAGATTGACTT	TTGTCTAGCAAGATTGACTT	CTAACAAGTCAA	0.934142	37	56	0.965333	42	61	0.965333	42	61	3.53745	3.43103	55	66	-	0.00118	0.125	0.263841	0.262696	0.262696	0.429426	0.351343
SRX7122002.05_peak_7454	chr9	137248888	137249238	1153	.	17.1422	120.359	115.374	172	TTCGATGGAGCAGATAGTTGCCCAGGCACTGAGGCGTCTAGGGCGGTTGGACAGGTTTGGCTCCTGCCCCGGGTGGAGGGCCCTTCTCCAGAGCCCGGAG	CGGTTGGACAGGTTTGGCTC	CGGTTGGACAGGTTTGGCTC	CGGTTGGACAGGTTTGGCTC	CAAACCTGTCCA	0.999564	44	63	0.999653	44	63	0.999653	44	63	5.54686	8.06897	48	59	-	0.000226	0.0462	0.961563	0.980909	0.980909	0.881507	0.615184
SRX7122002.05_peak_4523	chr21	9826900	9827652	1151	.	9.49256	120.114	115.134	314	TCTAGAGCTAATACATGCCGACGGGCGCTGACCCCCTTCGCGGGGGGGATGCGTGCATTTATCAGATCAAAACCAACCCGGTCAGCCCCTCTCCGGCCCC	GGGGATGCGTGCATTTATCA	CGGTCAGCCCCTCTCCGGCC	CGGTCAGCCCCTCTCCGGCC	caacccggtcag	0.514489	45	64	0.492186	79	98	0.492186	79	98	0.552057	1.46552	74	85	+	0.00208	0.172	0.0154003	0.0334733	0.0334733	0.0599465	0.241695
SRX7122002.05_peak_7583	chrUn_gl000228	117958	118869	1148	.	7.279	119.825	114.848	522	ACAAAAGTTACAGCACCTGGGAGATCAGTGCAGAGATATGTCACAATGTCCCCAGTAGGCAGAGACCAGGCAAGAGTTGGATCACCTCGGGATCAGTGCA	GCAAGAGTTGGATCACCTCG	GCACCTGGGAGATCAGTGCA	GCACCTGGGAGATCAGTGCA	gagaccaggcaa	0.469185	70	89	0.457796	13	32	0.457796	13	32	0.505925	-6.08621	62	73	+	0.0115	0.431	0.00229095	0.015273	0.015273	0.0513555	0.0486827
SRX7122002.05_peak_636	chr1	217747891	217748317	1148	.	16.1549	119.795	114.818	232	AGGTACAGAGATTAAGTAAACTGTACAAAATCACTCAGTCAATAATAAGCGACAGGTCCAACCGGATTTGAGTCCTGGTCTTTTTGGCTCCAAAGAGCAA	AGGTCCAACCGGATTTGAGT	AGGTCCAACCGGATTTGAGT	AGGTCCAACCGGATTTGAGT	AAATCCGGTTGG	0.999093	54	73	0.997303	54	73	0.997303	54	73	4.6459	9.2931	58	69	-	0.000132	0.0331	0.915744	0.664694	0.664694	0.698104	0.682385
SRX7122002.05_peak_3900	chr2	102777851	102778213	1147	.	17.8871	119.726	114.75	187	GTGAGTGGGGTTTCTCTAGTTTCTTGCAGAACCAGTTTCTCTAGTTCTTGCAGTTCTGTCAGTTTTTGCTTCATGTATTTTGAAGCACTGTTAGCAGCTA	TTGCAGAACCAGTTTCTCTA	TTGCAGAACCAGTTTCTCTA	TTGCAGAACCAGTTTCTCTA	agaaccagtttc	0.998604	24	43	0.999422	24	43	0.999422	24	43	6.24115	12.1552	28	39	+	3.01e-05	0.0161	0.872089	0.931271	0.931271	0.967163	0.848225
SRX7122002.05_peak_2269	chr14	90975153	90975650	1146	.	15.3542	119.642	114.667	260	AATCCTGTTCGGGCGGTTTTGTCAGATGTTTCCTCTCAGTGATTTTCCATCCGCCGACACCCGTTCTGCCTCCTCTGCTATAAATCCCCACCTGCCGGGC	AATCCTGTTCGGGCGGTTTT	CTGTTCGGGCGGTTTTGTCA	CTGTTCGGGCGGTTTTGTCA	AGAACGGGTGTC	0.934747	1	20	0.91348	5	24	0.91348	5	24	2.64792	2.32759	56	67	-	0.00163	0.152	0.265368	0.187731	0.187731	0.268805	0.293878
SRX7122002.05_peak_5197	chr3	163416055	163416497	1144	.	16.6849	119.451	114.479	216	TTTTTTTTTTAAATCCTGTTTGTCCTGTTCCACCTGCTCCTCCTGATCTCTCTTATAAAAAACGGATGTTGCTAAGTTCAACAGGGTTTCTAAGTTTTGC	AAATCCTGTTTGTCCTGTTC	CTGTTTGTCCTGTTCCACCT	CTGTTTGTCCTGTTCCACCT	CAAACAGGATTT	0.99838	11	30	0.998942	16	35	0.998942	16	35	3.93592	9.65517	11	22	-	0.000112	0.0311	0.857197	0.836579	0.836579	0.525328	0.712995
SRX7122002.05_peak_2030	chr13	110076395	110076795	1143	.	20.7358	119.278	114.309	200	GTTTTAAGCTGTGGCTCGTAGTGTTCTGGCGAGCAGTTTTGTTGATTTAACTGTTGAGGTTTAGGGCTAAGCATAGTGGGGTATCTAATCCCAGTTTGGG	TTGTTGATTTAACTGTTGAG	TTGTTGATTTAACTGTTGAG	TTGTTGATTTAACTGTTGAG	CAAACTGGGATT	0.695331	39	58	0.470433	39	58	0.470433	39	58	0.867529	-0.344828	87	98	-	0.00333	0.226	0.102838	0.0221459	0.0221459	0.108057	0.168385
SRX7122002.05_peak_7475	chr9	140506685	140507061	1143	.	18.7534	119.276	114.307	184	GGCCCCACCCAACGGTGTGCTGACTGTGGAACACTGTGTCTGCCTAGGCGGGTCTGGCCACATTCCTGCAGCATGATGGTTGGCAGTTAGCTTCCTGGAG	GGGTCTGGCCACATTCCTGC	GGGTCTGGCCACATTCCTGC	GGGTCTGGCCACATTCCTGC	TAGGCGGGTCTG	0.689945	50	69	0.644005	50	69	0.644005	50	69	1.11696	-4.25862	45	56	+	0.00802	0.361	0.101565	0.0903653	0.0903653	0.127657	0.0740741
SRX7122002.05_peak_3060	chr17	46035438	46035882	1143	.	15.2895	119.366	114.395	262	GAACTCCCTGAGTCGAAACCAGTCCCGGTTAAACTGGTTGGCAGACCGGTTCCCAGGCTGTCCCTCCCCTGCCTCAAGCCTCAAAGTGGGGACTGGGTTG	CGGTTAAACTGGTTGGCAGA	CGGTTAAACTGGTTGGCAGA	CGGTTAAACTGGTTGGCAGA	GGAACCGGTCTG	0.999719	26	45	0.999133	26	45	0.999133	26	45	4.71471	10.8966	42	53	-	6.11e-05	0.023	0.978491	0.875016	0.875016	0.715031	0.784969
SRX7122002.05_peak_2572	chr15	91022910	91023315	1142	.	17.2772	119.208	114.24	220	CTGCATACCTGAGGCCCACATCCAGGAATGTGGTCAGCCAAGTGCAATACTTGTCTGGGAAGTTTTGCCTGCAACCCAGGGCATTCCTTGCCGATAGCCC	TTGTCTGGGAAGTTTTGCCT	AATACTTGTCTGGGAAGTTT	AATACTTGTCTGGGAAGTTT	CAGACAAGTATT	0.688054	51	70	0.606734	46	65	0.606734	46	65	1.87465	3.01724	46	57	-	0.00134	0.134	0.100675	0.0808197	0.0808197	0.178567	0.327351
SRX7122002.05_peak_4636	chr21	46827803	46828197	1140	.	16.5648	118.99	114.026	193	GATGCAAGGACTTTGGAAGATAGTTTTGAATTTCAGCAAAACTTGTTTTTCAGGGCACTCCTGTTTTCCTGTAAATGAAAGCAGAGCAGGGGAAGTCCTC	AGCAAAACTTGTTTTTCAGG	AGCAAAACTTGTTTTTCAGG	AGCAAAACTTGTTTTTCAGG	AAAACAAGTTTT	0.985795	35	54	0.998911	35	54	0.998911	35	54	4.33336	12.7414	38	49	-	2.2e-05	0.014	0.513809	0.831615	0.831615	0.623266	0.872152
SRX7122002.05_peak_7763	chrX	132088358	132088744	1138	.	21.1834	118.764	113.802	208	ATGCACACCTTAGCTCTTACAGATTATCAGAACTCACAGAACTGGTCCTGCAACCTCCTAGGGGATCTGTCAACATCCAGAGAAATTCTGGAACCCCTAG	CACAGAACTGGTCCTGCAAC	CACAGAACTGGTCCTGCAAC	CACAGAACTGGTCCTGCAAC	AGAACTGGTCCT	0.985603	35	54	0.993912	35	54	0.993912	35	54	3.83957	7.46552	38	49	+	0.000289	0.0537	0.512027	0.513809	0.513809	0.503627	0.583111
SRX7122002.05_peak_6522	chr7	36429811	36430188	1138	.	19.9925	118.845	113.882	164	GTTTTTACCATGTCCCTCTGCAGTCCTGGCGCAGCAAGAGTGAGGCGCAGGCCTGCGGAACGGGTCCTGCTGGAAGCAGCTGGAATGCCCTGCAGGGCGG	CTGCGGAACGGGTCCTGCTG	CTGCGGAACGGGTCCTGCTG	CTGCGGAACGGGTCCTGCTG	AGGACCCGTTCC	0.987006	53	72	0.990801	53	72	0.990801	53	72	4.0618	3.63793	57	68	-	0.00111	0.12	0.529337	0.442026	0.442026	0.553646	0.362097
SRX7122002.05_peak_1788	chr12	120666666	120667059	1137	.	16.2956	118.75	113.789	196	GTACAGACACCCTCAGCCCACTGCTCCGAGGAGGAGGGGACCGGTTCGCCTGCATTCCAGGGCAAGTGCTGCAGCTGCATCCCTCACATTCCTGTACCCA	GAGGGGACCGGTTCGCCTGC	GGAGGGGACCGGTTCGCCTG	GGAGGGGACCGGTTCGCCTG	CGAACCGGTCCC	0.979921	34	53	0.986241	33	52	0.986241	33	52	3.01575	8.7069	37	48	-	0.000173	0.0394	0.454499	0.381571	0.381571	0.327733	0.651139
SRX7122002.05_peak_1661	chr12	83325021	83325605	1137	.	15.3116	118.682	113.722	297	TCAAATCTCTTCTTTGTCTCTTATATTTATGAGAACATTTTGTTTATAAGTAACAGAAATCCAGTTTAAGCTTGCTTGAACACACCAGAGAATGTATAAA	ACAGAAATCCAGTTTAAGCT	ACAGAAATCCAGTTTAAGCT	ACAGAAATCCAGTTTAAGCT	aaatccagttta	0.94423	53	72	0.972512	53	72	0.972512	53	72	0.482016	8.94828	57	68	+	0.000157	0.0369	0.284842	0.289678	0.289678	0.0479827	0.662467
SRX7122002.05_peak_4808	chr3	14447389	14447807	1135	.	15.2792	118.544	113.586	200	GGATGGGCTGGCATTCTCCACAGGGGGCAGAGTAGCCACAAGGGCACAGTGGCGTGAAATAGCCAAGCATGTTTGTAGAACAGGTTCCCCGGGTCCTAGC	TTGTAGAACAGGTTCCCCGG	TTGTAGAACAGGTTCCCCGG	TTGTAGAACAGGTTCCCCGG	AGAACAGGTTCC	0.994574	73	92	0.998206	73	92	0.998206	73	92	3.90276	10.3966	77	88	+	7.87e-05	0.0265	0.67723	0.739086	0.739086	0.518264	0.760787
SRX7122002.05_peak_4135	chr2	212631392	212631879	1135	.	15.8287	118.48	113.522	236	AGTAAAGTACTTCTGATTGGTCTGCTCCTGAAACCGGTCAGACTGGTCATGTCGGCCTTGTCTTCATTTGCATAGGGGTGTGACTTGGTAACTTCACTTC	CTGAAACCGGTCAGACTGGT	CCTGAAACCGGTCAGACTGG	CCTGAAACCGGTCAGACTGG	gaaaccggtcag	0.999877	28	47	0.999547	27	46	0.999547	27	46	6.68432	11.5	30	41	+	4.44e-05	0.0195	0.991918	0.956217	0.956217	0.990836	0.816597
SRX7122002.05_peak_3950	chr2	121048928	121049305	1130	.	18.3792	118.033	113.083	187	GGGTTGTCGCGTGGGGGGTCTGTGTTGTCATCTCCCCTTGTCTGCTGGACCAGCTTGACCTGCCAAACAGGAACCAGCAGAGACTTATGACTGGCAGCAT	CTGCCAAACAGGAACCAGCA	GCTTGACCTGCCAAACAGGA	GCTTGACCTGCCAAACAGGA	CAAACAGGAACC	0.988382	60	79	0.996314	53	72	0.996314	53	72	3.76618	2.13793	64	75	+	0.00173	0.155	0.550337	0.605702	0.605702	0.484409	0.281023
SRX7122002.05_peak_3294	chr18	18764346	18764721	1129	.	19.4046	117.909	112.96	206	GAGGTAGATTGGGAGAAATGCCCAGGAGGGACAAGGGGAACAGGTTGGGCAGGAAGGGCCTTCAGATTTTGGAGCTGATCTGACACCTGTGAAAGGCAAG	AGGGGAACAGGTTGGGCAGG	GGGGAACAGGTTGGGCAGGA	GGGGAACAGGTTGGGCAGGA	ggaacaggttgg	0.998993	34	53	0.997847	35	54	0.997847	35	54	5.36391	8.27586	37	48	+	0.000206	0.0439	0.907853	0.705231	0.705231	0.853761	0.629375
SRX7122002.05_peak_1536	chr12	47764226	47764642	1129	.	17.1473	117.91	112.961	229	TACCAAGAGGCAGATATGTTTGTCCACGAGCTGGTTTTGCCAGTTGCACTTGTTTTTGTAATTATGTAAAGCAATGAAATATGAGTGAGGGAAAGAATTG	TGGTTTTGCCAGTTGCACTT	TGGTTTTGCCAGTTGCACTT	TGGTTTTGCCAGTTGCACTT	AAAACCAGCTCG	0.991908	32	51	0.993737	32	51	0.993737	32	51	4.24238	4.74138	27	38	-	0.000777	0.0985	0.61092	0.5105	0.5105	0.600484	0.42319
SRX7122002.05_peak_2506	chr15	77190418	77190895	1127	.	16.443	117.715	112.769	229	TGGAGAAGATGTGGAGAAACTGGAATCCTGACACACTGCAGTGGAAATGTAAACCGGTACAGCTGGTTTGGTAACAATCTGGCAGTTCCTCAAAAAGTAA	TGTAAACCGGTACAGCTGGT	TAAACCGGTACAGCTGGTTT	TAAACCGGTACAGCTGGTTT	taaaccggtaca	0.996532	48	67	0.99922	50	69	0.99922	50	69	5.62943	10.7414	50	61	+	6.62e-05	0.0243	0.749523	0.891053	0.891053	0.891562	0.779305
SRX7122002.05_peak_2494	chr15	75081645	75082042	1126	.	17.2828	117.577	112.634	181	AATGTCACAGTGCCTCAGCCTGGTGTCCTCTGCAGAACCAGAGGTGGAGCTGATTTTATTGCTGCCAAACTTGCCCAACTGCTGGTGGGTGCCCCGCCCT	GCCAAACTTGCCCAACTGCT	GCCAAACTTGCCCAACTGCT	GCCAAACTTGCCCAACTGCT	AGAACCAGAGGT	0.902652	64	83	0.98082	64	83	0.98082	64	83	3.25899	-2.06897	34	45	+	0.00501	0.281	0.213695	0.335879	0.335879	0.371261	0.119511
SRX7122002.05_peak_5829	chr5	90679461	90679832	1126	.	18.0104	117.631	112.687	177	GTGATGTGTGAAGAGAGATGGGGGAAGGGAGAAACCGGTTGGGCAAGCGGCCGATTGTTGAGCATAATCTAACGAATTTCCAAAGAAAACGTAATAAAAC	GGAGAAACCGGTTGGGCAAG	GGAGAAACCGGTTGGGCAAG	GGAGAAACCGGTTGGGCAAG	GAAACCGGTTGG	0.999962	28	47	0.999761	28	47	0.999761	28	47	6.82175	13.6034	31	42	+	1.21e-05	0.0124	0.999364	0.991982	0.991982	0.994527	0.921217
SRX7122002.05_peak_2813	chr16	68267930	68268505	1126	.	14.2197	117.638	112.693	174	TGGGCAGGCAGGAAGTGAGGGTAGGAGGAAGGAGGCAGGCTGCAAAGCTGGTTCAGCCAGATGTTCAGCCCTATCCTGCCTGGGAATAAGAGGCCACGCC	TGGTTCAGCCAGATGTTCAG	TGCAAAGCTGGTTCAGCCAG	TGCAAAGCTGGTTCAGCCAG	AAAGCTGGTTCA	0.982084	49	68	0.994304	41	60	0.994304	41	60	5.1079	4.72414	44	55	+	0.000782	0.0989	0.476645	0.526155	0.526155	0.807306	0.422171
SRX7122002.05_peak_3474	chr19	27731893	27732426	1122	.	4.65253	117.2	112.261	253	TGTGTATTCAACTCACAGAGTTGAACGGTTCTTTACACAGAGCAGATTTGAGACACTCTTTTTGTGGAATTTGTAAGTGGAGATTTCAGCCGCTTTGAGG	TTTACACAGAGCAGATTTGA	TTTGAGACACTCTTTTTGTG	TTTGAGACACTCTTTTTGTG	AGAACCGTTCAA	0.497088	32	51	0.42785	47	66	0.42785	47	66	0.264327	-5.62069	21	32	-	0.0105	0.413	0.0081456	0.005091	0.005091	0.0165458	0.0540919
SRX7122002.05_peak_2342	chr14	105933558	105933933	1122	.	14.7911	117.201	112.262	193	GGCGGCTTTCACTGACGGTGCTGGCCAGGGCAGCAGGGCCGGTTTGGCGACCTGGAGGTGGATATGGGTAGTGGCTGCCCAGCCCAGCCAACCCTGTCCC	CGGTTTGGCGACCTGGAGGT	CAGCAGGGCCGGTTTGGCGA	CAGCAGGGCCGGTTTGGCGA	AGGGCCGGTTTG	0.968137	40	59	0.974243	31	50	0.974243	31	50	3.55211	4.15517	35	46	+	0.00094	0.109	0.371134	0.298078	0.298078	0.431971	0.389207
SRX7122002.05_peak_3798	chr2	75072486	75072876	1121	.	18.339	117.05	112.113	188	GTCTGTCTGGCTGTAACTTGATGCAGCTGAGACTGAGAACTGGAAGAACAGGAAGCCCTGTGACTCACAACCGCTGCAACAGGATCCTGGAGGAGTGGCC	TGAGAACTGGAAGAACAGGA	TGAGAACTGGAAGAACAGGA	TGAGAACTGGAAGAACAGGA	GCAACAGGATCC	0.998082	34	53	0.998758	34	53	0.998758	34	53	3.02171	1.27586	76	87	+	0.00219	0.177	0.835561	0.808451	0.808451	0.328751	0.23355
SRX7122002.05_peak_4473	chr20	55646435	55646865	1120	.	13.0557	117.027	112.091	225	AATAAATACACAAAGGAAAGCGGGGAGAGAGAGGGAAGGAACCGGTTAGGGCACTCACACAGTGCAGAGGAGTCTGAAAAGGAATGCTGCCTGCTGGCGC	GAAGGAACCGGTTAGGGCAC	GGAAGGAACCGGTTAGGGCA	GGAAGGAACCGGTTAGGGCA	GGAACCGGTTAG	0.998727	35	54	0.98604	34	53	0.98604	34	53	4.04047	12.6552	38	49	+	2.32e-05	0.0143	0.88138	0.379407	0.379407	0.548683	0.868652
SRX7122002.05_peak_4469	chr20	55390893	55391316	1115	.	14.1229	116.441	111.513	213	CAGTGGCAGCAGCGGCAAAACAGGCAGAACTGGTTAGAGGCTATAGGCGTGTGAGCCCTGCAGCCCACTCTGAGGTCTTTAAATAATACTGAATGACCAT	AAAACAGGCAGAACTGGTTA	AAAACAGGCAGAACTGGTTA	AAAACAGGCAGAACTGGTTA	AGAACTGGTTAG	0.997088	17	36	0.997856	17	36	0.997856	17	36	4.42765	11.0517	26	37	+	5.71e-05	0.0221	0.776505	0.706313	0.706313	0.648721	0.791523
SRX7122002.05_peak_2814	chr16	68411573	68411963	1115	.	17.9194	116.48	111.55	195	TGGATCCTGGCTTTGAATTTGAATTTCTCTGGTGGTGGGAAAGTGAACAAGCCAGACCAGTTCTGCTGGTAAGGCAAGCCCTGGCCCCTGTGAGGAAGCC	AAGCCAGACCAGTTCTGCTG	GCCAGACCAGTTCTGCTGGT	GCCAGACCAGTTCTGCTGGT	AGAACTGGTCTG	0.991375	49	68	0.997508	51	70	0.997508	51	70	5.03075	9.2931	53	64	-	0.000132	0.0331	0.602393	0.680031	0.680031	0.790633	0.682385
SRX7122002.05_peak_3661	chr2	20665803	20666251	1114	.	16.5164	116.381	111.454	191	TACCAAACCTGCTGCAAGGGAGCTGGTAATTGCTTTAAGTCTGGGCAAACTGGTTCTCCTGGCACAGAGCTAGAAGCCAGGCTTAATTAGATTGCAGGAT	GGGCAAACTGGTTCTCCTGG	TGGGCAAACTGGTTCTCCTG	TGGGCAAACTGGTTCTCCTG	AGAACCAGTTTG	0.998716	43	62	0.998703	42	61	0.998703	42	61	4.6872	13.3448	46	57	-	1.51e-05	0.0129	0.880998	0.799669	0.799669	0.708286	0.905371
SRX7122002.05_peak_3893	chr2	101729745	101730148	1113	.	15.4719	116.234	111.309	214	TGTTTCATGATCAGAGACAGCTGCAGAAAGGCTGTTAAACTTGTTCAGCGAGACTCACAGCCCATGATGCACAAATCAGTTTCCCAGCCAGATTTAATCA	CTGTTAAACTTGTTCAGCGA	CTGTTAAACTTGTTCAGCGA	CTGTTAAACTTGTTCAGCGA	TGAACAAGTTTA	0.997217	32	51	0.998782	32	51	0.998782	32	51	4.45563	8.44828	36	47	-	0.000192	0.0421	0.781851	0.811187	0.811187	0.655339	0.639239
SRX7122002.05_peak_3565	chr19	48084836	48085224	1110	.	19.3294	115.935	111.014	196	AAACTCCAGCCATCCTCTTCTCTGTGCCAGCCGAGCCCAGCAGAAGGAAACCACCCAGCCAGCCCAACGGGTTTTACCTGAATCAGAGAAATCACAGGCC	GGGTTTTACCTGAATCAGAG	GGGTTTTACCTGAATCAGAG	GGGTTTTACCTGAATCAGAG	AAAACCCGTTGG	0.955517	69	88	0.978196	69	88	0.978196	69	88	3.86622	10.1897	64	75	-	8.72e-05	0.0277	0.320224	0.320733	0.320733	0.509482	0.746977
SRX7122002.05_peak_4492	chr20	58847716	58848153	1110	.	11.9699	115.928	111.007	251	CCGCTTTTTGGAAGAGGCAGCCGGAACCTGTTAGACTGCTACTGAAGCTCGGTACGTTATCTATACCGGCATCTAACTGCTGCCAGCCACTAAGAAATGT	GCCGGAACCTGTTAGACTGC	CCGGAACCTGTTAGACTGCT	CCGGAACCTGTTAGACTGCT	CTAACAGGTTCC	0.990835	20	39	0.996936	21	40	0.996936	21	40	5.73858	8.89655	23	34	-	0.00016	0.0373	0.591702	0.641084	0.641084	0.907853	0.659985
SRX7122002.05_peak_4296	chr20	29829278	29829849	1107	.	9.90455	115.655	110.738	258	GGAATGGAATGGAATGGAATGGAATGGAATGCAATGGAATGGAATGGAATGCAATGGAATGGAATGGAATGGAATGGAATGGAATGGAATGGAATGGAAT	GAATGGAATGGAATGGAATG	ATGGAATGGAATGGAATGCA	ATGGAATGGAATGGAATGCA	tggaatggaatg	0.636602	2	21	0.422712	14	33	0.422712	14	33	0.451948	-19.1724	20	31	+	0.085	0.717	0.0758559	0.00350006	0.00350006	0.0427644	0.000700013
SRX7122002.05_peak_3003	chr17	26824941	26825290	1106	.	21.6649	115.552	110.635	179	CCCCGTTCCCAGAGCACTCCCTGGGTATTTACATAAAACCCTCTGCCCCTGCCAATTCCTCATCGACCCTTCCTCCAGCTGGAAAAACCGGTCCCACCAG	GGAAAAACCGGTCCCACCAG	GGAAAAACCGGTCCCACCAG	GGAAAAACCGGTCCCACCAG	AAAACCGGTCCC	0.999544	81	100	0.99949	81	100	0.99949	81	100	6.31325	12.2586	84	95	+	2.86e-05	0.0157	0.960163	0.946035	0.946035	0.974418	0.852361
SRX7122002.05_peak_7159	chr8	144821338	144821692	1105	.	18.8945	115.437	110.522	171	TGACTCACGCCCACGCCCAGGGCCCCATCCCAGCCGGCTCAGCCACACTGGCCGGACTGGTTTGCCTGGCGCAACCCTGCCTGAAGCAGTGCTCCTGCTC	TGGCCGGACTGGTTTGCCTG	TGGCCGGACTGGTTTGCCTG	TGGCCGGACTGGTTTGCCTG	CAAACCAGTCCG	0.990599	49	68	0.996819	49	68	0.996819	49	68	6.25894	9.01724	53	64	-	0.000151	0.0361	0.587247	0.633957	0.633957	0.969454	0.666094
SRX7122002.05_peak_6780	chr7	149066644	149066980	1105	.	17.384	115.458	110.543	148	ATGTCTGATTTCCCTGGCCTGTCTTCAGCAAGAATCCTGTTAGGCCAGTTTAGCCAGAATTCCCCTTACTCCTGATGTTACTTAGTAATTTTCCATCCAT	CTGTTAGGCCAGTTTAGCCA	CTGTTAGGCCAGTTTAGCCA	CTGTTAGGCCAGTTTAGCCA	CTAACAGGATTC	0.999104	37	56	0.998026	37	56	0.998026	37	56	5.28329	5.7931	32	43	-	0.000541	0.0796	0.916253	0.722159	0.722159	0.840652	0.486254
SRX7122002.05_peak_2435	chr15	59748389	59748764	1102	.	19.3523	115.137	110.226	183	GTGGTAGGGAGTGGCCAAATATGAGGGCGGAAGAACAGGTTAGGCAGGCCAGAGCATGTTCAGAAGAAAGGAAGTAGAGGTTGGAGTGTTGAAGAGAAGC	GGAAGAACAGGTTAGGCAGG	CGGAAGAACAGGTTAGGCAG	CGGAAGAACAGGTTAGGCAG	AGAACAGGTTAG	0.999688	29	48	0.999614	28	47	0.999614	28	47	5.96681	11.8103	32	43	+	3.64e-05	0.0178	0.975436	0.972127	0.972127	0.935599	0.834415
SRX7122002.05_peak_3985	chr2	139248784	139249177	1102	.	16.6343	115.205	110.293	196	AGTAACTCTTTTACTACAACCAGTTTCACCTGTTTTGCAACTTGCTTTGGTCAATATTTTCTTTAGCTGGGAAGAAAGCTAACTGACACAGTGGAGATGA	CAGTTTCACCTGTTTTGCAA	CAGTTTCACCTGTTTTGCAA	CAGTTTCACCTGTTTTGCAA	ACAACCAGTTTC	0.997358	21	40	0.998997	21	40	0.998997	21	40	5.17216	10.2414	16	27	+	8.49e-05	0.0275	0.788851	0.847843	0.847843	0.820924	0.751941
SRX7122002.05_peak_3067	chr17	48609850	48610263	1102	.	15.02	115.123	110.212	196	TTGCCTGGCCAGCAGGAAGGGGTTAACCTGCCCTGCACTTCCTCCTGTGTCCTGTTACTGCTGAGGCAGACCTGCCGGGCCAGCTGAGCAACTTTCCTCG	GCAGACCTGCCGGGCCAGCT	GGCAGACCTGCCGGGCCAGC	GGCAGACCTGCCGGGCCAGC	GTAACAGGACAC	0.867239	66	85	0.886422	65	84	0.886422	65	84	2.46899	-0.310345	47	58	-	0.0033	0.224	0.178949	0.170167	0.170167	0.243859	0.169467
SRX7122002.05_peak_6561	chr7	50753397	50753810	1097	.	20.0807	114.692	109.788	219	TCCAGAATGTGGATGGAAATGCAGTGTAACCAGAAAAACAGGACACTCCAGATGGGCCTTAAGGGGCAGATGATCTAGAGCTGTAACCCTCAAACCGCCA	GTGTAACCAGAAAAACAGGA	GTGTAACCAGAAAAACAGGA	GTGTAACCAGAAAAACAGGA	AAAACAGGACAC	0.992979	24	43	0.998418	24	43	0.998418	24	43	3.69866	4.43103	35	46	+	0.000859	0.104	0.633702	0.760468	0.760468	0.467481	0.403398
SRX7122002.05_peak_7416	chr9	131178334	131178719	1097	.	18.3766	114.627	109.723	191	TAGGTATTCTTAATGTCTTCTGTTCCTGGGTGCGATGGTAGAACTGGTTGGGCCAGATTACTGGTCTGGCTGGTGTCAGCTGATCCATCGGGTGCAGGGT	GGTAGAACTGGTTGGGCCAG	GTAGAACTGGTTGGGCCAGA	GTAGAACTGGTTGGGCCAGA	agaactggttgg	0.998646	37	56	0.999158	38	57	0.999158	38	57	6.14213	9.68966	40	51	+	0.00011	0.0308	0.87578	0.878707	0.878707	0.954817	0.715986
SRX7122002.05_peak_2815	chr16	68778609	68779014	1096	.	16.4695	114.591	109.688	210	CAAAAGATCCCCTGCGCTCCCTCTCACCCAGCAAACCAGCCAAACCAGTTTCTTCACCCTGCCTGCTTCTGTGTTAAGCAAACAGTGCACTGCAAACAGT	CAAACCAGCCAAACCAGTTT	AAACCAGCCAAACCAGTTTC	AAACCAGCCAAACCAGTTTC	CAAACCAGTTTC	0.999705	32	51	0.999766	33	52	0.999766	33	52	6.75936	13.2241	41	52	+	1.64e-05	0.0133	0.976963	0.992745	0.992745	0.993254	0.90098
SRX7122002.05_peak_6021	chr5	173295069	173295436	1095	.	17.1093	114.486	109.584	180	CTTCAATTCATTATTTACATTTTCTTCCCTCTTTCCCCTAAGGCCTGCTGCCAACAGAAACCTGTGGGTCTGGCTTTTCTGCTCCTCCACTAGCTTGCTA	ACAGAAACCTGTGGGTCTGG	TGGCTTTTCTGCTCCTCCAC	TGGCTTTTCTGCTCCTCCAC	GAAACCTGTGGG	0.92207	54	73	0.894928	71	90	0.894928	71	90	2.99725	2.27586	57	68	+	0.00166	0.153	0.24195	0.176021	0.176021	0.324933	0.29006
SRX7122002.05_peak_7022	chr8	96205192	96205559	1095	.	16.4288	114.439	109.538	181	ATTTTAAAGACAGGTGCTAGACCCTCCAGGCAGAACTTGCTAAGAAGTATTCCAACTGGTCCTGCAAGTCCTGGTCTTGGCACTTCATCTACCTCCAGCC	CCAACTGGTCCTGCAAGTCC	CAACTGGTCCTGCAAGTCCT	CAACTGGTCCTGCAAGTCCT	AGGACCAGTTGG	0.97634	52	71	0.97666	53	72	0.97666	53	72	4.15504	6.08621	52	63	-	0.000487	0.0745	0.425608	0.311951	0.311951	0.578338	0.503246
SRX7122002.05_peak_5253	chr3	183684023	183684443	1094	.	19.3757	114.339	109.439	211	TCAACAGATGTAAACTACAGTTAAAGCAGGGCTGACCAGCCCAACCCGTTTCCCTGCCAGAGACAGGGTTGCCAGGATTTGTCCAGAAGCAAAGCCTGAC	CAGCCCAACCCGTTTCCCTG	CAGCCCAACCCGTTTCCCTG	CAGCCCAACCCGTTTCCCTG	GAAACGGGTTGG	0.982809	37	56	0.996334	37	56	0.996334	37	56	5.22394	8	41	52	-	0.000232	0.047	0.483391	0.607484	0.607484	0.828433	0.612257
SRX7122002.05_peak_2564	chr15	90590038	90590500	1094	.	16.8438	114.349	109.449	192	CCTGGCCCCACCTGCTTCTCAGCATACTGCTGGCAACCCGGAAGCTGCCAGGGCAGGCCTGCAAGGCCATCAGGTTTTTCCAGTTTGGGCAAGAACGTCT	AGGTTTTTCCAGTTTGGGCA	AGGTTTTTCCAGTTTGGGCA	AGGTTTTTCCAGTTTGGGCA	AAAACCTGATGG	0.999507	72	91	0.997956	72	91	0.997956	72	91	4.44078	6.82759	67	78	-	0.000371	0.0625	0.955645	0.715668	0.715668	0.651903	0.543655
SRX7122002.05_peak_5234	chr3	177239114	177239492	1092	.	18.4994	114.174	109.276	172	CGCTCACCTTGTGCTGTGCAGCCGGTTCCTTACAGGCAGGGGGATGGGACCCCTGAGTTGCAGAACCGGTTTCCCTTGAGGTTCTTGACATAATGGACAC	GAGTTGCAGAACCGGTTTCC	TTGCAGAACCGGTTTCCCTT	TTGCAGAACCGGTTTCCCTT	AGAACCGGTTTC	0.999481	55	74	0.999341	58	77	0.999341	58	77	6.72281	15.3448	62	73	+	3.66e-06	0.00975	0.952654	0.914217	0.914217	0.991982	0.969709
SRX7122002.05_peak_2642	chr16	4968703	4969079	1092	.	14.7995	114.182	109.284	186	TGGGTGGGGCAGGAACCTGCAGGAAAGGGGACAGGTCCCAGGAGTGCTGGGAAACCGGCTAGGCTGGTCCAGCTTTTCATCTCGGTAATGAGCCGCATCG	GGGAAACCGGCTAGGCTGGT	GGGAAACCGGCTAGGCTGGT	GGGAAACCGGCTAGGCTGGT	GAAACCGGCTAG	0.990615	49	68	0.996931	49	68	0.996931	49	68	6.25881	5.98276	51	62	+	0.000508	0.0766	0.587502	0.64083	0.64083	0.969327	0.497454
SRX7122002.05_peak_7512	chrUn_gl000216	75613	76176	1092	.	9.70682	114.132	109.235	260	TCCATTCCATTCCATTCCATTGCATTCCATTCTATTCCATTCCATTGCATTGCATTCCATTCCATTCCATTCCATTGCATTCCATTCCATTCCATTCCAT	TTCCATTCCATTCCATTGCA	TTCCATTCCATTGCATTGCA	TTCCATTCCATTGCATTGCA	TAGAATGGAATG	0.63145	5	24	0.776542	35	54	0.776542	35	54	0.762808	-16.8621	23	34	-	0.0629	0.694	0.0714013	0.126511	0.126511	0.0978745	0.00216368
SRX7122002.05_peak_3636	chr2	10091736	10092063	1092	.	18.4994	114.174	109.276	164	GGGCCGCCGCTCCGGACCCGCAGCCGCCGCCGCCGCCTCCTCCCCCCGGATCGGGTGTACTGTCCCAACCCGAAAGTCCAGTTCTGCGGCCCGGCAGCGG	CCGAAAGTCCAGTTCTGCGG	CCGAAAGTCCAGTTCTGCGG	CCGAAAGTCCAGTTCTGCGG	AGAACTGGACTT	0.920437	70	89	0.98172	70	89	0.98172	70	89	4.6049	4.36207	74	85	-	0.000878	0.105	0.239023	0.344406	0.344406	0.688813	0.39888
SRX7122002.05_peak_483	chr1	161693600	161693953	1090	.	19.8127	113.903	109.008	176	AGGGGGTTGGGGAGGGAGCAGTAAAGGAAATTCACCAAACAGGAAAGGTGAGTTTCCCTGGCAGTCTGAGCATAGATCAAGGATCTACTCTCAGTTGAAC	TCACCAAACAGGAAAGGTGA	TCACCAAACAGGAAAGGTGA	TCACCAAACAGGAAAGGTGA	CAAACAGGAAAG	0.911565	32	51	0.9272	32	51	0.9272	32	51	1.38173	3.55172	36	47	+	0.00114	0.122	0.225659	0.199949	0.199949	0.143057	0.358279
SRX7122002.05_peak_4441	chr20	52307928	52308527	1089	.	5.48977	113.83	108.937	365	TCACGGCTGACTCATAGTGTTTTTAACCAGGGAAGCAGGAAAAACTGGAAGAAGAGACGCTATTAAATTATGTAGGTAAGAGGTCCTGAAGATGCTGAGT	GGGAAGCAGGAAAAACTGGA	GGGAAGCAGGAAAAACTGGA	GGGAAGCAGGAAAAACTGGA	aaaactggaaga	0.986828	30	49	0.989355	30	49	0.989355	30	49	2.69087	2.44828	41	52	+	0.00158	0.149	0.525773	0.418735	0.418735	0.273514	0.301133
SRX7122002.05_peak_5050	chr3	119866168	119866622	1089	.	16.7148	113.88	108.985	263	GTCTAATTTGAGAGAGGAGAGGTGTTGGTGGAAGGACCAGGAGAACAGGAAGAGCAGGAATAGGGTGGGGATGGGCTGTCCCTAAGAGAAGGAACAAATA	AGGAGAACAGGAAGAGCAGG	GGAGAACAGGAAGAGCAGGA	GGAGAACAGGAAGAGCAGGA	AGAACAGGAAGA	0.994205	39	58	0.989142	40	59	0.989142	40	59	3.52083	0.896552	42	53	+	0.00242	0.188	0.66743	0.416189	0.416189	0.426244	0.217959
SRX7122002.05_peak_4596	chr21	40951692	40952066	1088	.	16.4661	113.772	108.879	187	CTTTGCAGATCCTGCCCTTGGTGGGTCAGCTGACACCACCCAGACCAGTCATCTGGCCCAACCAGTTCTGCCGTCGCACCCAGGAACAGAGGACATTAAG	TGGCCCAACCAGTTCTGCCG	TGGCCCAACCAGTTCTGCCG	TGGCCCAACCAGTTCTGCCG	AGAACTGGTTGG	0.997921	54	73	0.999031	54	73	0.999031	54	73	6.27753	9.68966	58	69	-	0.00011	0.0308	0.823342	0.855161	0.855161	0.970727	0.715986
SRX7122002.05_peak_1830	chr12	132356770	132357192	1087	.	17.1108	113.67	108.778	225	TCCCTGGGGCACTCTAAGGGCCTCTGCAGGAACCAGTCTGGCCGGCTGCAGGCTCCTGGCCAGCTCGGGCCTCATTGGGAGCTGCTGAAGTTCAAGGGCT	GCAGGAACCAGTCTGGCCGG	GCAGGAACCAGTCTGGCCGG	GCAGGAACCAGTCTGGCCGG	GGAACCAGTCTG	0.987233	26	45	0.996926	26	45	0.996926	26	45	4.89572	7.7069	29	40	+	0.000262	0.0508	0.532901	0.640575	0.640575	0.757796	0.596793
SRX7122002.05_peak_6896	chr8	37947371	37947803	1086	.	19.3996	113.541	108.651	239	GTCTCTAGCTCTTCTGGTGGGGCCTGTAGGACAGGTTTTTCCTGTTTTCCTTGCTACTGTTTCTCCTGGGACTGGTTTTTTGGGTCTTTTCTATGGTTCC	AGGTTTTTCCTGTTTTCCTT	CTGTAGGACAGGTTTTTCCT	CTGTAGGACAGGTTTTTCCT	AAAACCTGTCCT	0.997677	33	52	0.998976	24	43	0.998976	24	43	4.75417	9.63793	28	39	-	0.000113	0.0311	0.80616	0.843324	0.843324	0.725277	0.710577
SRX7122002.05_peak_1276	chr11	67449537	67449881	1083	.	16.5459	113.26	108.375	158	GATTAGCAAGATATTAATCAGCGGTAACAGTTGCAGCAAAAGCTGGTTACAAACAATCTGTAGAAACAGGACGTGAAGCTAGACAACCGGTTAGACCAGA	TAGACAACCGGTTAGACCAG	AGACAACCGGTTAGACCAGA	AGACAACCGGTTAGACCAGA	acaaccggttag	0.99991	80	99	0.999579	81	100	0.999579	81	100	5.90174	12.9138	83	94	+	2.01e-05	0.0139	0.996182	0.963599	0.963599	0.928599	0.887107
SRX7122002.05_peak_2226	chr14	72870803	72871192	1082	.	18.1737	113.118	108.234	214	ACAAGCTCCTTTAAGATGCCTCAGGCTATGAAGCTGTGGGAGAGCTGGAAATTCTGGATGGATGGGATAATATTTCCTGAAGCTTGAGGGAAGGTGTTTG	GGAGAGCTGGAAATTCTGGA	TGGAAATTCTGGATGGATGG	TGGAAATTCTGGATGGATGG	AATTCTGGATGG	0.963765	39	58	0.977249	46	65	0.977249	46	65	2.81715	-4.84483	50	61	+	0.00902	0.383	0.350006	0.314751	0.314751	0.294514	0.0657376
SRX7122002.05_peak_6752	chr7	139115778	139116153	1081	.	17.1583	113.015	108.133	182	GTACAATCAATTCTCTATGTGAAATCCTAGAACAGGCAAAACTGGTTTCTAGGGACAGAAAGCAGGTTTGCCTGGGGCCGGACCTCAGGGAGGACCAAGG	TAGAACAGGCAAAACTGGTT	GAACAGGCAAAACTGGTTTC	GAACAGGCAAAACTGGTTTC	aaaactggtttc	0.998179	28	47	0.998952	30	49	0.998952	30	49	5.25154	13.8793	38	49	+	1.03e-05	0.0124	0.842688	0.838806	0.838806	0.832251	0.933308
SRX7122002.05_peak_2306	chr14	100045433	100045867	1080	.	14.3347	112.913	108.032	230	GCTGCCCCAACAGGCACCGTCCTGGACGCAGTGTCCCTGTGCACACCTGTGGAACCTGCTCTGCCGGTGGAGGAAGAGAAGTGGGGGAGGGGGGCAGGGA	CTGTGGAACCTGCTCTGCCG	GTGGAACCTGCTCTGCCGGT	GTGGAACCTGCTCTGCCGGT	AGAGCAGGTTCC	0.978143	47	66	0.996856	49	68	0.996856	49	68	5.26677	2.2069	51	62	-	0.00169	0.154	0.43859	0.635739	0.635739	0.837724	0.285478
SRX7122002.05_peak_4256	chr20	14745472	14745855	1080	.	20.7256	112.976	108.094	192	GGCACTGTGCAAACAATGGCAGTGAACTGGATATCCAAGTGCTGCCTTACCAGCTGAACCGGTACCTAGTGTTCCAGCAAATACTTCAGTTCAAAACTTA	GCCTTACCAGCTGAACCGGT	GCCTTACCAGCTGAACCGGT	GCCTTACCAGCTGAACCGGT	TGAACCGGTACC	0.999275	44	63	0.997909	44	63	0.997909	44	63	5.4567	7.46552	55	66	+	0.000289	0.0537	0.931653	0.710195	0.710195	0.869798	0.583111
SRX7122002.05_peak_7396	chr9	128211832	128212206	1077	.	18.2931	112.659	107.782	198	ATCTTCTGTATTATGGATTCTAACTAAAACAGGAGGCTGTGCTGAAAAAACAGGTTCTTCCTGCCAGTTCAGGGGGCGTGGCCATGTTGGAAAGGCTGCT	GAAAAAACAGGTTCTTCCTG	GAAAAAACAGGTTCTTCCTG	GAAAAAACAGGTTCTTCCTG	AAAACAGGTTCT	0.998052	44	63	0.999035	44	63	0.999035	44	63	3.84404	14	47	58	+	9.49e-06	0.0121	0.833142	0.855543	0.855543	0.505027	0.938526
SRX7122002.05_peak_4403	chr20	47905481	47905864	1077	.	16.3803	112.648	107.772	191	AGGACAGACCCTGTGCTTTCATGAAAGTGAAGATCTGGCTGAACCAGTTCCACAAGGTTACTGTATACATAGCCTGAGTTTAAAAGGCTGTGCCCACTTC	TGGCTGAACCAGTTCCACAA	GGCTGAACCAGTTCCACAAG	GGCTGAACCAGTTCCACAAG	TGAACCAGTTCC	0.997789	36	55	0.998752	37	56	0.998752	37	56	6.0834	8.56897	40	51	+	0.000182	0.0407	0.814306	0.807433	0.807433	0.947563	0.645094
SRX7122002.05_peak_195	chr1	48559397	48559769	1076	.	20.2505	112.527	107.652	183	TGCACCAGGTGGCAGGTGCTGCATCGGAAACGCAGGTGCGGCAGCTGCACAACTGGTTCTACGGGTGGATCTGAGCACCGGGCTCACCTGGGAGATTTCT	TGCACAACTGGTTCTACGGG	GCACAACTGGTTCTACGGGT	GCACAACTGGTTCTACGGGT	AGAACCAGTTGT	0.995338	46	65	0.998288	47	66	0.998288	47	66	6.00082	10.3793	49	60	-	7.9e-05	0.0265	0.702558	0.74685	0.74685	0.938908	0.759132
SRX7122002.05_peak_5018	chr3	101567709	101568073	1075	.	16.7551	112.401	107.527	196	TCGCCGCGCCGGGGCAGGCAGAGGGGTGCGGGGCGCGCTCCTTCCAGGACTTGCCAGTCCCCAAGAACCAGGCCAACCGGTTCCCTCCACTGACTCCCGC	AAGAACCAGGCCAACCGGTT	AAGAACCAGGCCAACCGGTT	AAGAACCAGGCCAACCGGTT	GGAACCGGTTGG	0.997947	63	82	0.998668	63	82	0.998668	63	82	4.40717	11.2931	73	84	-	5.02e-05	0.0203	0.825633	0.792796	0.792796	0.643121	0.800496
SRX7122002.05_peak_5165	chr3	153807254	153807679	1075	.	15.7008	112.446	107.572	184	TGCTACTCAAGGTGAAGCGCATTGCTGTCATATGAGATCAGGAGCCTGGTATTACCAGATTTTCCAGTTTTTCAAGAGAAGCTAGAAATCCAGATTTGTA	CAGATTTTCCAGTTTTTCAA	CAGATTTTCCAGTTTTTCAA	CAGATTTTCCAGTTTTTCAA	aaatccagattt	0.998868	56	75	0.999052	56	75	0.999052	56	75	4.70135	4.24138	86	97	+	0.000914	0.107	0.896271	0.859997	0.859997	0.711086	0.393916
SRX7122002.05_peak_620	chr1	207489862	207490348	1075	.	12.8464	112.39	107.516	307	CAAGGGAGATTTTCTGGAGGAATGTTGCCTGGCCAGTCTAACAGAGGTGTTAAGATCCTAAGCACTAGTTCTACTGCCAGCAAGCCATGTGGTTTGGGGC	AGGAATGTTGCCTGGCCAGT	TTGCCTGGCCAGTCTAACAG	TTGCCTGGCCAGTCTAACAG	AGAACTAGTGCT	0.877794	18	37	0.884366	25	44	0.884366	25	44	2.03952	0.327586	61	72	-	0.00281	0.206	0.18824	0.168767	0.168767	0.19384	0.193776
SRX7122002.05_peak_2346	chr14	106188627	106189008	1074	.	15.6641	112.302	107.43	202	CCAGACAGGTGATCGTGGGCGACTTGCGGATGAACAGGTCGAACGGGCTGGGCCGGCTTAGGTAGGCGCTCACCCCTCTCGGGTTGAACCCAGTGTAGTG	GGATGAACAGGTCGAACGGG	CGGATGAACAGGTCGAACGG	CGGATGAACAGGTCGAACGG	TGAACAGGTCGA	0.994824	28	47	0.994695	27	46	0.994695	27	46	4.56068	5.10345	31	42	+	0.000688	0.0914	0.685694	0.539455	0.539455	0.678185	0.443935
SRX7122002.05_peak_3595	chr19	58906716	58907105	1074	.	19.2977	112.364	107.49	199	CAAGACAGGCTTGGTGTTCATCCTGGTGGGGCTGGCCCAGGGGGCGGGGCAGGCAGTCAAACGGGTCCAGCGGGTACCTGGGACCTGGAGGGGTGGTGCC	CAGTCAAACGGGTCCAGCGG	CAGTCAAACGGGTCCAGCGG	CAGTCAAACGGGTCCAGCGG	CAAACGGGTCCA	0.987033	54	73	0.994895	54	73	0.994895	54	73	4.04124	6.37931	58	69	+	0.000438	0.0698	0.52991	0.54601	0.54601	0.548937	0.520109
SRX7122002.05_peak_1250	chr11	63933873	63934274	1073	.	16.2583	112.194	107.324	212	CTCCTAGGGACAGGTGCGACGAACGGGTAAATCCGGTTTGGGGACTTCTCCCCAGAGCCTCTGCCTTCTAACAGCCCCGGGGCCAAGGCTCAGCTGGAGC	GGGTAAATCCGGTTTGGGGA	GACGAACGGGTAAATCCGGT	GACGAACGGGTAAATCCGGT	CAAACCGGATTT	0.997896	25	44	0.998856	18	37	0.998856	18	37	4.06764	12.6724	29	40	-	2.3e-05	0.0143	0.821433	0.823979	0.823979	0.555556	0.869289
SRX7122002.05_peak_6775	chr7	148842083	148842576	1072	.	14.6789	112.142	107.272	213	GATAGTTATACTGTTATGGGCATTGACTTGATTCATGTGTTGAAATACAGGTTTAGCAGGGTTTGATTCATACATGTTTGAAATGAAGACTTCCTGGAAA	TTGAAATACAGGTTTAGCAG	TTGAAATACAGGTTTAGCAG	TTGAAATACAGGTTTAGCAG	AATACAGGTTTA	0.998924	40	59	0.998861	40	59	0.998861	40	59	5.36149	10.2759	44	55	+	8.38e-05	0.0274	0.90098	0.824997	0.824997	0.853379	0.753659
SRX7122002.05_peak_5292	chr3	193589893	193590409	1071	.	16.4176	111.982	107.114	344	CCCTGGCATTGTCAGTTTAGAGATTAGGTTTCTATCAGCCTCCCAGAGAGGAACAGGTTCAGGCAGTCTGACTTATGGTGACTCAGCCCACAAGGGAATG	AGAGGAACAGGTTCAGGCAG	GAGAGGAACAGGTTCAGGCA	GAGAGGAACAGGTTCAGGCA	ggaacaggttca	0.984495	47	66	0.972608	46	65	0.972608	46	65	3.68528	9.18966	50	61	+	0.000139	0.0344	0.500827	0.289933	0.289933	0.463154	0.676849
SRX7122002.05_peak_3380	chr19	2953156	2953507	1071	.	21.7183	112.042	107.174	178	GCAGTGAAGCCAAGAACCTGCCCAGCCCACCAGCAACAGTTGTAGCTGCCGGACAGGTTCTCCCTGCTCACTGCACAAACAAAATCGATTCACAAAGACC	CTGCCGGACAGGTTCTCCCT	CTGCCGGACAGGTTCTCCCT	CTGCCGGACAGGTTCTCCCT	AGAACCTGTCCG	0.995935	46	65	0.997747	46	65	0.997747	46	65	5.41876	7.22414	50	61	-	0.000319	0.0569	0.723431	0.696322	0.696322	0.864198	0.565992
SRX7122002.05_peak_3990	chr2	143661379	143661735	1071	.	15.003	111.973	107.105	166	GTGCTTGCCTGAGGGCCATGACTAAAGTGGTGGCCTTTTCTTTATCCCGTTTATCCTGTTCTGCCTGCTCCTCCTGATCTCTATTATAAAAAACCGAGGT	CCGTTTATCCTGTTCTGCCT	CCGTTTATCCTGTTCTGCCT	CCGTTTATCCTGTTCTGCCT	AGAACAGGATAA	0.997006	47	66	0.99706	47	66	0.99706	47	66	5.02365	6.55172	51	62	-	0.000409	0.0668	0.770778	0.649994	0.649994	0.788851	0.530928
SRX7122002.05_peak_5083	chr3	128054364	128054811	1070	.	16.6254	111.933	107.065	180	AACCCCAGGGTCACATCATCTGTGTTTTCCCAAGAACAGGAAGAACAGGCTGTGGGGAAGAACAGGCTCTTGGAAGAACAGGCTGCGGGGGAGGGGGCAA	CCAAGAACAGGAAGAACAGG	CCAAGAACAGGAAGAACAGG	CCAAGAACAGGAAGAACAGG	agaacaggctct	0.995575	30	49	0.993174	30	49	0.993174	30	49	2.72074	2.7069	59	70	+	0.00146	0.142	0.711086	0.494336	0.494336	0.278605	0.315451
SRX7122002.05_peak_2316	chr14	101784488	101784928	1070	.	16.6254	111.933	107.065	234	TTAAACTCTATATGTCTCCCTGTAACACTCCAATACTGCCTATAAAGAAGCCAGACGGGTCCTACCGGTTAGTGCAAGACCTTAGCGCTGTTAATCAGAT	CAGACGGGTCCTACCGGTTA	GGGTCCTACCGGTTAGTGCA	GGGTCCTACCGGTTAGTGCA	CTAACCGGTAGG	0.992597	52	71	0.993735	57	76	0.993735	57	76	4.23899	7.67241	61	72	-	0.000267	0.0513	0.625557	0.510246	0.510246	0.59972	0.595011
SRX7122002.05_peak_4114	chr2	204443728	204444181	1068	.	15.519	111.731	106.867	251	GGTGGTTATCTGAGCCAGTCTGCACAGGTCCCTGATTGCTATGAATCAGCACTCGTAGGTTCCACAGGCAGTAAGGAACCAGAAATACTGGTTTCTACCA	GAACCAGAAATACTGGTTTC	GAACCAGAAATACTGGTTTC	GAACCAGAAATACTGGTTTC	GAAACCAGTATT	0.998781	76	95	0.999448	76	95	0.999448	76	95	4.59112	9.2931	84	95	-	0.000132	0.0331	0.88558	0.938844	0.938844	0.685249	0.682385
SRX7122002.05_peak_3382	chr19	4042646	4043084	1068	.	19.9709	111.726	106.861	210	GGAGCCAGTGGTGCCCAGGGCCCAGCCCTGGATTCTGCTGACAACTCGCCCGGCCGGTTCTCCCTGCTGCCCCTCTGGCCTTATCCTGTGCCAGCTGCCT	TCGCCCGGCCGGTTCTCCCT	TCGCCCGGCCGGTTCTCCCT	TCGCCCGGCCGGTTCTCCCT	AGAACCGGCCGG	0.984428	46	65	0.993118	46	65	0.993118	46	65	4.46941	1.01724	50	61	-	0.00235	0.185	0.499555	0.492363	0.492363	0.658648	0.222795
SRX7122002.05_peak_7397	chr9	128300352	128300737	1065	.	16.9312	111.398	106.538	197	ACAACAGACTGGAGAGAGGCCAAGAGCACAAGCAGAAAAACCAGCCAGGGTGCTATTTCAGCAGTCTAGGTGGAGAGTCATGGTGACTTGGACCCATCCA	GCACAAGCAGAAAAACCAGC	GCACAAGCAGAAAAACCAGC	GCACAAGCAGAAAAACCAGC	aaaaccagccag	0.931821	26	45	0.975545	26	45	0.975545	26	45	2.33572	1.5	37	48	+	0.00206	0.171	0.258623	0.305078	0.305078	0.22744	0.244241
SRX7122002.05_peak_5669	chr5	11791845	11792241	1065	.	16.059	111.447	106.586	184	GCAAAGTCAATTGTTATTCTAACTGATCAGATACTCTAGGCAAACAAAATGCAGTCATGCTGGTTTCACACTGGTCAAACAGGATCAAAGATGAGGATGC	TGGTCAAACAGGATCAAAGA	TGGTCAAACAGGATCAAAGA	TGGTCAAACAGGATCAAAGA	CAAACAGGATCA	0.990819	72	91	0.9953	72	91	0.9953	72	91	5.39865	7.39655	76	87	+	0.000298	0.0547	0.591447	0.560519	0.560519	0.861016	0.577383
SRX7122002.05_peak_6388	chr6	157505760	157506125	1065	.	21.4656	111.377	106.517	190	AAATAAAGATCCCCCAGTGGCCAGTTTGAATACATGTGCACTTCTAGGAAATGCCACCCTACAGGTTCGACAGCTCGAGCTCCCCCGCCCTCTTTCGGAA	CCACCCTACAGGTTCGACAG	AGGTTCGACAGCTCGAGCTC	AGGTTCGACAGCTCGAGCTC	CGAACCTGTAGG	0.982571	54	73	0.977118	63	82	0.977118	63	82	3.5759	4.01724	58	69	-	0.000982	0.112	0.480209	0.314115	0.314115	0.43859	0.380807
SRX7122002.05_peak_2862	chr16	81311282	81311663	1063	.	17.6054	111.238	106.381	192	TTGTTATTGCTGTGTGTGGAAAAATTCACAGTTTATTCCTCAACCAGTCCGACCAGTTTGGGGCTGGAGTTATAAGATGTCTGTGCAGACCAACTCCCTA	TCAACCAGTCCGACCAGTTT	CAACCAGTCCGACCAGTTTG	CAACCAGTCCGACCAGTTTG	CAAACTGGTCGG	0.998286	40	59	0.998512	41	60	0.998512	41	60	5.78491	7.2931	49	60	-	0.000311	0.0563	0.852234	0.771414	0.771414	0.912817	0.572165
SRX7122002.05_peak_6359	chr6	144651720	144652115	1060	.	18.8088	110.874	106.022	191	ACAGAGCAGACCAGGATTGGGCTATTCACAGAGGCAGGAATGTGACCATTCTGGTCCGGGCAGTTGGGGAGGAACTCATCTATCCACGGTTCCCATACTG	AGGAATGTGACCATTCTGGT	AGGAATGTGACCATTCTGGT	AGGAATGTGACCATTCTGGT	CGGACCAGAATG	0.74912	36	55	0.687632	36	55	0.687632	36	55	1.06332	-1.41379	47	58	-	0.00431	0.259	0.121675	0.101184	0.101184	0.123966	0.136248
SRX7122002.05_peak_2483	chr15	71972350	71972763	1060	.	16.3306	110.858	106.006	224	TCCCTTGTCTCTAAAGCAGTACTTTTGAAACCTAGTCCAGCCTTTCCTGTCTTTCCTGTTTTGTTGGTAAGTTCTGGGAACACCAAGGTTCTCTAAGCCT	CTGTCTTTCCTGTTTTGTTG	CTGTCTTTCCTGTTTTGTTG	CTGTCTTTCCTGTTTTGTTG	AAAACAGGAAAG	0.995369	47	66	0.996602	47	66	0.996602	47	66	4.42613	4.7931	51	62	-	0.000764	0.0975	0.703831	0.62072	0.62072	0.648212	0.42669
SRX7122002.05_peak_7157	chr8	144464784	144465179	1058	.	18.7494	110.691	105.841	204	CTCGGGCACCTGCCTGCCCATTAAAGACTGGTCAGACCTGTCTGAGCCCAGTGATGGGAGCTGTGGCCTCTTCACCCACACACAGAAGGATGCCAGTCCC	TGGTCAGACCTGTCTGAGCC	TGGTCAGACCTGTCTGAGCC	TGGTCAGACCTGTCTGAGCC	CAGACAGGTCTG	0.993456	29	48	0.998541	29	48	0.998541	29	48	5.3714	6.93103	33	44	-	0.000357	0.0607	0.645412	0.775614	0.775614	0.854906	0.547919
SRX7122002.05_peak_4100	chr2	197097704	197098095	1058	.	17.2115	110.731	105.881	196	TCATATCACAGGGATTGTCTGTTACATTCCTGTTTTGCCAGTTAGGTTGGTTCCACAGCTAAAGGCTTGGCACGGAAATATAAAAACTCTGGACGACGGG	CTGTTTTGCCAGTTAGGTTG	CATTCCTGTTTTGCCAGTTA	CATTCCTGTTTTGCCAGTTA	AAAACAGGAATG	0.983597	30	49	0.992689	25	44	0.992689	25	44	3.78278	6.5	25	36	-	0.000418	0.0676	0.491536	0.482754	0.482754	0.488609	0.526282
SRX7122002.05_peak_307	chr1	112192225	112192694	1057	.	13.9786	110.577	105.729	221	AAAGGTGCAAAAGAATGAATGTTGTCTTAGGTTCCTAAGACCTGGAAAACCGGTCTGAATGCTTTTATGCACTGGGTTAACCTTTATGCCATTCAGAATG	CTAAGACCTGGAAAACCGGT	AAAACCGGTCTGAATGCTTT	AAAACCGGTCTGAATGCTTT	AAAACCGGTCTG	0.99618	35	54	0.996215	46	65	0.996215	46	65	3.62689	15.3793	46	57	+	3.54e-06	0.00975	0.734759	0.600229	0.600229	0.452463	0.970727
SRX7122002.05_peak_4455	chr20	52884219	52884696	1056	.	6.99938	110.548	105.7	229	GAGCCACGCTTCCAATTGGGCTTGGGGCAGAAAAGGAAAGTCCCCAGATGCTGTCCTGTTATACCTGCTTGGCTTGTTTTAGAACAAGAGTCTTTCAAGT	CTGTTATACCTGCTTGGCTT	CTGTTATACCTGCTTGGCTT	CTGTTATACCTGCTTGGCTT	ATAACAGGACAG	0.983336	56	75	0.987276	56	75	0.987276	56	75	4.14554	3.05172	51	62	-	0.00132	0.133	0.488609	0.393916	0.393916	0.576174	0.329133
SRX7122002.05_peak_6318	chr6	134700210	134700597	1055	.	19.2176	110.389	105.543	197	TCTTAGGCAAATGAAGACTAGGCCCACAACCAGTCTGACTGGTTATGCGAGGGGGCCGATCAGAGGTACTTTCCATTTATCATCTGCCACACAGTGCAAA	CAGTCTGACTGGTTATGCGA	CAGTCTGACTGGTTATGCGA	CAGTCTGACTGGTTATGCGA	acaaccagtctg	0.997983	31	50	0.999375	31	50	0.999375	31	50	5.74318	7.96552	26	37	+	0.000235	0.0475	0.827542	0.922617	0.922617	0.908235	0.61022
SRX7122002.05_peak_7331	chr9	96339969	96340439	1055	.	18.3872	110.415	105.569	177	GAAGTAAATGGAGGAGGAGGAAGAGGAGGTGACAGTGTTGCCCAAACTGCTCCAACAGGTTCTCTTGCATCTGACTTTGCCTGTGGGATGTGTTTGGACC	CAAACTGCTCCAACAGGTTC	CAAACTGCTCCAACAGGTTC	CAAACTGCTCCAACAGGTTC	AGAACCTGTTGG	0.994833	43	62	0.981516	43	62	0.981516	43	62	3.70788	9.55172	52	63	-	0.000117	0.0318	0.686522	0.342497	0.342497	0.469518	0.705549
SRX7122002.05_peak_6817	chr7	157285646	157285993	1052	.	17.2619	110.08	105.238	171	TTAAGTGTGTTAAGACAACGATCAGCTGCCCTCAGCACTGATGTCAGCATTGGCATCTCGGGTAGAACCAGTCAGACAGGCAGACACCCGGTGTGGGAGC	GGTAGAACCAGTCAGACAGG	GGTAGAACCAGTCAGACAGG	GGTAGAACCAGTCAGACAGG	AGAACCAGTCAG	0.999076	61	80	0.998519	61	80	0.998519	61	80	5.29877	8.17241	64	75	+	0.000216	0.045	0.914598	0.772687	0.772687	0.843706	0.621802
SRX7122002.05_peak_2370	chr15	34158309	34158972	1051	.	16.7511	109.948	105.109	467	AAACTGGCTGGTCCTGAAGGACAGCCTTATGCCCACCTGCCGTTAGAAGGCAACCAAGATTTGCTTCAGGCACTTTTTTTCCCCTTTTTAGGAAATCATG	AAACTGGCTGGTCCTGAAGG	TGGCTGGTCCTGAAGGACAG	TGGCTGGTCCTGAAGGACAG	CAACCAAGATTT	0.789902	1	20	0.770542	5	24	0.770542	5	24	2.33133	-4.5	51	62	+	0.00842	0.37	0.138857	0.123966	0.123966	0.226804	0.0697467
SRX7122002.05_peak_4224	chr2	242314013	242314383	1050	.	16.9775	109.924	105.085	190	GTGAAAGATAATTTCATCAGGGCCATGGTAACTGAAACTGGTAGGACCTGTCTGTCCAACTTCCCACATCACTTCTGTTGCAGAGAAGGAGGTCTGAAGC	CTGAAACTGGTAGGACCTGT	CTGAAACTGGTAGGACCTGT	CTGAAACTGGTAGGACCTGT	GAAACTGGTAGG	0.991997	32	51	0.99765	32	51	0.99765	32	51	4.93645	5.53448	34	45	+	0.000593	0.0843	0.613084	0.689703	0.689703	0.767723	0.472572
SRX7122002.05_peak_7390	chr9	125703420	125703839	1049	.	17.9374	109.823	104.985	181	GGGGAACTGCGACGGAGGGGAGAGGGCGCATGCGCAGGCTGGGCCGCTCTGGGAGCCCCTGCCCAAACCGGTTCCCCCTGTCTGTGTGGGTGCCGGTCTT	CAAACCGGTTCCCCCTGTCT	CAAACCGGTTCCCCCTGTCT	CAAACCGGTTCCCCCTGTCT	CAAACCGGTTCC	0.996914	64	83	0.997932	64	83	0.997932	64	83	4.11048	14.4828	64	75	+	7e-06	0.0115	0.765559	0.71274	0.71274	0.566628	0.95189
SRX7122002.05_peak_2858	chr16	80647927	80648346	1047	.	17.1187	109.591	104.757	173	AGAACAAGAACAAAGACTGCAGAGGTGTGGCAATGGTGAACCAGCTCTTCACCAAACCTGTTTTCCCTCTTCTTCCCAGGTCTGCTGGCCGGCCACATTT	TCACCAAACCTGTTTTCCCT	TCACCAAACCTGTTTTCCCT	TCACCAAACCTGTTTTCCCT	AAAACAGGTTTG	0.99795	49	68	0.998774	49	68	0.998774	49	68	2.59149	15.8276	53	64	-	2.35e-06	0.00893	0.82576	0.810742	0.810742	0.260405	0.985172
SRX7122002.05_peak_348	chr1	117396314	117396711	1047	.	12.3031	109.557	104.722	187	TAAACACAGTCATGGTAATTTACTAGCAGCAAGACCTGTTTCCTGCTGAGCAGTTCCAGTCTGAGCTCCAGAGCTAGACGCAGAGGAAGGGGTCAAACAT	CAGCAAGACCTGTTTCCTGC	CAGCAAGACCTGTTTCCTGC	CAGCAAGACCTGTTTCCTGC	GAAACAGGTCTT	0.977556	27	46	0.991859	27	46	0.991859	27	46	5.57356	10.2931	31	42	-	8.31e-05	0.0273	0.43439	0.46379	0.46379	0.884052	0.754741
SRX7122002.05_peak_6579	chr7	61968574	61969697	1045	.	3.92018	109.417	104.585	495	GACAGAAGAATTCTCAGTAACTTCTTTGTGCTGTGTGTATTCAACTCACAGAGTGGAACGTCCCTTTACACAGAGCAGATTTGAAACACTCTTTTTGTGG	CAGAAGAATTCTCAGTAACT	TTTGAAACACTCTTTTTGTG	TTTGAAACACTCTTTTTGTG	gtaacttctttg	0.531792	3	22	0.444027	80	99	0.444027	80	99	0.434684	-4.84483	17	28	+	0.00902	0.383	0.0235459	0.0101184	0.0101184	0.0397098	0.0657376
SRX7122002.05_peak_5750	chr5	57158382	57158740	1043	.	19.1134	109.213	104.384	185	TTCACATAGTTACTTTCCCAACTGAAAAATGCTGGTGAACCAGCACAGCAAGACCAAGATAAGTATCTTCTTAGAGTTACTGGCAAACAGCAAAGACAAT	TGGTGAACCAGCACAGCAAG	GGTGAACCAGCACAGCAAGA	GGTGAACCAGCACAGCAAGA	TGAACCAGCACA	0.852691	33	52	0.932904	34	53	0.932904	34	53	2.43047	-3.74138	36	47	+	0.0072	0.343	0.17093	0.206313	0.206313	0.239913	0.0833015
SRX7122002.05_peak_1685	chr12	92937175	92937576	1043	.	18.0004	109.186	104.357	175	TCATTCCCTTATTCCCTCTGGATTACTTGTTTATAGTCTGAAATTGCTGAACGAGTTCTGCAGGTTTTTCTTGTCCATTTGCTGAGCTTGAAGCAAGAAG	TGAACGAGTTCTGCAGGTTT	TTGCTGAACGAGTTCTGCAG	TTGCTGAACGAGTTCTGCAG	TAAACAAGTAAT	0.985192	48	67	0.997804	44	63	0.997804	44	63	3.62188	5.08621	22	33	-	0.000693	0.0918	0.507573	0.701031	0.701031	0.450554	0.442663
SRX7122002.05_peak_4063	chr2	174737459	174737886	1042	.	17.2164	109.101	104.274	196	GCAACAACATTTCCAGGGAACTGGTTACAAATGCACCACCTCAAACCTGTTAAACCAGAAAATCTGGGCGTGGGACTCAGTAACCTGGGTTTACAAAAGC	CCTCAAACCTGTTAAACCAG	CCTCAAACCTGTTAAACCAG	CCTCAAACCTGTTAAACCAG	caaacctgttaa	0.999666	39	58	0.999005	39	58	0.999005	39	58	5.65641	11.7586	42	53	+	3.74e-05	0.0181	0.973654	0.85007	0.85007	0.895253	0.83187
SRX7122002.05_peak_5286	chr3	192625674	192626046	1042	.	18.7847	109.085	104.258	180	CTTATATTGCCCTAGGATAGGTCTTAAGGAATGTAGAAAAACTTGCCCTACATCCCTCTGCCACATAAGGAGATAAGATCAAAATTTTCTGGACTCCAGA	TAGAAAAACTTGCCCTACAT	TAGAAAAACTTGCCCTACAT	TAGAAAAACTTGCCCTACAT	AGGGCAAGTTTT	0.841514	34	53	0.9208	34	53	0.9208	34	53	1.66193	-1.94828	38	49	-	0.00487	0.276	0.164439	0.192949	0.192949	0.160876	0.122248
SRX7122002.05_peak_2548	chr15	86368912	86369272	1042	.	16.9779	109.108	104.28	174	CTCCTGCCCTGCTCATGGCTGGCTAGCTACCTACTGTAACAAGAGCACAGGCTGTCAAGCAGGTTTTTGGCTTCCCAGACAGGGCCCATGGATTTTGTGA	CTGTCAAGCAGGTTTTTGGC	CTGTCAAGCAGGTTTTTGGC	CTGTCAAGCAGGTTTTTGGC	CAAGCAGGTTTT	0.996545	52	71	0.998571	52	71	0.998571	52	71	3.95463	6.5	56	67	+	0.000418	0.0676	0.750159	0.779432	0.779432	0.530737	0.526282
SRX7122002.05_peak_1769	chr12	116736913	116737279	1042	.	18.7847	109.085	104.258	184	GGTCAATTGCCAAACCTGAAAAGGCGGAGCTGTATGGAGAAGGTCACCCAACAGGAAATGTGGCATTTGGAAGAGGCACAGCCAGTCCATGGCAACATAG	TTGCCAAACCTGAAAAGGCG	TTGCCAAACCTGAAAAGGCG	TTGCCAAACCTGAAAAGGCG	caaacctgaaaa	0.941994	7	26	0.962819	7	26	0.962819	7	26	2.11456	2.43103	11	22	+	0.00159	0.149	0.28026	0.255314	0.255314	0.201858	0.300242
SRX7122002.05_peak_595	chr1	203898925	203899311	1038	.	16.8394	108.63	103.809	196	GGTGTGGAGACAGGTCTGTATGGGAACAAAGTGAAAGCAGAGAAACCAGTTGAGGCTGTTGCACGGGCAACAAAAGTGAAAACAGACAAATGGGATTGTA	GTGAAAGCAGAGAAACCAGT	TGAAAGCAGAGAAACCAGTT	TGAAAGCAGAGAAACCAGTT	gaaaccagttga	0.988852	31	50	0.987334	32	51	0.987334	32	51	4.23188	10.1897	42	53	+	8.72e-05	0.0277	0.55861	0.394553	0.394553	0.598193	0.746977
SRX7122002.05_peak_4778	chr3	9294831	9295344	1036	.	14.1656	108.427	103.61	318	AGTGAGGCATAAATTACAATAACAGCTAAACAATGCAAAACTCACTGAACCGGTTTCTTTTCCTGGTAGAAAGAAAAAAGGCTTCATCTGAAGGAAAAGT	GCAAAACTCACTGAACCGGT	GCAAAACTCACTGAACCGGT	GCAAAACTCACTGAACCGGT	GAAACCGGTTCA	0.99858	35	54	0.99905	35	54	0.99905	35	54	4.71452	14.5172	46	57	-	6.96e-06	0.0115	0.871134	0.859616	0.859616	0.714904	0.952335
SRX7122002.05_peak_2843	chr16	75130592	75130989	1036	.	14.7018	108.433	103.615	176	GAAGGCCTCCAGTAGCTGCCTGCTAGCTTAGAAAAAACACAACTTAGGAAAGGCGAGACTAGTTTAACTGGTTCAGCTAGTGCCTGGTGCTCCGAGGACA	GAGACTAGTTTAACTGGTTC	TAGTTTAACTGGTTCAGCTA	TAGTTTAACTGGTTCAGCTA	TGAACCAGTTAA	0.998024	55	74	0.998685	60	79	0.998685	60	79	6.17694	9.75862	64	75	-	0.000106	0.0308	0.831361	0.795214	0.795214	0.959145	0.724831
SRX7122002.05_peak_1332	chr11	77182774	77183222	1036	.	16.5719	108.505	103.686	237	CAGGACTCACTTTGGCCAAGAGAAGACTTGTAAAACAGGTCCAGCAGCCTCAATTATTGCACACTACTACCTGTACAACTGGAGTCCCCCAGAGATTAGG	GAAGACTTGTAAAACAGGTC	AGAAGACTTGTAAAACAGGT	AGAAGACTTGTAAAACAGGT	AAAACAGGTCCA	0.997057	22	41	0.99818	21	40	0.99818	21	40	5.12752	10.2069	32	43	+	8.63e-05	0.0276	0.774596	0.736795	0.736795	0.811887	0.748695
SRX7122002.05_peak_4165	chr2	221043948	221044455	1034	.	16.7483	108.314	103.497	327	GACATTTTCCTCATTCAGCTGAGCCAACCAGTTGGTCTGGTATCTCAGGGATATGGTCTATGAAGTCTTTTTGAAGGCTGCTTCTCTTTGCTTTTAAGTG	GAGCCAACCAGTTGGTCTGG	AGCCAACCAGTTGGTCTGGT	AGCCAACCAGTTGGTCTGGT	CCAACCAGTTGG	0.970512	21	40	0.991602	22	41	0.991602	22	41	4.4241	7.12069	24	35	+	0.000332	0.0582	0.387298	0.456917	0.456917	0.647703	0.559819
SRX7122002.05_peak_3981	chr2	138433511	138433914	1031	.	17.37	107.966	103.154	208	GTCAGGTTCCAGGTCAGAGCAGAAGTGTGTTTACTTAAAAACAAGACCAGCAGGGTGAGGCCTGGCTGCTCCAGCTGCTTATGATGTTGAGCATCTGTGA	TTAAAAACAAGACCAGCAGG	TTAAAAACAAGACCAGCAGG	TTAAAAACAAGACCAGCAGG	AAAACAAGACCA	0.763323	35	54	0.710622	35	54	0.710622	35	54	2.32702	1.98276	38	49	+	0.0018	0.159	0.127275	0.107038	0.107038	0.225786	0.271287
SRX7122002.05_peak_5592	chr4	151956587	151956948	1031	.	19.2877	107.996	103.184	185	AGCCAATGAACAGTAAGATGTCAAGCCAGTTTCTGATGGGGGAAGTGGGAGGTGTACCCATCAGACTGGTTCAACTGCCTGAAGATGACAAATTACCCCA	CCATCAGACTGGTTCAACTG	ATGTCAAGCCAGTTTCTGAT	ATGTCAAGCCAGTTTCTGAT	TGAACCAGTCTG	0.963948	58	77	0.983546	18	37	0.983546	18	37	3.91285	8.22414	62	73	-	0.000211	0.0445	0.351025	0.359934	0.359934	0.519791	0.626448
SRX7122002.05_peak_954	chr10	81860640	81861023	1028	.	18.8834	107.666	102.858	186	GGGGTGGGGAGGGCTAATGGCTGTAGCCTGGGTATCATGAAGAACTGGTTGGGCAGCCTTTACATTCTGCTCTTGTTCCCTCAAGCTGCCTTGAGAGAGA	TGAAGAACTGGTTGGGCAGC	AGAACTGGTTGGGCAGCCTT	AGAACTGGTTGGGCAGCCTT	AGAACTGGTTGG	0.995971	38	57	0.995962	41	60	0.995962	41	60	5.88782	9.68966	41	52	+	0.00011	0.0308	0.725531	0.587565	0.587565	0.927071	0.715986
SRX7122002.05_peak_4966	chr3	69249761	69250169	1028	.	18.3133	107.64	102.832	227	ACATTTCTACCCTAGTTTACTCACCCTGGACATGAACAGGTTCTACAGGAAGAGTTACAATGCAGCTCAGCTGTGTTTTCCTTTGCGTCCATTCCCACAC	ACATGAACAGGTTCTACAGG	CATGAACAGGTTCTACAGGA	CATGAACAGGTTCTACAGGA	AGAACCTGTTCA	0.99885	30	49	0.999138	31	50	0.999138	31	50	4.92512	10.4655	33	44	-	7.48e-05	0.0258	0.893725	0.876161	0.876161	0.764414	0.765496
SRX7122002.05_peak_293	chr1	110113130	110113498	1027	.	14.1485	107.607	102.799	192	AGACAGAGTCAGGACCTAACTCAGTAAGAACCGGTTTGGTATGTTGGAGGAAAAGCAAGAATGCTGGTCTGACAAGAGCTGTGAGGACAAAGTGGAGAGT	AAGAACCGGTTTGGTATGTT	TGGTCTGACAAGAGCTGTGA	TGGTCTGACAAGAGCTGTGA	agaaccggtttg	0.978458	26	45	0.984781	65	84	0.984781	65	84	3.37279	16.5345	27	38	+	1.41e-06	0.00893	0.441772	0.368461	0.368461	0.394934	0.993064
SRX7122002.05_peak_7294	chr9	86359146	86359524	1026	.	17.4753	107.485	102.679	181	CCTTGAATATCTACCAGCTACCTTGGTTCACTGTGTGTTAGGAAACACACCCATCTGGTCTGACAACTTTCCATCCTTCCACCATGCAGCAGTAACACAC	TGGTCTGACAACTTTCCATC	TGGTCTGACAACTTTCCATC	TGGTCTGACAACTTTCCATC	CAGACCAGATGG	0.953323	56	75	0.992808	56	75	0.992808	56	75	3.37508	2.12069	51	62	-	0.00174	0.156	0.312333	0.4853	0.4853	0.395189	0.280132
SRX7122002.05_peak_5839	chr5	96069690	96070103	1025	.	17.9653	107.394	102.589	225	CACAAAGTACATTCCAACGTGGGTGAAGCACAGAGGAAGTGAATGGTGGGGCTGTAAGACCAGAAAGACAGGTTGAGCACTGCTGTGGAGAACCCTAAGG	TAAGACCAGAAAGACAGGTT	TAAGACCAGAAAGACAGGTT	TAAGACCAGAAAGACAGGTT	AAGACAGGTTGA	0.99501	55	74	0.998072	55	74	0.998072	55	74	4.61935	8.34483	65	76	+	0.000201	0.0431	0.692885	0.725086	0.725086	0.692376	0.632812
SRX7122002.05_peak_1605	chr12	62828495	62828903	1025	.	13.7586	107.377	102.573	216	GAGCTGCAGAGTGACAATACAGGAAGGGCAGCTTCGCAGCTGTGTCTGAGTGGGGAAGCAGGTTCGCCGTGTCCTGGAGAACTTGCTCAGCTCCACAGCC	TGGGGAAGCAGGTTCGCCGT	TGGGGAAGCAGGTTCGCCGT	TGGGGAAGCAGGTTCGCCGT	GAAGCAGGTTCG	0.900487	51	70	0.886174	51	70	0.886174	51	70	2.56427	3.53448	55	66	+	0.00114	0.122	0.211404	0.169912	0.169912	0.258114	0.357134
SRX7122002.05_peak_6672	chr7	101887864	101888246	1021	.	17.3236	106.987	102.187	196	GATTGATGACGAGATTGCCAGAACAACATGCCACAGGACACTGCTCTCCCCTGGAAAAACAGGTCCACCCAGTTAGGAACTCAGATTCTGAACCCTCGCA	TGGAAAAACAGGTCCACCCA	TGGAAAAACAGGTCCACCCA	TGGAAAAACAGGTCCACCCA	AAAACAGGTCCA	0.997677	52	71	0.999014	52	71	0.999014	52	71	4.41598	10.2069	56	67	+	8.63e-05	0.0276	0.805906	0.850961	0.850961	0.645794	0.748695
SRX7122002.05_peak_353	chr1	117751678	117752074	1020	.	12.3133	106.846	102.048	203	GGGATACGAATTTTGAACACCCACCTCCTGCTAATCCTCCAGCAAAACCAGTCAGACTGGATGCAAAGCATTACGAGAGAGCCCACACATCCCATCTGAC	AGCAAAACCAGTCAGACTGG	AGCAAAACCAGTCAGACTGG	AGCAAAACCAGTCAGACTGG	AAAACCAGTCAG	0.998877	41	60	0.999184	41	60	0.999184	41	60	5.94639	10.4828	44	55	+	7.43e-05	0.0257	0.896907	0.884116	0.884116	0.933944	0.766896
SRX7122002.05_peak_5094	chr3	129381962	129382366	1019	.	15.0487	106.77	101.973	193	GTTCGGCAATAGGTCACTAGCACAGGATAGCTGAAGAAACTTGTGGAGCAGGTATTGAGAGAAACAGGAAGAACTAGGTCCCAGGAAAAACACCCACAGG	AGAGAAACAGGAAGAACTAG	AGAGAAACAGGAAGAACTAG	AGAGAAACAGGAAGAACTAG	GAAACAGGAAGA	0.989254	58	77	0.996148	58	77	0.996148	58	77	3.47768	1.03448	61	72	+	0.00233	0.184	0.565356	0.596411	0.596411	0.416826	0.22375
SRX7122002.05_peak_3877	chr2	98025543	98025946	1018	.	17.4802	106.672	101.876	193	TGTGCTTATTGGGCCCCGCTTCTGGAGAAACCCAGACTTGAATGACCAGCCCAACCACATTCTCCTCGCCCTTAGATCCAGAAGCAGCAGTTTTCCTGGA	CAGACTTGAATGACCAGCCC	CCCAGACTTGAATGACCAGC	CCCAGACTTGAATGACCAGC	CAGACTTGAATG	0.907579	33	52	0.980164	31	50	0.980164	31	50	3.77136	-3.60345	33	44	+	0.007	0.337	0.219677	0.331679	0.331679	0.485618	0.0852106
SRX7122002.05_peak_4944	chr3	63562435	63562949	1017	.	8.90758	106.571	101.776	218	TTGCACATTCACTCTACCCCTACAGGATACATTTTTTTTTAACCTAGTCAAACTGGCTGAACCAGTTTTTAATCTCTGGTCTATACTGTGAGGGGGCAAA	CAAACTGGCTGAACCAGTTT	AAACTGGCTGAACCAGTTTT	AAACTGGCTGAACCAGTTTT	AAAACTGGTTCA	0.999571	49	68	0.999314	50	69	0.999314	50	69	6.29566	12.9138	58	69	-	2.01e-05	0.0139	0.962327	0.908617	0.908617	0.972381	0.887107
SRX7122002.05_peak_3699	chr2	33163109	33163475	1017	.	17.6953	106.535	101.741	187	TAAACCTGGGCTTTAAAACCGGGAAACCTGGAGGAATCACAGACGCTGGGCTGGTTTTACTGGTCTCCCCTCTCTGCTTAGAAAGACAGCTCATGCCTTG	TGGTTTTACTGGTCTCCCCT	TGGTTTTACTGGTCTCCCCT	TGGTTTTACTGGTCTCCCCT	GAGACCAGTAAA	0.993103	52	71	0.997616	52	71	0.997616	52	71	4.66786	3.06897	56	67	-	0.00132	0.133	0.636502	0.687794	0.687794	0.703449	0.330024
SRX7122002.05_peak_1908	chr13	39210947	39211323	1017	.	15.3837	106.521	101.727	179	GGCTGAACCGAGTCTATTCTGAATGGTATGTCATTTAAAACAAGTTGAGCAGGTCAGACCACTCTCCATCAATGCATGTTATCAACAAAAACTGATTAAA	TTTAAAACAAGTTGAGCAGG	AAAACAAGTTGAGCAGGTCA	AAAACAAGTTGAGCAGGTCA	AAAACAAGTTGA	0.989048	34	53	0.991323	37	56	0.991323	37	56	4.40422	9.34483	37	48	+	0.000129	0.0331	0.560901	0.451699	0.451699	0.642357	0.687667
SRX7122002.05_peak_2327	chr14	104171463	104171836	1016	.	18.2111	106.478	101.684	183	GCCCTGGGCTTCCTCCGTCCTGTTGGCTGGAGAGAGGCTGGGCTGGAAGGCTCGGAAGCAGGTGGAACCGGTCAAGCAGCGTGTTTTTGTTGGGGTGACG	CGGAAGCAGGTGGAACCGGT	GGTGGAACCGGTCAAGCAGC	GGTGGAACCGGTCAAGCAGC	GGAACCGGTCAA	0.998746	53	72	0.996496	61	80	0.996496	61	80	5.58977	8.96552	64	75	+	0.000155	0.0368	0.882652	0.615248	0.615248	0.887107	0.663803
SRX7122002.05_peak_564	chr1	198908433	198908770	1014	.	16.6085	106.208	101.417	158	ATCTTCACCTGCACTTTCTAAAGCACACATTGCTGTTGCTCAGAGTATCATATAGGACAGGTTAGGCAGGTCCCAGATAGCATCGGAAGAGAGTTTTTAG	ATAGGACAGGTTAGGCAGGT	AGGACAGGTTAGGCAGGTCC	AGGACAGGTTAGGCAGGTCC	AGGACAGGTTAG	0.997504	52	71	0.994977	54	73	0.994977	54	73	4.81083	7.62069	54	65	+	0.000273	0.0521	0.797442	0.549574	0.549574	0.738832	0.592402
SRX7122002.05_peak_1789	chr12	120832468	120832838	1012	.	19.8085	105.991	101.204	175	CTCCAGCTTCCGGCTTCCTCTGTTCCCCTCCTTACCCCGTCAGACTTGCCCTGCCTGTCCTCCCACCTGCCCGTTGGCTGGAAGGCTTGGCGTCTCCTAG	CCGTCAGACTTGCCCTGCCT	CCGTCAGACTTGCCCTGCCT	CCGTCAGACTTGCCCTGCCT	GAAGCCGGAAGC	0.767129	37	56	0.866777	37	56	0.866777	37	56	2.48567	-5.10345	6	17	-	0.0095	0.392	0.12893	0.158585	0.158585	0.246786	0.0614738
SRX7122002.05_peak_5846	chr5	101331288	101331683	1012	.	17.8104	106.066	101.278	206	AAATTACTACCAGAAGACATAAAGAATAGGGAGATTCTTGCAAAACTGGCCTAACAGGATTCTTGCTAAAGCAAACAAAGGACTTAGGTATTAAGGGTGT	AAAACTGGCCTAACAGGATT	AAAACTGGCCTAACAGGATT	AAAACTGGCCTAACAGGATT	ctaacaggattc	0.997303	42	61	0.998927	42	61	0.998927	42	61	5.67176	5.7931	51	62	+	0.000541	0.0796	0.786942	0.833524	0.833524	0.897925	0.486254
SRX7122002.05_peak_2666	chr16	14191061	14191466	1010	.	15.2009	105.819	101.034	188	AATAAACAGACCACTGTGCAATCCAGGAAGACCGGTTTGTTCACTTTCCCATCCAGTAGTAATTAACTTTTGTAGTTGTGTTTATATAGAGTAAAGGTCA	CAATCCAGGAAGACCGGTTT	CAGGAAGACCGGTTTGTTCA	CAGGAAGACCGGTTTGTTCA	AAGACCGGTTTG	0.99458	19	38	0.996378	24	43	0.996378	24	43	4.20094	14.6552	28	39	+	6.13e-06	0.0115	0.677485	0.60952	0.60952	0.589283	0.958699
SRX7122002.05_peak_1816	chr12	125093597	125093959	1010	.	16.9799	105.844	101.059	184	CAGCCCTGAGGCTTGGCCAGGGTCCAGGAGGAAGGCGCGGGGAACAGGTTGGCCCAGTCAGCTGGCTGGGACTTCAAAGGAAAGCGCCGCTGGGGCCCAC	GGGGAACAGGTTGGCCCAGT	GGGGAACAGGTTGGCCCAGT	GGGGAACAGGTTGGCCCAGT	GGAACAGGTTGG	0.947697	39	58	0.981712	39	58	0.981712	39	58	4.29589	8.27586	41	52	+	0.000206	0.0439	0.294896	0.344279	0.344279	0.614993	0.629375
SRX7122002.05_peak_426	chr1	149684952	149685323	1010	.	11.506	105.872	101.086	180	ACCAATCGCAGAAGGGGGCAGCATTGACACCCAGGAACAGGAGTGGAAAAGCAGGAAAAGCAGGGATCATCTCTCTCCTACCCCGTATATGGCTGCAGAC	TGGAAAAGCAGGAAAAGCAG	TGGAAAAGCAGGAAAAGCAG	TGGAAAAGCAGGAAAAGCAG	ggaacaggagtg	0.955992	44	63	0.983247	44	63	0.983247	44	63	2.4079	-1.10345	34	45	+	0.004	0.249	0.321815	0.356816	0.356816	0.237113	0.14503
SRX7122002.05_peak_2527	chr15	81574280	81574683	1009	.	16.4738	105.741	100.956	216	ATGTGCTGCTCTCCCATGCAGGCTGTGTCCCTGCCACACTGGCCTTTCTGGTCCTGCAACATGGCATGCTTGCTTTTGCCCTGGGGCCTTTGCGTTGGCT	TGGCCTTTCTGGTCCTGCAA	TGGCCTTTCTGGTCCTGCAA	TGGCCTTTCTGGTCCTGCAA	AGGACCAGAAAG	0.781214	40	59	0.956864	40	59	0.956864	40	59	3.77763	-1.87931	44	55	-	0.00479	0.274	0.134912	0.242459	0.242459	0.487209	0.124348
SRX7122002.05_peak_5982	chr5	150163082	150163435	1009	.	17.7024	105.724	100.94	185	TCACTTCTTTTATTGCCTTCTTCCTCAGTGAACTCTGGCAGTAAAACCGGTTGGATAACCATTGGCAAGCTCTCAAAAGTTGACTGTTAGTTGCAGCTCG	CAGTAAAACCGGTTGGATAA	CAGTAAAACCGGTTGGATAA	CAGTAAAACCGGTTGGATAA	AAAACCGGTTGG	0.998981	39	58	0.998553	39	58	0.998553	39	58	5.25154	15.7759	43	54	+	2.47e-06	0.00893	0.906326	0.777523	0.777523	0.832379	0.982563
SRX7122002.05_peak_905	chr10	61932122	61932503	1007	.	17.3819	105.525	100.744	193	CATACACAAATAAGTGTTTCATTAGAGACATACCTTGCACAAAACCCACCTAACCTGTTTGTACAGCAAAGTCTGGGCAGCTACACATGCAATCCAAGAG	CCACCTAACCTGTTTGTACA	CCACCTAACCTGTTTGTACA	CCACCTAACCTGTTTGTACA	CAAACAGGTTAG	0.997672	46	65	0.998697	46	65	0.998697	46	65	3.95801	12.8793	50	61	-	2.04e-05	0.0139	0.805269	0.798524	0.798524	0.531373	0.882143
SRX7122002.05_peak_1527	chr12	46612481	46612885	1004	.	17.2799	105.194	100.416	196	GTAAGATTTTCTTGCTGTCTTCTGTTCCTGGGTGCAATGGCAGAACTGGTTGGGCGAGATTACCAGTCTGGGTGGTGTCAGCTGATACATGGAGTACAGC	GGCAGAACTGGTTGGGCGAG	GCAGAACTGGTTGGGCGAGA	GCAGAACTGGTTGGGCGAGA	agaactggttgg	0.998824	39	58	0.998955	40	59	0.998955	40	59	5.76529	9.68966	42	53	+	0.00011	0.0308	0.892198	0.839443	0.839443	0.910653	0.715986
SRX7122002.05_peak_3035	chr17	39692284	39692636	1004	.	20.5186	105.271	100.492	162	AAGCTAGGTCAGGATGGCCCCTGGTGTTCCTCTCCAAGTCCTCAGGGGAGGAAAAACCAGCCCGACCAGAACCAGGGCAGATGGTGTGGGTGGGGAGGGA	AGGAAAAACCAGCCCGACCA	GGAAAAACCAGCCCGACCAG	GGAAAAACCAGCCCGACCAG	AAAACCAGCCCG	0.979939	49	68	0.997007	50	69	0.997007	50	69	4.38198	1.27586	53	64	+	0.00219	0.177	0.454754	0.646303	0.646303	0.638157	0.23355
SRX7122002.05_peak_2870	chr16	82392230	82392820	1002	.	13.7287	105.042	100.266	219	AGCCCGGTGAAACCAGTTCTTCCAGAACTGTAAGAAAATACGTAAATACACAAGCCATCACATTTGTTGTCACTGGCTAGAGTGGCTTGGAAACTAATAA	CGGTGAAACCAGTTCTTCCA	GGTGAAACCAGTTCTTCCAG	GGTGAAACCAGTTCTTCCAG	gaaaccagttct	0.9988	5	24	0.999437	6	25	0.999437	6	25	6.13525	11.6552	9	20	+	4.01e-05	0.0187	0.889271	0.933944	0.933944	0.954054	0.826524
SRX7122002.05_peak_1737	chr12	110302752	110303160	1000	.	16.2107	104.82	100.048	223	TACCCTTCTTGTTTGACCAGTTTTGCAGTTACTCCAAACTTGTTTTTTTCAATTGTTGTCAGCAAACAGCCTCTTTGAAATGCCACCCAGAACCTGTCTG	TTGTTTGACCAGTTTTGCAG	TTGTTTGACCAGTTTTGCAG	TTGTTTGACCAGTTTTGCAG	AAAACAAGTTTG	0.999502	9	28	0.999395	9	28	0.999395	9	28	5.91507	12.6379	35	46	-	2.34e-05	0.0143	0.955454	0.92618	0.92618	0.930508	0.867634
SRX7122002.05_peak_3388	chr19	4800886	4801248	1000	.	20.3619	104.853	100.08	196	GCACCGGTCCCAGATCCTGTTTCCCCAGTGGGTTGTACAAGACACCTTGAACTTCTGCATGAACTGGGACATTCAGAATTCCCTGGAGCAACCCCCTCCC	CCAGATCCTGTTTCCCCAGT	CCAGATCCTGTTTCCCCAGT	CCAGATCCTGTTTCCCCAGT	GAAACAGGATCT	0.943237	10	29	0.99203	10	29	0.99203	10	29	2.76435	6.7931	12	23	-	0.000375	0.0629	0.282169	0.467227	0.467227	0.285605	0.54181
SRX7122002.05_peak_4048	chr2	165371101	165371466	998	.	17.8826	104.619	99.8492	178	GAGTGCAAACACAGTACAGAAGCCTTGGCAGGTAGGGAGGTGCAAAACCTGAAATCCCTGCTTGCCTCCTCAGTTGGGAGGCTGGTTGCCTGAGGCAAGT	GTGCAAAACCTGAAATCCCT	GTGCAAAACCTGAAATCCCT	GTGCAAAACCTGAAATCCCT	aaaacctgaaat	0.876045	40	59	0.969998	40	59	0.969998	40	59	1.60432	4	44	55	+	0.000988	0.112	0.186203	0.279114	0.279114	0.157185	0.379534
SRX7122002.05_peak_6681	chr7	105332139	105332506	998	.	17.6018	104.572	99.8034	187	TCCGCGCTTGCACACGCCAACTGTTTTGACTACACGCACTTGTTAAACACGGAGTTTCAGGTCCTACCAGTTGGACACCAGAAGTTCATAGAACTGACCC	AGGTCCTACCAGTTGGACAC	AGGTCCTACCAGTTGGACAC	AGGTCCTACCAGTTGGACAC	CCAACTGGTAGG	0.978186	59	78	0.973341	59	78	0.973341	59	78	2.61722	2.24138	63	74	-	0.00168	0.154	0.438972	0.293114	0.293114	0.264223	0.287769
SRX7122002.05_peak_5680	chr5	19706926	19707276	998	.	17.8826	104.619	99.8492	171	CAGCTAAAAAGCATCTACAGAAACCAGCTGTAAAGACAGAAGCAGAGCAACTGGTTTGGTGGAGAGATCCGATAACAAAAGGTTGGGAAATAGGTAAAAT	CAGAGCAACTGGTTTGGTGG	CAGAGCAACTGGTTTGGTGG	CAGAGCAACTGGTTTGGTGG	CAAACCAGTTGC	0.978447	43	62	0.979106	43	62	0.979106	43	62	4.06923	10.1552	47	58	-	8.88e-05	0.0279	0.441644	0.326206	0.326206	0.555937	0.744623
SRX7122002.05_peak_2725	chr16	30101167	30101573	998	.	17.6018	104.572	99.8034	172	GGAATCTTAGAGCTGGAAGGTTTTCTTGTCTCATTTTACATTTGGGGAAACAGGACAGACGGGTTAAGTGATCTGTCACACAGCAGGTTAGGAACAGAGC	GGGAAACAGGACAGACGGGT	GGGAAACAGGACAGACGGGT	GGGAAACAGGACAGACGGGT	cagacgggttaa	0.99396	45	64	0.99489	45	64	0.99489	45	64	5.13572	5.87931	56	67	+	0.000526	0.0785	0.659285	0.545755	0.545755	0.813669	0.492618
SRX7122002.05_peak_2492	chr15	74691690	74692048	997	.	16.836	104.547	99.7781	183	AAAAAGGCAACAACAGCCACCCCAGGGACAGGTTTGGAAAGCCAAACTTGTCTGACTGGCTGGGTGGCTTGTCTATTTGTGTGTTTCTTAAAACAGCATC	AGCCAAACTTGTCTGACTGG	AGCCAAACTTGTCTGACTGG	AGCCAAACTTGTCTGACTGG	CAGACAAGTTTG	0.981279	40	59	0.995617	40	59	0.995617	40	59	4.76732	7.2069	43	54	-	0.000322	0.0572	0.468881	0.573247	0.573247	0.729031	0.564847
SRX7122002.05_peak_333	chr1	116257413	116257796	996	.	9.13088	104.375	99.6085	205	ATTCATTACAGCAGCAATCTCGGTCAAACAGGTTCTTACAACTTCAGGGAGGCCTCTTTGTTCTATTGTTCCAAAGAGCCAGACAGGCTTCCCCACAATC	CGGTCAAACAGGTTCTTACA	CGGTCAAACAGGTTCTTACA	CGGTCAAACAGGTTCTTACA	CAAACAGGTTCT	0.999841	21	40	0.999859	21	40	0.999859	21	40	4.1056	12.7586	25	36	+	2.18e-05	0.0139	0.989691	0.9986	0.9986	0.565228	0.874889
SRX7122002.05_peak_4575	chr21	36249774	36250147	995	.	18.6273	104.338	99.5727	190	CAGGCTTCTACAGGGCCAGTGTAGCCAGCGAGGCCATCAAAGCCGGACAGGCAGGTTTTCCCAGTTACGGAATGAACCCGAGGTTAGGAGCTGTGATCCT	CGGACAGGCAGGTTTTCCCA	CGGACAGGCAGGTTTTCCCA	CGGACAGGCAGGTTTTCCCA	AAAACCTGCCTG	0.988808	44	63	0.994383	44	63	0.994383	44	63	4.20047	2.48276	48	59	-	0.00156	0.148	0.557465	0.528955	0.528955	0.589156	0.303169
SRX7122002.05_peak_2482	chr15	71629628	71630044	995	.	14.6263	104.326	99.5608	229	CCCTAGCTTAACAAGGATCAGCTAGTTAACATGTGAAAAGTTGTCCCAAATGGAAACTGGATAAACAGGTCTGGCCTGATAAATAGCTAAAAGGTTTCCC	TGGAAACTGGATAAACAGGT	AAACTGGATAAACAGGTCTG	AAACTGGATAAACAGGTCTG	TAAACAGGTCTG	0.999782	51	70	0.999619	54	73	0.999619	54	73	6.20683	10.7069	62	73	+	6.74e-05	0.0245	0.984854	0.972509	0.972509	0.964618	0.777651
SRX7122002.05_peak_2679	chr16	17398370	17398744	995	.	14.8136	104.309	99.5437	203	CACAAAAAGTCATGGGAACCAAACAGGCTCTGACCAAAGTTGCTGGACCAGTTAAACCACTACCAGTTACTTCTTTGCCCACGGTGAGTAAGGCTGCTTG	ACCAAAGTTGCTGGACCAGT	GCTGGACCAGTTAAACCACT	GCTGGACCAGTTAAACCACT	TGGACCAGTTAA	0.986377	33	52	0.990097	42	61	0.990097	42	61	4.76717	5.56897	44	55	+	0.000587	0.0837	0.520046	0.429171	0.429171	0.728904	0.474545
SRX7122002.05_peak_4990	chr3	80745504	80745945	995	.	16.2924	104.306	99.541	209	GCAGACCTTCACTTCTCCAGTGATTATTTCTTGCCTAACCTGTTTCAGTCCTAACCTGTTTGACTACATTGAGGTACTTCCTCTTGTGTTCCAACTCTGC	TTGCCTAACCTGTTTCAGTC	TTGCCTAACCTGTTTCAGTC	TTGCCTAACCTGTTTCAGTC	CAAACAGGTTAG	0.997739	31	50	0.998272	31	50	0.998272	31	50	5.97189	12.8793	51	62	-	2.04e-05	0.0139	0.809215	0.745704	0.745704	0.936108	0.882143
SRX7122002.05_peak_7838	chrY	13842537	13842940	994	.	9.34163	104.252	99.4873	251	AATGGAATGGAATGGAATGGAATGGAATGGAATGGAATGGAATGGAATGGAATCAACCTGAGTGGAATGGAATGGAATGCAATGGAATGGAATGGAATGG	GAATGGAATGGAATGGAATG	ATGGAATGGAATCAACCTGA	ATGGAATGGAATCAACCTGA	tcaacctgagtg	0.636602	5	24	0.456586	42	61	0.456586	42	61	0.540789	-3.39655	53	64	+	0.0067	0.328	0.0758559	0.0145094	0.0145094	0.0588011	0.0879471
SRX7122002.05_peak_571	chr1	200877632	200877994	994	.	16.5118	104.26	99.4948	187	GGCGAGGCATGGGCTGTGGTTTGTGGAGGTTCTTGTTGGGCCGGTTCCCCCAGCCTCTGGCCTTACCAGGTTTCTTTTACTCCTGCAGAGGAATCCCAAG	TTGTTGGGCCGGTTCCCCCA	TTGTTGGGCCGGTTCCCCCA	TTGTTGGGCCGGTTCCCCCA	GAAACCTGGTAA	0.97377	33	52	0.995752	33	52	0.995752	33	52	4.46929	0.844828	63	74	-	0.00246	0.189	0.409189	0.578465	0.578465	0.658521	0.214013
SRX7122002.05_peak_4235	chr20	2113246	2113607	994	.	19.4843	104.214	99.4498	183	ATTGGTGTCAAGACATCAACAGACTTGCTGTTGAACCTGTTGGACTGGTCAATCTAGGTTTAAACGGCAGCTCTCCTACTTACTAGCTGGGCGGCTTTGG	CTGTTGAACCTGTTGGACTG	GTTGAACCTGTTGGACTGGT	GTTGAACCTGTTGGACTGGT	CCAACAGGTTCA	0.997377	28	47	0.99812	30	49	0.99812	30	49	6.1738	8.2069	32	43	-	0.000212	0.0446	0.789742	0.730559	0.730559	0.958763	0.625111
SRX7122002.05_peak_3867	chr2	97437608	97437960	994	.	16.9809	104.213	99.4488	166	AATTGCTTCCATGCTGCAGGGCTGATTTACTGTGAAGGGGTAGGGTTGTTGCAGGACTGGTTTCCCAGGCTCTCTGGAACGCCTGGTCTCTGGCCAGGAG	TTGCAGGACTGGTTTCCCAG	TTGCAGGACTGGTTTCCCAG	TTGCAGGACTGGTTTCCCAG	GAAACCAGTCCT	0.972982	49	68	0.992746	49	68	0.992746	49	68	4.61835	8.18966	53	64	-	0.000214	0.0448	0.404098	0.484027	0.484027	0.691613	0.623457
SRX7122002.05_peak_5281	chr3	191991389	191991796	991	.	17.6623	103.931	99.1698	222	GGAGGATTCAATTTGTGTTTGCAACCTTGAGACAGCAAGCTGAGGAACTGGTTTGTCTGCTTGCTGCCCGTGTCCTTCCTGCTCAGTGGACTGATTCAAG	CTGAGGAACTGGTTTGTCTG	GGAACTGGTTTGTCTGCTTG	GGAACTGGTTTGTCTGCTTG	CAAACCAGTTCC	0.995793	40	59	0.998036	44	63	0.998036	44	63	6.38199	11.2931	44	55	-	5.02e-05	0.0203	0.717704	0.72305	0.72305	0.978363	0.800496
SRX7122002.05_peak_5262	chr3	185083080	185083467	991	.	17.6623	103.931	99.1698	208	AGATGACAGAACAACCATACTTCAGATGGCAAAACCGGTCAGTTTGGTTTGCGTTGTGTGCCTATCCTCTTTCTGTGTGCTTCAGCTGAATTAAGTGCTT	CTTCAGATGGCAAAACCGGT	CTTCAGATGGCAAAACCGGT	CTTCAGATGGCAAAACCGGT	AAAACCGGTCAG	0.986676	20	39	0.990982	20	39	0.990982	20	39	5.01949	13.6724	31	42	+	1.17e-05	0.0124	0.523355	0.443808	0.443808	0.78796	0.92739
SRX7122002.05_peak_4689	chr22	29214490	29214866	990	.	16.1617	103.849	99.0892	179	AGACCTTGAAATGTTCAGCTTGCTTTCTGTCCTTGGCCACTGGCTTGACAGGTCCCACAAGCTCTCCTGGGAGAGTGAGCAGCTGACGAAATCCCAGAGG	TGGCTTGACAGGTCCCACAA	TGGCTTGACAGGTCCCACAA	TGGCTTGACAGGTCCCACAA	GGGACCTGTCAA	0.916833	41	60	0.986584	41	60	0.986584	41	60	4.83279	0.862069	45	56	-	0.00245	0.189	0.232022	0.384498	0.384498	0.743286	0.216749
SRX7122002.05_peak_861	chr10	42529225	42530328	990	.	4.62449	103.782	99.0225	234	AGGCCTCAAAGAAGTCCAAATATGCACTTGCAGACTTTACAAACAGAGTGTTTCCAAACTGCTCTATGAAAAGAAAGGTTAAACTCTGTGAGTTGAATGC	CAAACTGCTCTATGAAAAGA	TCCAAACTGCTCTATGAAAA	TCCAAACTGCTCTATGAAAA	caaactgctcta	0.46098	55	74	0.461965	53	72	0.461965	53	72	0.528942	-1.12069	55	66	+	0.00402	0.249	0.00140003	0.0176912	0.0176912	0.0556192	0.14433
SRX7122002.05_peak_1467	chr12	18414185	18414592	990	.	19.3455	103.825	99.0651	193	TAACCCTTCAGGGTTTGATGGAAAATAGATTTCCAAACACGCCCAACCTGCCAAACAGGAATAAAAGCTTCCAGTGGAAGCATCACGTTCCCTTGAAATA	CGCCCAACCTGCCAAACAGG	GCCCAACCTGCCAAACAGGA	GCCCAACCTGCCAAACAGGA	CAAACAGGAATA	0.992238	40	59	0.998188	41	60	0.998188	41	60	4.16927	5.03448	52	63	+	0.000705	0.0927	0.617793	0.737686	0.737686	0.581647	0.438653
SRX7122002.05_peak_5858	chr5	106116084	106116451	988	.	18.382	103.611	98.8539	173	AGCATCTCTCAAAAGGTCTGGGGCCCAGGGGAAATTGCCACCCTGAAGAGAAGGAAACAAGTCTGACTGGCTTCTCCACCTACTCATTGTAGAGCAGTTG	AAGGAAACAAGTCTGACTGG	AAGGAAACAAGTCTGACTGG	AAGGAAACAAGTCTGACTGG	gaaacaagtctg	0.982726	51	70	0.994944	51	70	0.994944	51	70	4.07334	7	54	65	+	0.000346	0.0598	0.4825	0.547537	0.547537	0.556701	0.553137
SRX7122002.05_peak_3727	chr2	46513839	46514290	988	.	16.3317	103.641	98.8832	222	TGGGGCAGGTGGGGAGGGAAGGCAGGAAAACCTGTCCTTCCTGTCCGGTGAGCCTCCCTGCCTGCCTGCCTCTCTCTCAACACTATTTTTAAAGTATAAC	GGAAAACCTGTCCTTCCTGT	GGAAAACCTGTCCTTCCTGT	GGAAAACCTGTCCTTCCTGT	AAAACCTGTCCT	0.987032	25	44	0.998614	25	44	0.998614	25	44	4.52908	9.63793	27	38	+	0.000113	0.0311	0.529719	0.785351	0.785351	0.672267	0.710577
SRX7122002.05_peak_7218	chr9	34484691	34485063	987	.	18.6446	103.536	98.7798	153	CTTTGGCTGTTAGTCCTAAACATTAGCTTCTGGGCTTTACAGAAGGCAGTAGGGAGGAACCAGTTCTTCTGGTCCCACTACTGGGGCCAGAGGCCTACCA	GGAGGAACCAGTTCTTCTGG	GAGGAACCAGTTCTTCTGGT	GAGGAACCAGTTCTTCTGGT	AGAACTGGTTCC	0.998801	53	72	0.999269	54	73	0.999269	54	73	5.59733	9.63793	56	67	-	0.000113	0.0311	0.889653	0.898944	0.898944	0.887871	0.710577
SRX7122002.05_peak_2923	chr17	2249734	2250138	987	.	15.2002	103.494	98.7387	225	GTAGGCCCCTGCGAGTAGAAACTTTCCTTGTGTGGAAGTTTTCGCTGGCAAACCAGTCTGGCGGCAGCAGGGGGGTGGGTGGGGTTCTCTGTGTGCTGTT	CTGGCAAACCAGTCTGGCGG	CTGGCAAACCAGTCTGGCGG	CTGGCAAACCAGTCTGGCGG	CAAACCAGTCTG	0.974311	45	64	0.991136	45	64	0.991136	45	64	5.25175	10.9483	49	60	+	5.95e-05	0.0227	0.412753	0.448517	0.448517	0.832506	0.788596
SRX7122002.05_peak_4452	chr20	52692705	52693245	984	.	5.61618	103.24	98.4879	362	ACAAACACTAAGGGCTCAACCAGAAATACCGGTTATTACTGTAATTGGCTATCATTGAGTCTACAGAGATGTGTACAACCATGATGCAGCCATATATTCA	GCTCAACCAGAAATACCGGT	CTCAACCAGAAATACCGGTT	CTCAACCAGAAATACCGGTT	ATAACCGGTATT	0.998928	14	33	0.999553	15	34	0.999553	15	34	4.87604	12.0862	25	36	-	3.15e-05	0.0166	0.901171	0.957745	0.957745	0.753468	0.845743
SRX7122002.05_peak_1567	chr12	53339272	53339624	984	.	12.5593	103.218	98.4664	173	GTAAGAGCTGACCCACCCCTATCGGGTCATCTCTGAGTCTACTCTGAAGTTAAACCTGCCTCACAGGTTCCCACTCCCCTTCTGCTGGACGCTGGAATGC	TAAACCTGCCTCACAGGTTC	TAAACCTGCCTCACAGGTTC	TAAACCTGCCTCACAGGTTC	GGAACCTGTGAG	0.985043	51	70	0.997685	51	70	0.997685	51	70	3.81355	1.32759	60	71	-	0.00216	0.176	0.506427	0.692504	0.692504	0.4965	0.235586
SRX7122002.05_peak_6634	chr7	80551574	80552014	984	.	16.9322	103.236	98.484	186	CTTTATTTACATCAGCCTTACGTCTCCTTGGGTTACATTAGCAGCTCTGAGACCAAGCCGGTCAAACAGGTCTGGTCTAGAAATCTGTGTGTGAAACTGC	CGGTCAAACAGGTCTGGTCT	CGGTCAAACAGGTCTGGTCT	CGGTCAAACAGGTCTGGTCT	CAAACAGGTCTG	0.999426	59	78	0.999374	59	78	0.999374	59	78	5.21236	11.1207	63	74	+	5.51e-05	0.0217	0.94629	0.922489	0.922489	0.826397	0.794769
SRX7122002.05_peak_5617	chr4	170556102	170556492	984	.	18.2618	103.252	98.4997	194	TAGTCTTCATCTGTCATTTTCTGTGTGTACTTACTAGGCCATATCTGCTAAGTCTTGTTTTACAAGGCTTACTGGTTTGACTGCTTTTATGACTGCATCT	TGGTTTGACTGCTTTTATGA	TGGTTTGACTGCTTTTATGA	TGGTTTGACTGCTTTTATGA	CAAACCAGTAAG	0.992129	73	92	0.997205	73	92	0.997205	73	92	5.26156	8.41379	68	79	-	0.000195	0.0423	0.615629	0.658267	0.658267	0.835561	0.637075
SRX7122002.05_peak_7746	chrX	122703858	122704222	983	.	17.1328	103.071	98.3221	171	GAGGGTGAACCAGGAGTGCAGACACAGTACAGAAGTTGTGACATGCTGGGAGCCGCAAAACCTGAAAGTCCTGCTTGCTTTCCCAGTGGGGAGGCCTGGA	GCAAAACCTGAAAGTCCTGC	CGCAAAACCTGAAAGTCCTG	CGCAAAACCTGAAAGTCCTG	aaaacctgaaag	0.971742	55	74	0.997018	54	73	0.997018	54	73	2.8439	3.89655	57	68	+	0.00102	0.114	0.395953	0.646939	0.646939	0.298969	0.373934
SRX7122002.05_peak_3869	chr2	97554192	97554620	983	.	14.3336	103.144	98.3939	240	TGCAGTTACAGCAGCGGGAGCGAAGCAGTAAAACTTGTTTGCCAACTCTATCAACACACGCGGCACACCACAAGGATATACAGGAGATGTGCACAGCACG	CAGTAAAACTTGTTTGCCAA	CAGTAAAACTTGTTTGCCAA	CAGTAAAACTTGTTTGCCAA	CAAACAAGTTTT	0.995158	26	45	0.997074	26	45	0.997074	26	45	5.91322	11.5	30	41	-	4.44e-05	0.0195	0.696576	0.650757	0.650757	0.930126	0.816597
SRX7122002.05_peak_941	chr10	79366572	79366966	983	.	17.6692	103.12	98.3701	203	GTTTGCCTCCAATAAGCCCTGGGGCCTCAAGTTCAGACTCACCCAACTAGACAGACCAGAAGTGAGCCTCTGCCCTGACATCTTCAGGCACTCTTTTGTC	CACCCAACTAGACAGACCAG	ACCCAACTAGACAGACCAGA	ACCCAACTAGACAGACCAGA	CAGACCAGAAGT	0.946566	40	59	0.977761	41	60	0.977761	41	60	3.17521	-2.06897	52	63	+	0.00501	0.281	0.291842	0.318188	0.318188	0.355606	0.119511
SRX7122002.05_peak_2715	chr16	28399097	28399563	983	.	14.696	103.084	98.3341	193	CAGGATGCTGGCAACTGGGAAAGACCAAGTGTCTACTTAAATTTGCACCGGCCAGACAGGTGGCTGTTCTGGTTAAGCCAGTTTGCCAAGAGGCCAGGGG	TGGTTAAGCCAGTTTGCCAA	TGGTTAAGCCAGTTTGCCAA	TGGTTAAGCCAGTTTGCCAA	TAAGCCAGTTTG	0.999388	70	89	0.999109	70	89	0.999109	70	89	5.07223	5.81034	74	85	+	0.000538	0.0794	0.942854	0.870116	0.870116	0.799605	0.488418
SRX7122002.05_peak_7391	chr9	126089935	126090369	982	.	16.3719	102.976	98.2278	224	GAGTGGTTTGTAAAAGTATCGGGTAGCTCATGCAATTGACGGAGAAACTAGAGAAACAGGCTTGACGAGAACCCAGAGAGTTAAGATCTGCCAAGCTGCC	GGAGAAACTAGAGAAACAGG	AGAGAAACAGGCTTGACGAG	AGAGAAACAGGCTTGACGAG	GAAACAGGCTTG	0.981364	41	60	0.996238	50	69	0.996238	50	69	4.19324	4.67241	53	64	+	0.000796	0.0993	0.469645	0.600738	0.600738	0.587247	0.417526
SRX7122002.05_peak_4033	chr2	161980175	161980575	982	.	16.3719	102.976	98.2278	190	GAGCCACCCTGAAAGAATGATGAATGTCTCTGAGACTAATTCTACACACCAAACTGGTCCAACCACATTGACTGAAGCAATAGTTTGAGAAAACAAGTCC	CACCAAACTGGTCCAACCAC	CACCAAACTGGTCCAACCAC	CACCAAACTGGTCCAACCAC	CAAACTGGTCCA	0.994848	47	66	0.994556	47	66	0.994556	47	66	4.95439	8.2069	50	61	+	0.000212	0.0446	0.687158	0.533155	0.533155	0.771669	0.625111
SRX7122002.05_peak_7527	chrUn_gl000220	93589	93967	979	.	8.91762	102.697	97.952	193	CACCAAAACTTCTGGCCGCCCGCGCACAGCCAGGGAAAACTGGTTTCTCTCGGGCCCCACCCTGACCTCAGAGGCACTCCTTCCGTCCCTCCCCCAATGC	AGGGAAAACTGGTTTCTCTC	AGGGAAAACTGGTTTCTCTC	AGGGAAAACTGGTTTCTCTC	AAAACTGGTTTC	0.991516	32	51	0.997097	32	51	0.997097	32	51	3.39617	13.8793	36	47	+	1.03e-05	0.0124	0.605066	0.651903	0.651903	0.399898	0.933308
SRX7122002.05_peak_2251	chr14	77554582	77554993	976	.	15.1134	102.394	97.6527	209	ACAACTGGGCGTGGCTTCAACCCAACATATGGAGCCTGTTTAACCTGTTTTGGTGCTGACTTAAACAAGCCCAGCTGGCCAATCCTGTGAAGTGAAACTT	CTGTTTAACCTGTTTTGGTG	CTGTTTAACCTGTTTTGGTG	CTGTTTAACCTGTTTTGGTG	AAAACAGGTTAA	0.999665	36	55	0.998678	36	55	0.998678	36	55	5.4929	13.8966	40	51	-	1.01e-05	0.0124	0.973527	0.794324	0.794324	0.875525	0.934199
SRX7122002.05_peak_663	chr1	227175948	227176294	975	.	20.0506	102.256	97.5168	164	CAGGCCAGCCCCAGCCAGGGCTCTCACAGTCTCCTCTTCCTCTTGAACAACAAGCCAAACAAGTCAAGCAGCAGCATGCGGGGGGAAGGGAGAGGAGAAC	GAACAACAAGCCAAACAAGT	GAACAACAAGCCAAACAAGT	GAACAACAAGCCAAACAAGT	CAAACAAGTCAA	0.893729	45	64	0.942079	45	64	0.942079	45	64	3.68425	6	56	67	+	0.000504	0.0763	0.204404	0.216749	0.216749	0.462899	0.498664
SRX7122002.05_peak_1315	chr11	73370982	73371397	975	.	17.1347	102.257	97.5174	194	GATAACAAATACCATTGTGTTACAATTGCCTACAGTATTCAGGGCAGTAGCCTGCTGAACAGGTTTGTTGGCTTGGAGCAATAGGATATACCATATACTC	CTGCTGAACAGGTTTGTTGG	CTGCTGAACAGGTTTGTTGG	CTGCTGAACAGGTTTGTTGG	tgaacaggtttg	0.999184	52	71	0.999355	52	71	0.999355	52	71	5.06822	11.8621	56	67	+	3.57e-05	0.0177	0.92338	0.917017	0.917017	0.799033	0.83747
SRX7122002.05_peak_4946	chr3	63833352	63833876	974	.	8.03706	102.233	97.4941	214	CTAAGCCCTCCAGCCAATTGAATGGACACCCATTCAATAGGCCAAGGGCTTTCCAAAGTAAACCTGAAAAACTAGTTTAGGCCATGATGGGAATGGGGGT	TAAACCTGAAAAACTAGTTT	AAACCTGAAAAACTAGTTTA	AAACCTGAAAAACTAGTTTA	aaaactagttta	0.998527	59	78	0.999734	60	79	0.999734	60	79	4.67177	11.6552	68	79	+	4.01e-05	0.0187	0.867316	0.989245	0.989245	0.704467	0.826524
SRX7122002.05_peak_5682	chr5	22585567	22586012	974	.	15.4697	102.164	97.4255	234	GGATCTTTCAGTTTACCAACTGTCTTGTCAATCAGGAAAAACCTGCCCTTAAACCCGTCCAGTGACATTTTACTACATTTTTTTTTTAAAGTTTAATTTT	TGTCAATCAGGAAAAACCTG	TGTCAATCAGGAAAAACCTG	TGTCAATCAGGAAAAACCTG	taaacccgtcca	0.992448	26	45	0.993558	26	45	0.993558	26	45	1.86	5.98276	50	61	+	0.000508	0.0766	0.621866	0.505536	0.505536	0.177676	0.497454
SRX7122002.05_peak_3858	chr2	95979190	95979559	973	.	16.5952	102.12	97.3822	173	GCCTCTCCCTGCAGGATGCCTCTCCAGAGGCATGGCCAGTGCCACAACTGGACAGACCTGTTTCTCAAGTTTGATGCCCACAAGGGCTGTGGGACTTGGG	TGGACAGACCTGTTTCTCAA	TGGACAGACCTGTTTCTCAA	TGGACAGACCTGTTTCTCAA	GAAACAGGTCTG	0.99925	49	68	0.999305	49	68	0.999305	49	68	6.44804	10.1897	53	64	-	8.72e-05	0.0277	0.929108	0.906707	0.906707	0.982054	0.746977
SRX7122002.05_peak_3551	chr19	45626564	45626993	973	.	18.7446	102.118	97.3801	179	AGCCTCCCTGTCTTGAAGTTCGAGAAGGCTGCATTTCTAGGCTCCCACAACCTGTCTGTCCGGTTTGAAGCCGGGGCCTGAGGGCTTCAGGGTACTGATG	ACAACCTGTCTGTCCGGTTT	CAACCTGTCTGTCCGGTTTG	CAACCTGTCTGTCCGGTTTG	CAGACAGGTTGT	0.99922	47	66	0.999227	48	67	0.999227	48	67	6.04852	7.43103	47	58	-	0.000293	0.0542	0.926053	0.892325	0.892325	0.943744	0.580183
SRX7122002.05_peak_3017	chr17	35087520	35087901	973	.	19.974	102.052	97.3157	191	CAGAACACCTGGCATTTCACTCCACCCTCGCCCCCAACCGGTAATACCTGTCAGCCCAGCCTTGCCAACATCCCTAGATGTGACCTACACCTGCCTAGAC	CCAACCGGTAATACCTGTCA	CCCCAACCGGTAATACCTGT	CCCCAACCGGTAATACCTGT	ATTACCGGTTGG	0.993395	34	53	0.997764	32	51	0.997764	32	51	4.74702	7.87931	34	45	-	0.000244	0.0485	0.642612	0.697913	0.697913	0.723813	0.605829
SRX7122002.05_peak_1686	chr12	93323378	93323778	972	.	17.8531	102.017	97.2812	219	TGCCTCTTAGCCCCTGGGTTGAAGCCGACTAGAGAATCTCAGACGTGCTTAACCGGTCTGTTGGGCTTCCCTGCCCTTTTCCAGTCCCAGGTTTCCTTTC	CTCAGACGTGCTTAACCGGT	CTCAGACGTGCTTAACCGGT	CTCAGACGTGCTTAACCGGT	CAGACCGGTTAA	0.992003	38	57	0.990522	38	57	0.990522	38	57	3.32325	11.4828	49	60	-	4.49e-05	0.0196	0.613211	0.436172	0.436172	0.384371	0.815451
SRX7122002.05_peak_2659	chr16	11453199	11453550	972	.	12.4459	101.968	97.2328	179	TGGAAAGGGGGATGAAAGAGTAACTTTACGGTGGTGAAACCTGACAAACTGCCTCAGCCAGCTGGCCAAGGTTAACATCAAGTAATACATCACGTTAATA	GAAACCTGACAAACTGCCTC	GGTGAAACCTGACAAACTGC	GGTGAAACCTGACAAACTGC	gaaacctgacaa	0.948098	36	55	0.993169	33	52	0.993169	33	52	3.74493	2.32759	36	47	+	0.00163	0.152	0.296042	0.494209	0.494209	0.4783	0.293878
SRX7122002.05_peak_7030	chr8	98843708	98844089	971	.	13.8609	101.931	97.1967	180	TGGGCTTGTGAGGCAGGGAGAAGGAATTTTCCATGGTCTAAGAACCACTTGCCTTGAGTTGGAAAGGACTGGTAGAACAGGTTTTCAGAAGAAGAATAGG	AGGACTGGTAGAACAGGTTT	TGGTAGAACAGGTTTTCAGA	TGGTAGAACAGGTTTTCAGA	agaacaggtttt	0.999704	65	84	0.999622	70	89	0.999622	70	89	5.98817	13.6207	74	85	+	1.2e-05	0.0124	0.976709	0.973018	0.973018	0.938144	0.923062
SRX7122002.05_peak_4814	chr3	17509573	17509934	970	.	16.9825	101.767	97.0342	179	AAAGGATAAAATGATTACATTAACTTACATCCCTCTTTATGCCTGCTTGACCTGCAGAACATGTTTGGCAGCTCTTACCCTAGGACCTTTACACTTGCTA	CTGCAGAACATGTTTGGCAG	CTGCAGAACATGTTTGGCAG	CTGCAGAACATGTTTGGCAG	Agaacatgtttg	0.969109	52	71	0.996078	52	71	0.996078	52	71	5.73563	9.60345	56	67	+	0.000114	0.0314	0.376861	0.592211	0.592211	0.907344	0.708095
SRX7122002.05_peak_3973	chr2	134399071	134399455	970	.	17.5115	101.798	97.0652	195	CCTCAGGCCATGGCCCAGAGAGATTGTTCTGGGAGGCTGTGGTTCATCCAGTTTAACCAGTTCAACTTAAGGGAACCCCTGTGCCTCAGCATGTAGGAAC	CAGTTTAACCAGTTCAACTT	CAGTTTAACCAGTTCAACTT	CAGTTTAACCAGTTCAACTT	TTAACCAGTTCA	0.99788	49	68	0.998539	49	68	0.998539	49	68	5.40865	9.27586	53	64	+	0.000134	0.0334	0.819651	0.775232	0.775232	0.862543	0.680221
SRX7122002.05_peak_1235	chr11	61394231	61394648	969	.	16.4549	101.65	96.9187	183	AGGTGCCCCTGGACATGTTGCTGGGAGGGAAGGGCCTCAGCTGGGAGAGCCGGTTCTGTGACCTGCTGGGGAAGGGCTGGGATTTTCCAGGATGCCTCCT	TGGGAGAGCCGGTTCTGTGA	TGGGAGAGCCGGTTCTGTGA	TGGGAGAGCCGGTTCTGTGA	AGAGCCGGTTCT	0.985551	42	61	0.989238	42	61	0.989238	42	61	2.93542	6.51724	46	57	+	0.000415	0.0674	0.511264	0.417335	0.417335	0.315006	0.527746
SRX7122002.05_peak_3622	chr2	8679909	8680368	967	.	15.9327	101.458	96.7292	254	TTCTTTAAGCTGAGACATTTTACACACATGGGCACACTCCCCAGCTGCCACTTCTGACCTAGCCCAGAGAATTTCATGCAGCAGCAATTTCAGTAACAGG	CACATGGGCACACTCCCCAG	CACACATGGGCACACTCCCC	CACACATGGGCACACTCCCC	GAGACATTTTAC	0.533106	25	44	0.586321	23	42	0.586321	23	42	0.617438	-14.1034	12	23	+	0.0428	0.655	0.0245641	0.0748377	0.0748377	0.0739468	0.0071274
SRX7122002.05_peak_4771	chr3	5186341	5186870	967	.	13.7436	101.436	96.7077	180	GGCAACCTCTGCTGGAAGCTGGAGGCTTTCTAAAACCTGTTTGACCAGTTCCCCATGTACCAATTCTTTTCCCCTGCTATTTATTAGGCCCTGCACTGTC	AAAACCTGTTTGACCAGTTC	CTGTTTGACCAGTTCCCCAT	CTGTTTGACCAGTTCCCCAT	aaaacctgtttg	0.999757	32	51	0.999587	37	56	0.999587	37	56	6.41767	14.931	32	43	+	4.87e-06	0.0103	0.982818	0.968245	0.968245	0.979636	0.963472
SRX7122002.05_peak_2217	chr14	69320477	69320847	966	.	16.3626	101.339	96.6118	192	CCCAGGCCCACTGGGCTCCTTACTAGCCAAACCGGCTCCTCCACCCACACCAGGCCCTGGGTAAAGAGGTTGAAGTTTCTCCTCCAGGTGGCATCTTTGG	TAGCCAAACCGGCTCCTCCA	TAGCCAAACCGGCTCCTCCA	TAGCCAAACCGGCTCCTCCA	GGAGCCGGTTTG	0.992848	24	43	0.994579	24	43	0.994579	24	43	6.26946	6.17241	28	39	-	0.000472	0.073	0.630521	0.534428	0.534428	0.970345	0.508718
SRX7122002.05_peak_2667	chr16	14403304	14403758	964	.	14.7886	101.158	96.4332	247	GCATTTGCTCTGGGGGGTTGTAGGGGGAGGTAGGGAAAGCGGAAAGAAACAAGTGTTACCTGTTTGACGAGGCCTGGTCCTTGCAGCCAGGGCCTCCGGG	CTGTTTGACGAGGCCTGGTC	GAAACAAGTGTTACCTGTTT	GAAACAAGTGTTACCTGTTT	CAAACAGGTAAC	0.954402	60	79	0.967361	46	65	0.967361	46	65	3.5779	7.39655	55	66	-	0.000298	0.0547	0.316788	0.26855	0.26855	0.438972	0.577383
SRX7122002.05_peak_5806	chr5	78874651	78875070	964	.	16.3169	101.185	96.4594	224	TTGCATGTGTAGAGGAGATCTCTGAAGAAATTGCTGATGAAAGTCCAACAGGCTCTTCCAGTTTGTCTGGTCGGTCACATTTGCTGAAACCTGGAGGAAT	CCAACAGGCTCTTCCAGTTT	AGGCTCTTCCAGTTTGTCTG	AGGCTCTTCCAGTTTGTCTG	AGAGCCTGTTGG	0.984317	45	64	0.988011	50	69	0.988011	50	69	3.50826	1.36207	45	56	-	0.00214	0.174	0.498536	0.402189	0.402189	0.422426	0.236732
SRX7122002.05_peak_7102	chr8	123921658	123922052	963	.	15.3798	101.057	96.3329	191	ATTCACTCGCCTTGGGGCTGGACAGATAATCCCCTCCTCCTCCTCTCCCCCCCACAACCTGTTCCTCCTGATTCTCTCTCACTCAAGCAGAAACCTGGGA	ACAACCTGTTCCTCCTGATT	ACAACCTGTTCCTCCTGATT	ACAACCTGTTCCTCCTGATT	GGAACAGGTTGT	0.978626	54	73	0.99734	54	73	0.99734	54	73	2.85463	8.37931	54	65	-	0.000197	0.0427	0.443808	0.668067	0.668067	0.300369	0.634912
SRX7122002.05_peak_4378	chr20	46083990	46084407	962	.	6.07949	101	96.2773	232	GAGAGTCTCTCCACCACATGACTGGGCCCTCACTTACAGGTTAATTGACTTGTTTGGTCGCTTTCTTCTTAAGCCACAGGAGTGGTGAAATGCAATTTTT	GACTTGTTTGGTCGCTTTCT	TTGTTTGGTCGCTTTCTTCT	TTGTTTGGTCGCTTTCTTCT	CAAACAAGTCAA	0.742994	47	66	0.734822	50	69	0.734822	50	69	1.47755	6	45	56	-	0.000504	0.0763	0.120148	0.114293	0.114293	0.148912	0.498664
SRX7122002.05_peak_5348	chr4	7974457	7974803	961	.	18.9165	100.893	96.1723	167	CTCCTATTGTCACCCTCAGTCTACCAGGACACACCCTCTCATCAGACCAGTTGGATGAGTTTAAACAAAGGAGATATTCTTTCACTGTGGGGCCCTTATT	TCATCAGACCAGTTGGATGA	CAGACCAGTTGGATGAGTTT	CAGACCAGTTGGATGAGTTT	CAGACCAGTTGG	0.933721	39	58	0.981851	43	62	0.981851	43	62	2.92898	7.15517	43	54	+	0.000328	0.0579	0.262823	0.345424	0.345424	0.31386	0.562174
SRX7122002.05_peak_3121	chr17	59313165	59313587	961	.	5.30333	100.915	96.1935	170	GTTTTTGAACATACTCAAACAAAGGCTGATTATCCAAACAAGAATTTGGACTGCAGCAGTCGGACCAGTTAAATTATAGTTAGTAAAACTTGGTGCCTTG	CAGTCGGACCAGTTAAATTA	CAGTCGGACCAGTTAAATTA	CAGTCGGACCAGTTAAATTA	CGGACCAGTTAA	0.988933	57	76	0.968432	57	76	0.968432	57	76	4.60696	5.98276	61	72	+	0.000508	0.0766	0.559628	0.271732	0.271732	0.689449	0.497454
SRX7122002.05_peak_616	chr1	206760118	206760482	960	.	16.6861	100.802	96.0827	179	TATGACAAGTTTAGGCAGAAACTGGAGGAGGCCTTAAGAGAATCCCAGGGCAAACCTGGGTAACCGGTCCTGCTTCCTCTCCTCCTGGTGCATTCAGATT	GGCAAACCTGGGTAACCGGT	GGCAAACCTGGGTAACCGGT	GGCAAACCTGGGTAACCGGT	AGGACCGGTTAC	0.998051	49	68	0.99652	49	68	0.99652	49	68	3.9213	9.44828	60	71	-	0.000124	0.032	0.833015	0.616011	0.616011	0.521191	0.691613
SRX7122002.05_peak_4061	chr2	173863218	173863706	960	.	15.5273	100.81	96.0903	208	ACTCCATATTTAGTATAGAGAAACTGTTGAAGAACCGGTTATGTGAGGATAGCTACCAAGAGCCATATGTAACCTCAAATAAACCAAATTTCCAGGACCA	TGAAGAACCGGTTATGTGAG	TTGAAGAACCGGTTATGTGA	TTGAAGAACCGGTTATGTGA	AGAACCGGTTAT	0.999601	28	47	0.99939	27	46	0.99939	27	46	4.5317	14.931	31	42	+	4.87e-06	0.0103	0.964745	0.925035	0.925035	0.673285	0.963472
SRX7122002.05_peak_5552	chr4	129447077	129447425	959	.	19.7801	100.658	95.9411	177	TGGACTGTTGTTAATCTGTGGAAATCCTGAGGAACAAGAATGGCTTGTTTCTTTGTTTACCTTTAAGGTGGTTTTCCTCCTGGGTGCCTGTTCACCTCCT	GGAAATCCTGAGGAACAAGA	GGAAATCCTGAGGAACAAGA	GGAAATCCTGAGGAACAAGA	GGAACAAGAATG	0.969439	20	39	0.963356	20	39	0.963356	20	39	1.92177	-1.17241	31	42	+	0.00407	0.251	0.379661	0.257096	0.257096	0.183403	0.142548
SRX7122002.05_peak_6054	chr6	4018831	4019236	959	.	19.144	100.668	95.9507	213	CCCCAGGGCCCCGCCCCCTCCAAGGATTTCCGGGGAGGCGGGTTCCACTGCTGACTTACCGGTTTTACTCCTCTGCTCAAAAGGCGCCTGCCCGAGGCCG	CTGACTTACCGGTTTTACTC	CTGACTTACCGGTTTTACTC	CTGACTTACCGGTTTTACTC	AAAACCGGTAAG	0.999054	51	70	0.998119	51	70	0.998119	51	70	5.52112	12.8448	55	66	-	2.08e-05	0.0139	0.912689	0.730431	0.730431	0.878834	0.880171
SRX7122002.05_peak_5052	chr3	120188347	120188768	958	.	14.0766	100.603	95.8879	198	TGAGTGAAAAGAGGGTGAGACCTGCTGGGCTGCATTCCCAAGATGTTACACATTCTTACAGGATGAGATAGAAGGTCAGTAGAACTGGTTTCACAAGATA	AGTAGAACTGGTTTCACAAG	CAGTAGAACTGGTTTCACAA	CAGTAGAACTGGTTTCACAA	GAAACCAGTTCT	0.998795	78	97	0.99916	77	96	0.99916	77	96	5.74179	11.6552	81	92	-	4.01e-05	0.0187	0.888125	0.879025	0.879025	0.90798	0.826524
SRX7122002.05_peak_2637	chr16	4424989	4425349	958	.	16.3579	100.521	95.8064	198	GGGCTCACTTGAGCTGGGGCCTGGCCTTAGTCACTGGTCTCCCTGCCCTGGGCTAACAGGTCTGGCAGCTGCCAAGTCACCCACGGTGCTACTGAAGGCA	TGGGCTAACAGGTCTGGCAG	TGGGCTAACAGGTCTGGCAG	TGGGCTAACAGGTCTGGCAG	CTAACAGGTCTG	0.989711	49	68	0.994625	49	68	0.994625	49	68	4.9641	8.55172	53	64	+	0.000184	0.041	0.572356	0.537482	0.537482	0.774469	0.644457
SRX7122002.05_peak_5258	chr3	184283454	184283985	957	.	13.8512	100.416	95.7033	313	CAGCATGAAGAGGCTGAATCACCAGGCCTGCATAGTTTGAAAATTGTAGCCCTGCCTGTTGTGCTGAGTCAAACTGGTTTGTCGGGATTGGGCAGCTGGG	AGTCAAACTGGTTTGTCGGG	CAAACTGGTTTGTCGGGATT	CAAACTGGTTTGTCGGGATT	CAAACCAGTTTG	0.997586	67	86	0.998828	70	89	0.998828	70	89	6.29583	14.4138	70	81	-	7.35e-06	0.0115	0.801069	0.819269	0.819269	0.972509	0.948517
SRX7122002.05_peak_2653	chr16	10782233	10782613	956	.	15.839	100.34	95.6279	196	TCTGTGTCTCTGTGTCAAGAGGGAATGAAGTGGAAAAACCAGCAGAGCAGCGTGCCCTGAAAGAGTCAAAGGTGAGTGCCAGCTGCAGGTGGAGGTGAGG	TGGAAAAACCAGCAGAGCAG	TGGAAAAACCAGCAGAGCAG	TGGAAAAACCAGCAGAGCAG	AAAACCAGCAGA	0.96971	31	50	0.990329	31	50	0.990329	31	50	2.53909	-0.913793	35	46	+	0.00383	0.244	0.381698	0.432353	0.432353	0.255059	0.151903
SRX7122002.05_peak_5055	chr3	121661224	121661630	955	.	13.6363	100.248	95.5374	215	TTCAGTTTTAATGACAAGCATTTCAGAAATATAAGAGCGGCAGCCAGACCAACCAGTTTTTCCAGATATCTTGATGTGAACCTGACCCTACTCCTTTAGA	CAGACCAACCAGTTTTTCCA	CAGACCAACCAGTTTTTCCA	CAGACCAACCAGTTTTTCCA	AAAACTGGTTGG	0.998104	45	64	0.998133	45	64	0.998133	45	64	5.92782	12	49	60	-	3.3e-05	0.0171	0.83747	0.732341	0.732341	0.932544	0.843643
SRX7122002.05_peak_4700	chr22	30694327	30694684	955	.	18.1193	100.298	95.5861	179	AAACTCTAGGCTACCTTGCCCTGCTCCTGCCCAGTCATCTCAAGGAACAGGTTTGGCAAGACTGGAGTGTTCAATGAAGAAGCATGAGATATGTCAACAA	CAAGGAACAGGTTTGGCAAG	AAGGAACAGGTTTGGCAAGA	AAGGAACAGGTTTGGCAAGA	GGAACAGGTTTG	0.998548	41	60	0.998213	42	61	0.998213	42	61	5.57515	11.3448	44	55	+	4.88e-05	0.02	0.868779	0.739595	0.739595	0.884307	0.803424
SRX7122002.05_peak_4467	chr20	55324010	55324397	955	.	14.3611	100.25	95.5394	216	TAAGTCTTTTAGAAAAAAAAAAATGCAGGGATTCCAGAAAGACTGGTCCAGCCGCATGGAAAGCGGCCCAGGAAACTGCCTGGTGATGGTTGCAAATGCC	CAGAAAGACTGGTCCAGCCG	CAGAAAGACTGGTCCAGCCG	CAGAAAGACTGGTCCAGCCG	AAGACTGGTCCA	0.979792	35	54	0.991569	35	54	0.991569	35	54	5.04338	5.25862	39	50	+	0.000653	0.0887	0.453099	0.456026	0.456026	0.793433	0.453226
SRX7122002.05_peak_4395	chr20	47264936	47265481	954	.	9.17615	100.117	95.4075	255	CCCTGATTGTCTCAAAATGCCTCCCCACATGGACGTGCTAGAAACCTGCTAAGCAGGTTCAGAGGCTGCATCTGGCAGGTCCGTCTCTTGAGTCTCTTTA	AGAAACCTGCTAAGCAGGTT	GAAACCTGCTAAGCAGGTTC	GAAACCTGCTAAGCAGGTTC	taagcaggttca	0.997557	40	59	0.998835	41	60	0.998835	41	60	4.66467	3.82759	50	61	+	0.00104	0.116	0.799796	0.820797	0.820797	0.70294	0.370689
SRX7122002.05_peak_6029	chr5	174399176	174399622	952	.	15.5164	99.9888	95.2813	255	AGCTACAGGTGCTCTTATCCATGCTAATGGCAGTAAAACTGGTTCAACCACTTTGGAACACAAGTTGACACTGTGGAGCAAAGTTGATAGTGTACACTCC	CAGTAAAACTGGTTCAACCA	AAAACTGGTTCAACCACTTT	AAAACTGGTTCAACCACTTT	aaaactggttca	0.998276	31	50	0.999265	35	54	0.999265	35	54	6.69993	12.9138	35	46	+	2.01e-05	0.0139	0.851343	0.898562	0.898562	0.991218	0.887107
SRX7122002.05_peak_7150	chr8	142654268	142654608	951	.	17.6982	99.8784	95.1722	187	TTATGCTTGTACCTCCTTTCTCTCATGCTGACAAACTGGTTTCCCCAGACTTGGAGAGGTCAATCGTGTTATTATTTTATCTTTGAGTAAATGCAGTCTT	CTGACAAACTGGTTTCCCCA	CTGACAAACTGGTTTCCCCA	CTGACAAACTGGTTTCCCCA	GAAACCAGTTTG	0.998512	28	47	0.999394	28	47	0.999394	28	47	6.28165	13.4828	32	43	-	1.31e-05	0.0124	0.866234	0.926053	0.926053	0.970854	0.915489
SRX7122002.05_peak_2685	chr16	19407212	19407597	948	.	15.3957	99.5571	94.855	189	CTTCTGCAATGTGAGCTAGGCTCTTCACCTGCCCCCAGGTCAGTGGAGTTGCTTGGCGAGTTTTACTGGTTTCCATCTGCTCAACAGAGATGTTCATCTG	GAGTTTTACTGGTTTCCATC	GAGTTTTACTGGTTTCCATC	GAGTTTTACTGGTTTCCATC	GAAACCAGTAAA	0.976324	58	77	0.990001	58	77	0.990001	58	77	2.65079	7.25862	62	73	-	0.000315	0.0566	0.425353	0.427771	0.427771	0.26925	0.568919
SRX7122002.05_peak_3989	chr2	142323228	142323571	948	.	18.458	99.591	94.8887	151	AGAGGTACACTGTTTGTATATTTAATCAGGAAATGAAATCTTAATCACTGTTGACTTTCATCTCACATCTTCTTGCTGTGCTTCTGGAAATACCAGTTTC	GTGCTTCTGGAAATACCAGT	GCTTCTGGAAATACCAGTTT	GCTTCTGGAAATACCAGTTT	AATACCAGTTTC	0.977444	78	97	0.991887	80	99	0.991887	80	99	4.72487	9.13793	89	100	+	0.000143	0.0346	0.433626	0.464299	0.464299	0.718086	0.671567
SRX7122002.05_peak_1438	chr12	9801055	9801459	948	.	15.8302	99.52	94.8185	184	CACCCACGGGCCCTCCCCCAACCTCTCTCTGATCCAACTTGTTTTTCCAGCCTAGTTGGAAACTTGTGGATGCTGTGACCTCAAGAAGACTTGGCATTTT	GATCCAACTTGTTTTTCCAG	GATCCAACTTGTTTTTCCAG	GATCCAACTTGTTTTTCCAG	AAAACAAGTTGG	0.949497	31	50	0.992918	31	50	0.992918	31	50	3.7341	9.56897	34	45	-	0.000116	0.0316	0.299987	0.487463	0.487463	0.475881	0.706822
SRX7122002.05_peak_3257	chr18	107805	108599	948	.	6.09429	99.5199	94.8185	410	TAACTCTTGTCTAGGCTGTGCCCACAGGGGGATTGAGACATATCTCTGCACTGATCCCGAGGTGATCCAACTCTTGCCTGGTCTCTGCCTACTGGGGACA	TAGGCTGTGCCCACAGGGGG	GTGCCCACAGGGGGATTGAG	GTGCCCACAGGGGGATTGAG	TAGACAAGAGTT	0.566124	12	31	0.744873	18	37	0.744873	18	37	0.571844	-5.55172	2	13	-	0.0104	0.41	0.0403462	0.116838	0.116838	0.0632557	0.0556192
SRX7122002.05_peak_2336	chr14	105267217	105267573	948	.	16.5384	99.5101	94.8089	169	CGGAGCTGCTACTGTTTACTTTCGATCGAGTTTTTCCTGCTCGGGGCAGGTGCCCGCGGCGGCTCTGGACGGGAGGTTGCGCGCGTCACTCCCGCGCCGC	GCTCTGGACGGGAGGTTGCG	GCTCTGGACGGGAGGTTGCG	GCTCTGGACGGGAGGTTGCG	AAAACTCGATCG	0.950102	62	81	0.972483	62	81	0.972483	62	81	0.694528	2.51724	23	34	-	0.00155	0.148	0.301896	0.289423	0.289423	0.087247	0.305333
SRX7122002.05_peak_3178	chr17	66421098	66421480	947	.	14.1656	99.4731	94.7726	155	GGAAGAAGCCACGCCCAGCACTCAGCCAGCCCCGAGGGCCCTAGCTGTGGGAACAGGCTGAGCAGGTTGCTGGGAAACCCAGCTAAAGGTGCTCGGGCAA	GGAACAGGCTGAGCAGGTTG	GGAACAGGCTGAGCAGGTTG	GGAACAGGCTGAGCAGGTTG	TGAGCAGGTTGC	0.990547	50	69	0.989994	50	69	0.989994	50	69	3.66459	-0.586207	59	70	+	0.00353	0.233	0.586738	0.42739	0.42739	0.45959	0.161767
SRX7122002.05_peak_2518	chr15	79261023	79261522	947	.	14.1656	99.4731	94.7726	247	ACCCCTGATACCCGAAGTCTTTGGCCGGACTTTAATAAAAACCTGTTAGGCCGGTTTAGCAAGAATTCCCCTACTCTTGCTATCTCCTCTTAGTAATTTT	CTGTTAGGCCGGTTTAGCAA	CTGTTAGGCCGGTTTAGCAA	CTGTTAGGCCGGTTTAGCAA	aaaacctgttag	0.999708	43	62	0.999278	43	62	0.999278	43	62	6.74803	13.2241	38	49	+	1.64e-05	0.0133	0.977472	0.900725	0.900725	0.993	0.90098
SRX7122002.05_peak_6168	chr6	41620858	41621278	946	.	18.6701	99.3431	94.6446	228	TCTCCACCGCCACCCCGCAGACTGCTGTGTCCACTGCATCCTGTCCTGCCTGTTCTGCGAGTTCCTGACGCTGTGCAACATCGTCCTGGACTGCGCCACC	CTGTTCTGCGAGTTCCTGAC	CTGTCCTGCCTGTTCTGCGA	CTGTCCTGCCTGTTCTGCGA	AGGACAGGATGC	0.976161	50	69	0.991934	41	60	0.991934	41	60	4.1757	0.0344828	36	47	-	0.00303	0.213	0.423699	0.464936	0.464936	0.583302	0.181558
SRX7122002.05_peak_2546	chr15	86332381	86332735	946	.	16.9842	99.3212	94.623	169	GCACAGCGCTCCCATGGCCTGCTCAGCCCTGCTTCCCCGTGGGAGGAGCCATCCAACTGGTCTTGCAGGCTGGTGCTCAGTCGCCTCCTCCTGCCCTGCT	CCAACTGGTCTTGCAGGCTG	CATCCAACTGGTCTTGCAGG	CATCCAACTGGTCTTGCAGG	AAGACCAGTTGG	0.947468	53	72	0.983459	50	69	0.983459	50	69	4.74202	8.39655	53	64	-	0.000197	0.0427	0.29426	0.35917	0.35917	0.722795	0.635866
SRX7122002.05_peak_2623	chr16	2908031	2908405	946	.	15.5463	99.3127	94.6148	193	TTCCCTGCAGGTCGCCCCAGGTTTTATCCTGGGAGGCGGAATGCCGTCAGACCAGTCCCCAGGTGGCTCCCGCGGCCACCCCGGCTGTGGGTCCTGGGCA	CCGTCAGACCAGTCCCCAGG	CCGTCAGACCAGTCCCCAGG	CCGTCAGACCAGTCCCCAGG	CAGACCAGTCCC	0.993414	44	63	0.993004	44	63	0.993004	44	63	3.86334	3.63793	48	59	+	0.00111	0.12	0.643248	0.489118	0.489118	0.508973	0.362097
SRX7122002.05_peak_3007	chr17	27073896	27074301	946	.	16.7315	99.3283	94.63	228	GTAGAGCCCCTCAGGCCTCTGCTTGCCCTTTTGTCTCATCTAGGCTGGTTGGGAACCGGTCTGGTGAGGAAGGGAGGCTGCCTCAGTGGAGGGGGTGGGG	TTGGGAACCGGTCTGGTGAG	TTGGGAACCGGTCTGGTGAG	TTGGGAACCGGTCTGGTGAG	GGAACCGGTCTG	0.986035	49	68	0.990495	49	68	0.990495	49	68	3.06221	10.8966	52	63	+	6.11e-05	0.023	0.515209	0.435535	0.435535	0.335115	0.784969
SRX7122002.05_peak_6678	chr7	104954320	104954701	945	.	14.1016	99.2168	94.5204	194	AAAAATTCAATAACATGTATTATGAACATATGAACTGGCAAAACCAGTTGGGCGTGGTGGTTCACACACTTTGGGAGGCGAGGCTGGCCGGTAATTTGAG	TATGAACTGGCAAAACCAGT	ATGAACTGGCAAAACCAGTT	ATGAACTGGCAAAACCAGTT	AAAACCAGTTgg	0.997991	29	48	0.99957	30	49	0.99957	30	49	6.08732	12.5862	40	51	+	2.4e-05	0.0146	0.828688	0.960545	0.960545	0.948199	0.866743
SRX7122002.05_peak_1279	chr11	67746240	67746668	944	.	15.5053	99.1678	94.4718	181	TGCCTCACCGTTTTGGCAAGGGCTGAGAAACGCGAGATGTAGAAATACCGGCCTAACAACTTTTCCAGTGACTCCTGACCTCGATAGGTGGTTTCTTGCA	AATACCGGCCTAACAACTTT	AGAAATACCGGCCTAACAAC	AGAAATACCGGCCTAACAAC	aataccggccta	0.967908	44	63	0.987073	41	60	0.987073	41	60	4.34744	0.844828	44	55	+	0.00246	0.189	0.369034	0.390607	0.390607	0.628357	0.214013
SRX7122002.05_peak_591	chr1	202829824	202830192	944	.	15.5053	99.1678	94.4718	186	TGGCCAGAGTCGGGCGCCCAAGACAAAGACATTCAGGGGAACAGGTTTTGAACTGGAGAAACCTGTTAGAGCTTCCCAATCATCCTGGACCTTGCCTCCT	TGAACTGGAGAAACCTGTTA	TGAACTGGAGAAACCTGTTA	TGAACTGGAGAAACCTGTTA	AAAACCTGTTCC	0.99461	49	68	0.998263	49	68	0.998263	49	68	4.56031	11.8103	38	49	-	3.64e-05	0.0178	0.678376	0.744559	0.744559	0.677994	0.834415
SRX7122002.05_peak_2315	chr14	101170187	101170547	943	.	15.9082	98.9982	94.3045	171	AGACCCAGCCCAGCTCCCGGCCCTCCCCAGCTCGGTTCCTGAACTCGGGGAACCTGTTTGCTTACTTCTGGGTTGATTTCTATCAGTGTCACCACTGCAC	CCTGAACTCGGGGAACCTGT	TGAACTCGGGGAACCTGTTT	TGAACTCGGGGAACCTGTTT	CAAACAGGTTCC	0.966057	38	57	0.981126	40	59	0.981126	40	59	2.67685	11.4655	49	60	-	4.54e-05	0.0196	0.360061	0.338043	0.338043	0.272114	0.81386
SRX7122002.05_peak_3719	chr2	42789609	42789980	943	.	16.3954	99.04	94.3456	185	TATTTGCACATTTGCACCTGGACTCTGATCTCCTGAACCTGACCTGCCAAACCTGTTTCCACCCAACCTGAAGGACTCAGGGAACCTGCTTCTTTCCCTG	CTGCCAAACCTGTTTCCACC	CTGCCAAACCTGTTTCCACC	CTGCCAAACCTGTTTCCACC	GAAACAGGTTTG	0.999502	44	63	0.999564	44	63	0.999564	44	63	6.33357	13.6552	48	59	-	1.18e-05	0.0124	0.955326	0.960036	0.960036	0.97569	0.925862
SRX7122002.05_peak_2882	chr16	85387449	85387894	942	.	15.2378	98.9879	94.2944	204	GCAGGTGCCTCCCACACCTGGAATGCTGTCCCTCCTGTTCCCACTCCCTTTCAAATCCTACTCCTCTTGAAGGCCCACTTCACATTCCAGCTGCTCCAGG	CTGTCCCTCCTGTTCCCACT	CTGTCCCTCCTGTTCCCACT	CTGTCCCTCCTGTTCCCACT	GGAACAGGAGGG	0.918374	26	45	0.956278	26	45	0.956278	26	45	2.31506	-4.17241	30	41	-	0.00788	0.358	0.234313	0.240804	0.240804	0.224259	0.0755377
SRX7122002.05_peak_4665	chr22	21153792	21154176	942	.	17.6483	98.8959	94.2035	187	GCCTCTGAGAGACAGGAATAGGGGCGTACTTGTCGCTCTCCTGAGAGATGTAGAGCCGGTTGGACAGGCTGGCCAAGAACGCCTCCACAATCACTGGGTC	CGGTTGGACAGGCTGGCCAA	GTAGAGCCGGTTGGACAGGC	GTAGAGCCGGTTGGACAGGC	AGAGCCGGTTGG	0.997491	57	76	0.996105	50	69	0.996105	50	69	5.05895	5.27586	52	63	+	0.000649	0.0884	0.79636	0.59412	0.59412	0.797251	0.454754
SRX7122002.05_peak_4643	chr22	16382241	16382633	942	.	15.6603	98.9296	94.2367	185	GAAGGCAACTTGAGGGAACAAGAGCGGAATGTAAAGGCTGCCCAACCAGTTCTTCATGATGCCCAGGCTCCACCCCCACACTAATTTCAGTAGTCTTCAG	CTGCCCAACCAGTTCTTCAT	CTGCCCAACCAGTTCTTCAT	CTGCCCAACCAGTTCTTCAT	AGAACTGGTTGG	0.998351	38	57	0.999403	38	57	0.999403	38	57	5.85613	9.68966	42	53	-	0.00011	0.0308	0.855797	0.927708	0.927708	0.922808	0.715986
SRX7122002.05_peak_413	chr1	148179704	148180101	940	.	11.9282	98.7208	94.0308	210	TGAAAACATGATGTTTCAGTCAAAGCCTTGGTGATATAACCTGTGTTTCCAGTTTGTCCTGTTACAAAGACAACAGATTCTTATTAAACTTATGCAAATA	ATAACCTGTGTTTCCAGTTT	TAACCTGTGTTTCCAGTTTG	TAACCTGTGTTTCCAGTTTG	ataacctgtgtt	0.986269	36	55	0.99352	37	56	0.99352	37	56	4.56665	5.05172	36	47	+	0.000701	0.0923	0.518646	0.504518	0.504518	0.680031	0.439926
SRX7122002.05_peak_715	chr10	592750	593158	939	.	17.3071	98.6869	93.9976	211	TCTCTTAAGTGGCAGAGTTTGTAAGTCATTCTTTAGATAAAGAAGGCCATTAGTGGAAGAAGCGGTTCTGCAGGTTCATGGGAGAGCACTTGGTGCCTCT	CGGTTCTGCAGGTTCATGGG	CGGTTCTGCAGGTTCATGGG	CGGTTCTGCAGGTTCATGGG	AGAACCGCTTCT	0.999644	63	82	0.998403	63	82	0.998403	63	82	5.28252	3.44828	58	69	-	0.00117	0.124	0.971618	0.757286	0.757286	0.84027	0.35217
SRX7122002.05_peak_4379	chr20	46116211	46116627	939	.	6.18579	98.6515	93.9626	221	AATGCATCCCAGGTGGCAATCTCACAGGTCAACCTGGTTCCTGTTGGGCCAGATATTCTGGGTCCAGCTATCTCATAAATCACTTGCCCTGCCCATGCAT	CTGTTGGGCCAGATATTCTG	CTGTTGGGCCAGATATTCTG	CTGTTGGGCCAGATATTCTG	GGAACCAGGTTG	0.966366	41	60	0.976466	41	60	0.976466	41	60	2.83687	1.18966	30	41	-	0.00224	0.18	0.362097	0.310551	0.310551	0.297696	0.230113
SRX7122002.05_peak_2885	chr16	85505459	85505874	938	.	14.5115	98.5764	93.8882	230	TGGCCTTGTCCTCTGCTCACGAGATACCAGTAATACTGGTTGTCCCAGTGTGACAACCAGACACCTGCCCAGACATTGCCAGGTGTCTCCTGGGGGATCT	GAGATACCAGTAATACTGGT	AGATACCAGTAATACTGGTT	AGATACCAGTAATACTGGTT	ACAACCAGTATT	0.990994	21	40	0.996592	22	41	0.996592	22	41	5.17961	7.24138	32	43	-	0.000318	0.0567	0.59412	0.620084	0.620084	0.822451	0.567456
SRX7122002.05_peak_2718	chr16	28738375	28738884	938	.	14.909	98.5544	93.8667	258	TGGAGGTGAAGGAGTGCCAGGCCCCTGGCCTCTTGGCAAACTGGCTTAACCAGAACAGCCACCTGTCTGGCCGGTGCAAATTTAAGTAGACACTTGGTCT	TGGCAAACTGGCTTAACCAG	GGCAAACTGGCTTAACCAGA	GGCAAACTGGCTTAACCAGA	TAAGCCAGTTTG	0.997851	34	53	0.998885	35	54	0.998885	35	54	5.07223	5.81034	37	48	-	0.000538	0.0794	0.818633	0.828561	0.828561	0.799605	0.488418
SRX7122002.05_peak_4251	chr20	9069209	9069578	937	.	15.083	98.4258	93.7396	168	GTTAAACAATGGGTCACTTAAGTGGAAAAAAATAGAATTCAAAACTACTGTTAGCCTTGTCAAACTAGTTGGTCAGGTTGGCCTATATAAAACCTGAAAC	CAAACTAGTTGGTCAGGTTG	GTCAAACTAGTTGGTCAGGT	GTCAAACTAGTTGGTCAGGT	CAAACTAGTTGG	0.997175	61	80	0.996234	59	78	0.996234	59	78	4.84519	7.56897	61	72	+	0.000278	0.0528	0.779751	0.600484	0.600484	0.747359	0.589602
SRX7122002.05_peak_866	chr10	42596776	42597265	937	.	4.75456	98.4098	93.7241	282	AATGGAATCGAAGAGAATCATCGAATGGACTCGAATGGAATCATCTAATGGAATGGAATGGAATAATCCATGGACTCGAATGCAATCATCATCGAATAGA	TAATGGAATGGAATGGAATA	CGAATGCAATCATCATCGAA	CGAATGCAATCATCATCGAA	tggactcgaatg	0.526703	46	65	0.483253	77	96	0.483253	77	96	0.357367	-8	26	37	+	0.0163	0.5	0.0218913	0.0286369	0.0286369	0.0278732	0.0327097
SRX7122002.05_peak_6342	chr6	140179543	140179976	936	.	16.6798	98.3519	93.667	240	ATTAGCCAAAGTGCACTGTTTGCCTGTGTCAGAACCTGTTAGTCAGGCTCTGCAGGACTGACCTACATTGCTTCTTAATGCATCTCTTTGTAGAAAGGTA	GTCAGAACCTGTTAGTCAGG	GTCAGAACCTGTTAGTCAGG	GTCAGAACCTGTTAGTCAGG	AGAACCTGTTAG	0.998081	28	47	0.999187	28	47	0.999187	28	47	4.89534	10.9138	31	42	+	6.06e-05	0.0229	0.835433	0.884689	0.884689	0.757541	0.785796
SRX7122002.05_peak_2593	chr15	101003710	101004082	936	.	13.8821	98.3307	93.6462	195	AGTGAACACATGTGGTAGAACAGGTAGTCTCCTTCATCAGGTGTGGAACTGGAAAGTCTAGTTCTGAGATACATATCTGCAGTGGTGGCTCAAGGGAGTG	GGAACTGGAAAGTCTAGTTC	GGAACTGGAAAGTCTAGTTC	GGAACTGGAAAGTCTAGTTC	AGAACAGGTAGT	0.995013	45	64	0.997053	45	64	0.997053	45	64	4.3915	6.25862	17	28	+	0.000456	0.0713	0.693013	0.649357	0.649357	0.63943	0.513173
SRX7122002.05_peak_6730	chr7	131031990	131032368	935	.	16.3908	98.222	93.539	185	AGCTGTATATGCTGCTGGAGCCTGATGCTGGAGAAACCTGTATGGCAGGAATGAAGAGCTAGAGAAGCTGTGTATGCTGCAAGAGCATGCACGGCAAGCA	GGAGAAACCTGTATGGCAGG	GGAGAAACCTGTATGGCAGG	GGAGAAACCTGTATGGCAGG	gaaacctgtatg	0.990144	30	49	0.997862	30	49	0.997862	30	49	5.83606	8.46552	33	44	+	0.000191	0.0419	0.580247	0.70714	0.70714	0.920326	0.640066
SRX7122002.05_peak_2534	chr15	83611290	83611668	932	.	15.8122	97.8797	93.2016	193	GGGGAGAAACCACTTAACTTTGTCCACACTTGCACCTCCCTGTAAAAGCAACGAGTTGGCAGACCGGTTTTCTTGTTGATATACATGGGTCAGCTCATTC	TTGGCAGACCGGTTTTCTTG	TTGGCAGACCGGTTTTCTTG	TTGGCAGACCGGTTTTCTTG	AAAACCGGTCTG	0.998268	56	75	0.999563	56	75	0.999563	56	75	3.80014	15.3793	60	71	-	3.54e-06	0.00975	0.850706	0.959845	0.959845	0.492936	0.970727
SRX7122002.05_peak_5713	chr5	38636763	38637156	932	.	17.5977	97.9134	93.2347	182	ACCTGTGTAACCTTACACTATCTGAGTGGGAGTGGACTGAGGAGGAGGTACTTGCTAGACCTGTATTGCTGCCTGCAATCTAGGCCAGCGCAGTGGCGAT	TTGCTAGACCTGTATTGCTG	GGTACTTGCTAGACCTGTAT	GGTACTTGCTAGACCTGTAT	AATACAGGTCTA	0.966233	52	71	0.98797	47	66	0.98797	47	66	5.0055	6.81034	56	67	-	0.000373	0.0627	0.360952	0.40168	0.40168	0.784905	0.542701
SRX7122002.05_peak_7306	chr9	90381677	90382074	931	.	17.0382	97.8558	93.1782	191	GCTGAGGACAAGCCAAGGCTATCTGACATCACCTGGAGGATGGGGGAGGCTGAGGACTCTGATCAGATATGAAGAATGGGGATTCTTGCTAAACTGACTT	CTGGAGGATGGGGGAGGCTG	GATTCTTGCTAAACTGACTT	GATTCTTGCTAAACTGACTT	aggacaagccaa	0.672356	33	52	0.662982	81	100	0.662982	81	100	1.53916	-8.24138	5	16	+	0.017	0.507	0.093929	0.0954563	0.0954563	0.15273	0.0306733
SRX7122002.05_peak_677	chr1	230999291	230999677	930	.	19.0053	97.7033	93.0278	205	CACAACATAAAAGGGAAGCTCACAGAACAGGCCCGACCGCCCTCTCCTCTCAGCCCGTGGAACTGGAATTGAAGCAGGGCCATCTCAACTCCTGCCCAGG	CACAGAACAGGCCCGACCGC	CCGTGGAACTGGAATTGAAG	CCGTGGAACTGGAATTGAAG	GGAACTGGAATT	0.900086	21	40	0.973644	55	74	0.973644	55	74	2.75384	1.36207	59	70	+	0.00214	0.174	0.210767	0.295024	0.295024	0.283823	0.236732
SRX7122002.05_peak_3922	chr2	110448412	110448781	930	.	17.5404	97.7417	93.0658	150	TTTGTGTTTCTCATGTCATTGATGGGGCACCTCCTAGATCAGGGACAGCCAGTTCTGCAGGTTTGACAATGTTCAACCATAAACACCAGAGCAATCAGCT	CAGTTCTGCAGGTTTGACAA	CAGTTCTGCAGGTTTGACAA	CAGTTCTGCAGGTTTGACAA	ACAGCCAGTTCT	0.998311	50	69	0.997965	50	69	0.997965	50	69	3.59508	1.41379	45	56	+	0.00211	0.173	0.853761	0.716495	0.716495	0.444063	0.239341
SRX7122002.05_peak_6632	chr7	78685333	78685706	930	.	18.708	97.7427	93.0667	189	GCTGAGGCAGGAGGATGGCTTGATGCCAGGAGTTCAAGACCAGTCTGGTGAGATTCCATCTCAAAAAACAACAAAAAAAAAATTAGCTGTGCATGGTTGC	TTCAAGACCAGTCTGGTGAG	TTCAAGACCAGTCTGGTGAG	TTCAAGACCAGTCTGGTGAG	aagaccagtctg	0.805676	33	52	0.850836	33	52	0.850836	33	52	1.28911	8	36	47	+	0.000232	0.047	0.146366	0.151712	0.151712	0.137712	0.612257
SRX7122002.05_peak_7107	chr8	125150411	125150795	929	.	12.4118	97.6375	92.9631	180	CACTGCTTCATTCAGACTTCTAGTTACAAGGAAAAAAAAAACCTTCTAACTTGTTAGTCCGGTTTTTTGTGGCTTGCAGCCAACAGCAATCCTAACTTTA	CTAACTTGTTAGTCCGGTTT	TAACTTGTTAGTCCGGTTTT	TAACTTGTTAGTCCGGTTTT	AAAACCGGACTA	0.997712	46	65	0.999035	47	66	0.999035	47	66	4.96105	10.1207	55	66	-	8.99e-05	0.0281	0.807687	0.85567	0.85567	0.773578	0.742141
SRX7122002.05_peak_3521	chr19	39152670	39153059	927	.	13.6694	97.461	92.7885	204	ACAACTCCCCATTTGAAGGCAGAGCTTGTCAAACGAGTTATGTGGCTTTTACTCAAGGAGGGAGGAACAGCAACAGGGAGCTCTGGGCTATTGATAGACA	TTGTCAAACGAGTTATGTGG	TTGTCAAACGAGTTATGTGG	TTGTCAAACGAGTTATGTGG	CAAACGAGTTAT	0.993751	26	45	0.997763	26	45	0.997763	26	45	3.34918	7.2069	30	41	+	0.000322	0.0572	0.652921	0.697722	0.697722	0.389843	0.564847
SRX7122002.05_peak_5521	chr4	106604125	106604591	926	.	16.8808	97.3649	92.6932	272	TCAATTTTGCTGTTGAAGGACCAGCAGAGGAAGTTTTGGCTGCAAAAGCTGCCCATCCAGTTAAGCCACTAGTTACTGACGAGGAAACGCTGGCACTAGA	CTGCCCATCCAGTTAAGCCA	CAAAAGCTGCCCATCCAGTT	CAAAAGCTGCCCATCCAGTT	TTAACTGGATGG	0.987714	49	68	0.993904	43	62	0.993904	43	62	4.61134	2.74138	53	64	-	0.00145	0.142	0.539264	0.513682	0.513682	0.690085	0.31736
SRX7122002.05_peak_4269	chr20	19747677	19748087	926	.	15.8913	97.3584	92.6869	213	CAAACAGTCTGATTGAGTGCGAACAGACTGCTTGGGGAGATCCAGCAAGGCCTGTCTGTCTAGATTCCTCCTGGTCTCTCTGAGCAGCATTCCTTTCTTC	CTGTCTGTCTAGATTCCTCC	CTGTCTGTCTAGATTCCTCC	CTGTCTGTCTAGATTCCTCC	aaggcctgtctg	0.863489	52	71	0.980323	52	71	0.980323	52	71	2.8837	-0.913793	47	58	+	0.00383	0.244	0.177549	0.332697	0.332697	0.306224	0.151903
SRX7122002.05_peak_4581	chr21	37527873	37528236	926	.	19.4962	97.2897	92.619	173	ACTGCCTACCGCGCACCCTCCAGGTGCGTCCTACCCTGAAGCGGTCGGACTGGACCGTCTAGGTCCCAGCGCTCGAGAGGATGGCAGGCAGGGGCTGGTG	CGGTCGGACTGGACCGTCTA	CGGTCGGACTGGACCGTCTA	CGGTCGGACTGGACCGTCTA	CGGACTGGACCG	0.92461	42	61	0.97466	42	61	0.97466	42	61	3.35044	-3.10345	46	57	+	0.00629	0.317	0.247423	0.299605	0.299605	0.390225	0.0927199
SRX7122002.05_peak_7212	chr9	33161566	33162025	925	.	15.4002	97.2373	92.5669	180	AAGGGCAGACCATTTGTCCTAAAACAACTGGATTGCTGCTCCACTGGACAAGAAAAACTGGAATTTCCAGGTAGATGTGGGTTCAAGCAGAATTCCAGTC	AGAAAAACTGGAATTTCCAG	AGAAAAACTGGAATTTCCAG	AGAAAAACTGGAATTTCCAG	AAAACTGGAATT	0.997829	51	70	0.999381	51	70	0.999381	51	70	4.28272	5.84483	54	65	+	0.000532	0.079	0.816851	0.923508	0.923508	0.611811	0.490709
SRX7122002.05_peak_6475	chr7	12840863	12841250	925	.	16.3382	97.2481	92.5777	193	GTGTAAACCTAAGGTGCAAAGTCCATGGACACTGAAAAGTGGCTGGGCTGGTTTAACAAGATGGGGCAGTGGGAGGAATGCACAGATTGTATTTAATCTC	TGGTTTAACAAGATGGGGCA	TGGTTTAACAAGATGGGGCA	TGGTTTAACAAGATGGGGCA	TTAACAAGATGG	0.974921	49	68	0.996522	49	68	0.996522	49	68	3.46152	0.310345	53	64	+	0.00282	0.206	0.416444	0.616138	0.616138	0.413771	0.192376
SRX7122002.05_peak_1343	chr11	82871572	82871934	925	.	15.847	97.2087	92.5388	179	TGGTTTCCAGAGTCAAGTTCAACCTGATTTACATGATTCAGCGGCTGCTCCATCCAGTTTTTCTTGTCTGAGTAACAAACTTGCAACTTCCTGCATGTTC	AAGTTCAACCTGATTTACAT	AGTTCAACCTGATTTACATG	AGTTCAACCTGATTTACATG	AAAACTGGATGG	0.981288	15	34	0.996278	16	35	0.996278	16	35	3.54752	6.96552	50	61	-	0.000352	0.0603	0.469009	0.60392	0.60392	0.431208	0.550719
SRX7122002.05_peak_3575	chr19	50216750	50217131	924	.	18.1693	97.0744	92.4064	188	CCAAGGAATAAGGGTGAAATTGCCACAGCTGGCTGACACAGGACAGGGGCAACTGGTTTGGCAACCCCACATCCAGGCCAATAAAGATGTGTGAGCTGGG	GGGGCAACTGGTTTGGCAAC	GGGGCAACTGGTTTGGCAAC	GGGGCAACTGGTTTGGCAAC	CAAACCAGTTGC	0.995918	46	65	0.995035	46	65	0.995035	46	65	4.47206	10.1552	49	60	-	8.88e-05	0.0279	0.722795	0.551546	0.551546	0.65903	0.744623
SRX7122002.05_peak_3227	chr17	78143617	78143951	923	.	14.5116	97.0663	92.3986	158	ATGGCTCATAGAAGCCCCATATAAGGCACTGCTCCTGTGGGATGTGCCTGTCAAACCTGCTTGTCCACTGCCGTTCAGTTCAGCCAGAGATTGGGCCACA	CTGTCAAACCTGCTTGTCCA	CTGTCAAACCTGCTTGTCCA	CTGTCAAACCTGCTTGTCCA	CAAGCAGGTTTG	0.998018	48	67	0.997933	48	67	0.997933	48	67	4.9587	6.39655	52	63	-	0.000435	0.0694	0.831106	0.712868	0.712868	0.772814	0.521064
SRX7122002.05_peak_727	chr10	4775376	4775749	923	.	17.0393	97.0415	92.3744	188	GAACCCAGGCACACTATTTCTGAGAACCAGGAGAACAGGCTGGACCAGCCCCTGGAGGATGAGATGGGTGGAGAAAAACTGGGTTGTCTCAGCTGGGAAT	GGAGAACAGGCTGGACCAGC	AGGAGAACAGGCTGGACCAG	AGGAGAACAGGCTGGACCAG	aaaactgggttg	0.973283	30	49	0.97981	29	48	0.97981	29	48	3.99741	5.08621	75	86	+	0.000693	0.0918	0.406135	0.330151	0.330151	0.540028	0.442663
SRX7122002.05_peak_3416	chr19	11063474	11063820	922	.	16.479	96.9002	92.2346	175	GTGATGTTTGGGAAACCCCGGCTTGGCTTGCCTTGGGACACTTCCAGTAGCTCCAGTTCAGGGTTGGAAAACCTGTTCTGCCACTGTCTTGTGGATGCCA	TGGAAAACCTGTTCTGCCAC	TGGAAAACCTGTTCTGCCAC	TGGAAAACCTGTTCTGCCAC	AGAACAGGTTTT	0.995468	65	84	0.998836	65	84	0.998836	65	84	6.20285	13.6207	68	79	-	1.2e-05	0.0124	0.707395	0.821179	0.821179	0.960799	0.923062
SRX7122002.05_peak_7192	chr9	14251405	14251826	919	.	17.7296	96.6405	91.9781	157	CTTTGCCAGAATCACATGATGTCAGTGCTATTTTCTCCTGACCAGAATAACCAGTCATTCAGGTTACTGCAAGTGGTATCGGTGAACTAGGCATCACTTC	CAGAATAACCAGTCATTCAG	GAATAACCAGTCATTCAGGT	GAATAACCAGTCATTCAGGT	ATAACCAGTCAT	0.997764	43	62	0.998703	45	64	0.998703	45	64	4.96223	8.01724	47	58	+	0.000231	0.0469	0.811569	0.799796	0.799796	0.77396	0.612829
SRX7122002.05_peak_2380	chr15	40537452	40537809	919	.	17.7296	96.6405	91.9781	192	AAACTTTAAAACCGGGAGGACTGGTTCTGTGGCTCAGCTTCCTGGCCTGGAGAGGCTCTAGCCTCCATTTTCTTTCTTTCAGCTTATGGAATTGTGCAAG	TTAAAACCGGGAGGACTGGT	AAAACCGGGAGGACTGGTTC	AAAACCGGGAGGACTGGTTC	AGAACCAGTCCT	0.986892	6	25	0.991528	8	27	0.991528	8	27	3.39949	8.05172	17	28	-	0.000227	0.0463	0.526537	0.455517	0.455517	0.400789	0.613975
SRX7122002.05_peak_1583	chr12	56497667	56498112	919	.	15.0158	96.6432	91.9808	202	CACCCTTGGTCTTCTTCCACCTGTCTGCCCCTCCCTGTTCTCCCAGCTTCGGAGGACGACTGGACCGGCTGGGCGGGTTTCGCCAGCCGACCCAGGGATC	TGGACCGGCTGGGCGGGTTT	CGGCTGGGCGGGTTTCGCCA	CGGCTGGGCGGGTTTCGCCA	CAGACAGGTGGA	0.978071	61	80	0.98827	66	85	0.98827	66	85	3.38648	-0.310345	16	27	-	0.0033	0.224	0.438208	0.405371	0.405371	0.397607	0.169467
SRX7122002.05_peak_3786	chr2	71871146	71871512	918	.	17.6702	96.4664	91.8069	200	TCCTCATTCGGTGTCTGAGGGTGATGAATGCTGCTAGACCAGCTGGGTGAGAAAGCCACCCACCGATTTACAGCCCGAAGCAAGTGTGGGCTGGGATAAC	CTGCTAGACCAGCTGGGTGA	CTGCTAGACCAGCTGGGTGA	CTGCTAGACCAGCTGGGTGA	TAGACCAGCTGG	0.96123	31	50	0.92549	31	50	0.92549	31	50	2.75553	-2.24138	35	46	+	0.00521	0.288	0.339315	0.19804	0.19804	0.284587	0.116584
SRX7122002.05_peak_6440	chr7	2480189	2480559	918	.	15.8826	96.5386	91.8779	189	TTCACCTTCACACTTCCAGAAACTGCCAAGAAGAATGCCGCCGCTCAGGTTTATCTGGTAGAATAAGCTGTTTGAACAAAGATCTGGAGGTTGCACAATC	AGGTTTATCTGGTAGAATAA	CCGCCGCTCAGGTTTATCTG	CCGCCGCTCAGGTTTATCTG	CAAACAGCTTAT	0.967267	47	66	0.983413	38	57	0.983413	38	57	3.39271	1.72414	63	74	-	0.00194	0.166	0.365152	0.358407	0.358407	0.399516	0.259832
SRX7122002.05_peak_4842	chr3	31485940	31486334	917	.	14.9389	96.3655	91.7072	214	CTGAAACAACTGTAGGGGCTGGATGGACTGGCTGGACTGGCTGGACTGGTGTCATATATCTGGGGCTTTGGTTTTCACTGCCAGCTGGATTCCTCAGTTT	GCTGGACTGGCTGGACTGGT	GCTGGACTGGCTGGACTGGT	GCTGGACTGGCTGGACTGGT	GACACCAGTCCA	0.99121	31	50	0.9829	31	50	0.9829	31	50	3.96939	-1.53448	42	53	-	0.00443	0.264	0.597938	0.354461	0.354461	0.53341	0.134212
SRX7122002.05_peak_6594	chr7	66857593	66857940	917	.	16.8281	96.3869	91.7282	180	GCTTTTCACTCCCTATGCAAATGGCACACCTAGCCCTAACCGGTTTTTCCTGCCCTATGCAAATGGCATACGTGGTCCGACCAATCTTTTGTGCCCTATG	GCCCTAACCGGTTTTTCCTG	GCCCTAACCGGTTTTTCCTG	GCCCTAACCGGTTTTTCCTG	AAAACCGGTTAG	0.998801	33	52	0.999672	33	52	0.999672	33	52	3.89038	17.1379	36	47	-	8.01e-07	0.00893	0.889398	0.982945	0.982945	0.5147	0.996245
SRX7122002.05_peak_3552	chr19	45664122	45664481	916	.	18.8172	96.3337	91.6758	183	GCCCATCCAGATGGAGGCCTCAGCCCAGTGCCCGCCTGACCGGTTTGCCTGCCTGTCCCCGCCCCTTCCCCAGCGCCTGCCTGTCCCAGTGCTCTCTGCT	CCGCCTGACCGGTTTGCCTG	CCGCCTGACCGGTTTGCCTG	CCGCCTGACCGGTTTGCCTG	CAAACCGGTCAG	0.999581	32	51	0.999554	32	51	0.999554	32	51	5.90517	12.431	36	47	-	2.62e-05	0.0151	0.963472	0.958254	0.958254	0.928981	0.859361
SRX7122002.05_peak_7364	chr9	112107682	112108090	916	.	15.3468	96.2725	91.6152	166	GTGACTCTGAACCTTGGTTAGGGACAATTACCCACCACAGTCTCTCAAGCAGCTGCTTAGAACTTGCCCAGCGAGTTCTGCAGCAAGGTCTGGCCTGCTG	AGAACTTGCCCAGCGAGTTC	AGAACTTGCCCAGCGAGTTC	AGAACTTGCCCAGCGAGTTC	AGAACTCGCTGG	0.955311	59	78	0.983522	59	78	0.983522	59	78	2.46524	-4.87931	68	79	-	0.00908	0.384	0.319842	0.359297	0.359297	0.243477	0.0652921
SRX7122002.05_peak_4271	chr20	19916532	19916913	916	.	16.0563	96.3239	91.6662	196	CCAGATGGTTCTGGTTGTCCAGGCAAGTTTCAAACCAGCCCGACTAGTTCCGCCATACGCTGACGGGAGAGAGCAACATCCCAGGGAGGCACTTGCAGCT	CAAACCAGCCCGACTAGTTC	CAAACCAGCCCGACTAGTTC	CAAACCAGCCCGACTAGTTC	GGAACTAGTCGG	0.982695	31	50	0.992105	31	50	0.992105	31	50	4.83946	0.862069	40	51	-	0.00245	0.189	0.481991	0.469899	0.469899	0.745195	0.216749
SRX7122002.05_peak_3037	chr17	39928452	39928793	915	.	20.0736	96.1561	91.5001	168	ACCCAAGCCATTGGGCAGGAAACTGGGCGGGGCAGGGAAGCGGTCTGACAGGTTTCTCTGGAGCGCCCCAGGCTCCCTCAGAGACTCCAGGATCTGGCTT	CGGTCTGACAGGTTTCTCTG	CGGTCTGACAGGTTTCTCTG	CGGTCTGACAGGTTTCTCTG	GAAACCTGTCAG	0.99972	41	60	0.999837	41	60	0.999837	41	60	6.3124	7.58621	45	56	-	0.000276	0.0526	0.978618	0.998091	0.998091	0.97429	0.590938
SRX7122002.05_peak_135	chr1	33225007	33225401	914	.	15.7494	96.0906	91.4355	217	ACTCCCTGCCCCCCATTATTTACCTTAGAACCGGCCTGTCAGCTCTGTCCCTGCTGGGGTGGGGCTGGACACCAAGGGAAGGAAGGAGAGGGATTCCGGC	AGAACCGGCCTGTCAGCTCT	TAGAACCGGCCTGTCAGCTC	TAGAACCGGCCTGTCAGCTC	AGAACCGGCCTG	0.935127	27	46	0.984841	26	45	0.984841	26	45	3.63024	4.08621	27	38	+	0.000961	0.11	0.266005	0.36897	0.36897	0.452972	0.38418
SRX7122002.05_peak_1733	chr12	109305684	109306080	914	.	17.2624	96.081	91.4262	237	GTGAGTGTGGGAGAAACCTACTGAACAGGTCCGGTGGGTGGACAGCAGGTGTCACATGGGCCTGAGCCTGGACGGTATCTACAGAGAGATATTTTGGTTG	GAGAAACCTACTGAACAGGT	GAGAAACCTACTGAACAGGT	GAGAAACCTACTGAACAGGT	TGAACAGGTCCG	0.984946	11	30	0.989623	11	30	0.989623	11	30	2.8605	6.46552	22	33	+	0.000424	0.0683	0.504773	0.422808	0.422808	0.302024	0.524564
SRX7122002.05_peak_2480	chr15	71117358	71117755	913	.	15.04	95.9612	91.3079	196	GTGAGACAGCCCTGAGAGTTCTGCAAGTGGCAAGGTTGGAATTTCAACTGGTCTTTCTTGTTCCCCAACTACAGGAGCATACCCTCAACTAGGAGCAGGT	TCAACTGGTCTTTCTTGTTC	TGGTCTTTCTTGTTCCCCAA	TGGTCTTTCTTGTTCCCCAA	AAGACCAGTTGA	0.962644	44	63	0.99102	49	68	0.99102	49	68	3.51528	8.17241	44	55	-	0.000216	0.045	0.345043	0.44559	0.44559	0.425226	0.621802
SRX7122002.05_peak_3424	chr19	12035793	12036149	912	.	18.0556	95.9094	91.2568	173	GCTTTCCTCACCTTCCTCGCTGCGCGGGCGGCGGTTGGTAACCGGTCAGACCAGCCCGAGAGGGACCTGGTGCCTGTACCCAGGCTTCTGTCGCTCTGTC	TTGGTAACCGGTCAGACCAG	TGGTAACCGGTCAGACCAGC	TGGTAACCGGTCAGACCAGC	GTAACCGGTCAG	0.999346	35	54	0.999173	36	55	0.999173	36	55	5.18307	8.93103	38	49	+	0.000157	0.037	0.939163	0.881761	0.881761	0.82296	0.661512
SRX7122002.05_peak_4909	chr3	51426024	51426431	912	.	16.9332	95.8981	91.2457	222	TGTAAATGTGTCTGGAAATGTCTCTTCCTCTGAAACCAGTAGGGCTGGTTTGGCCGTTCAGGGAGTGACATACTCTGGGACTACTGGGGGACTGCAGGTG	GAAACCAGTAGGGCTGGTTT	GAAACCAGTAGGGCTGGTTT	GAAACCAGTAGGGCTGGTTT	GAAACCAGTAGG	0.990725	32	51	0.994712	32	51	0.994712	32	51	4.53089	6.12069	32	43	+	0.000481	0.0739	0.589411	0.540155	0.540155	0.673158	0.504964
SRX7122002.05_peak_6749	chr7	138248988	138249437	911	.	15.001	95.8216	91.1701	203	TGGCCTCAGTAAATGGGGGTAGATTGGAATATATGGAAGAGGAATTTCTATCTCCTCTGGCAGTTCCTGCAAAACTGGTTTCTCTTGCCCTTCCCATGAC	CTGCAAAACTGGTTTCTCTT	CTGCAAAACTGGTTTCTCTT	CTGCAAAACTGGTTTCTCTT	aaaactggtttc	0.998152	67	86	0.999389	67	86	0.999389	67	86	6.4205	13.8793	71	82	+	1.03e-05	0.0124	0.841033	0.92478	0.92478	0.979891	0.933308
SRX7122002.05_peak_717	chr10	659239	659749	911	.	15.2246	95.8442	91.1924	189	CAAGCCCACTAAGGAATCCGATTTGGAGGGAACTCAAGGCACCTAAAACTGGTTCCACTGGTTTTTCTTGGCAAGGCTTGACCAGGCAAACAACTGCATT	AAAACTGGTTCCACTGGTTT	AAAACTGGTTCCACTGGTTT	AAAACTGGTTCCACTGGTTT	AAAACTGGTTCC	0.999016	45	64	0.999548	45	64	0.999548	45	64	5.70799	11.9483	45	56	+	3.41e-05	0.0174	0.909189	0.956536	0.956536	0.902635	0.840652
SRX7122002.05_peak_1842	chr13	20965707	20966070	910	.	15.8737	95.7187	91.0684	152	GCGGAACAGGTCGGGTCGGTGCTGGGGCCAGGCCTGGAATGTTCCTGCGTCCTCCTGGTCCTCCTTCTCTGGACTCCAGAGACTTGCCCTCTCTCGCAAC	GCGGAACAGGTCGGGTCGGT	GCGGAACAGGTCGGGTCGGT	GCGGAACAGGTCGGGTCGGT	GGAACAGGTCGG	0.753785	1	20	0.60409	1	20	0.60409	1	20	3.22409	4.81034	3	14	+	0.00076	0.0975	0.123711	0.0798015	0.0798015	0.365025	0.429362
SRX7122002.05_peak_603	chr1	204448737	204449115	910	.	14.3539	95.7157	91.0656	181	TGTCACCTCCAGCCTCAGTTCAGCTTCCTTAGCTCATGCCCTTGGGAATCCAGTTCTGCAGGATTCATTCCTGTGTGGGTGGGGAAAACTCCCTGGAGGA	TGGGAATCCAGTTCTGCAGG	GAATCCAGTTCTGCAGGATT	GAATCCAGTTCTGCAGGATT	AGAACTGGATTC	0.992187	43	62	0.995924	46	65	0.995924	46	65	4.50595	6.53448	46	57	-	0.000412	0.0671	0.616138	0.58572	0.58572	0.66603	0.529273
SRX7122002.05_peak_1839	chr13	20368729	20369158	908	.	13.0384	95.5295	90.8815	171	CAGAGAAAGACCCAGGGAAAAATGTGTGTTTGCTTGGGGGAACTCAGCATAACCCGTTTGTCCAGATTCTTTGTGTCTTTGTGTAGCATTCCCTCAGGCA	AGCATAACCCGTTTGTCCAG	AGCATAACCCGTTTGTCCAG	AGCATAACCCGTTTGTCCAG	ataacccgtttg	0.992963	46	65	0.998237	46	65	0.998237	46	65	4.5838	10.6897	49	60	+	6.81e-05	0.0248	0.633193	0.742141	0.742141	0.684485	0.777205
SRX7122002.05_peak_4344	chr20	39646321	39646707	908	.	14.1017	95.4968	90.8492	186	CCTGGACTCTGTCCTTTGGGAGGAGAATATCCTCAGGGGCCTGCATGAGCCATCCTGAAAAACTAGTTCTGTGAGTCAATCCTCAAGTGAGTTCCTGTGG	CTGAAAAACTAGTTCTGTGA	CTGAAAAACTAGTTCTGTGA	CTGAAAAACTAGTTCTGTGA	AAAACTAGTTCT	0.99729	55	74	0.998875	55	74	0.998875	55	74	4.34097	10.0517	59	70	+	9.26e-05	0.0286	0.78516	0.827542	0.827542	0.625175	0.739913
SRX7122002.05_peak_4622	chr21	44375712	44376186	907	.	14.4761	95.4233	90.7766	265	TGCGTCACCGTTTTGGCAAGTGCTGACAAATGCGAGACGTAGAAATACCGGCCTAACAACTTTTCCAGTTGACTCCTGACCTACATGGCATTCGAAACAT	AATACCGGCCTAACAACTTT	AGAAATACCGGCCTAACAAC	AGAAATACCGGCCTAACAAC	aataccggccta	0.967908	44	63	0.987073	41	60	0.987073	41	60	4.04317	0.844828	44	55	+	0.00246	0.189	0.369034	0.390607	0.390607	0.549574	0.214013
SRX7122002.05_peak_6556	chr7	47615458	47615854	907	.	16.7748	95.4092	90.7629	179	ACCCAAGACATGGACACAGGCCCCCTTTCCTCCAGCCCTGTCCACCCGGCTCTGCAGGTCTTTCCAGAGGAGACAAACTGGAAACACCTGTCCTTGATCT	GACAAACTGGAAACACCTGT	GACAAACTGGAAACACCTGT	GACAAACTGGAAACACCTGT	AGGACAGGTGTT	0.968658	72	91	0.998081	72	91	0.998081	72	91	3.19606	2.01724	83	94	-	0.00179	0.158	0.373807	0.72585	0.72585	0.359807	0.27326
SRX7122002.05_peak_3774	chr2	69889659	69890026	907	.	17.0416	95.4133	90.7669	182	TCTAAGAGGAAAGACCTGAAGAGATGTAATCATTTATGCAATGAAACTGGAGCAACCTGTTGGTAAACTCACCCTTGTCAAGCCCCACCCACTTACACAC	GAAACTGGAGCAACCTGTTG	ATGAAACTGGAGCAACCTGT	ATGAAACTGGAGCAACCTGT	CCAACAGGTTGC	0.993528	43	62	0.996711	41	60	0.996711	41	60	4.46589	6.10345	52	63	-	0.000484	0.0742	0.646812	0.626448	0.626448	0.657439	0.504073
SRX7122002.05_peak_2567	chr15	90647876	90648206	906	.	15.2928	95.308	90.6627	176	GCCTCCCAGGGCCCCAGCTCCACGCCAGCCTTTCCCGTAAATCCTGTTTGGTGAGGCAGCTGATGCCAGCTCCATTTGGCTCGTAGAGGTTACCACACTT	CCGTAAATCCTGTTTGGTGA	CCGTAAATCCTGTTTGGTGA	CCGTAAATCCTGTTTGGTGA	CAAACAGGATTT	0.995597	35	54	0.994087	35	54	0.994087	35	54	4.81358	9.65517	39	50	-	0.000112	0.0311	0.711467	0.5189	0.5189	0.739468	0.712995
SRX7122002.05_peak_1775	chr12	117500441	117500777	906	.	15.7395	95.2703	90.6256	174	GTTTTGTTTTCCTTCCTCCCTAGGTCCCCGCCGGGCTGGATGAACCGGCTTTTCTAAAGGTGTCGCAGCCCAGGCTGCAGCCATGGGAACAGGCTCTGCC	TGGATGAACCGGCTTTTCTA	TGGATGAACCGGCTTTTCTA	TGGATGAACCGGCTTTTCTA	AAAGCCGGTTCA	0.993766	37	56	0.998838	37	56	0.998838	37	56	4.68475	8.5	41	52	-	0.000188	0.0416	0.653303	0.821497	0.821497	0.707649	0.641848
SRX7122002.05_peak_6516	chr7	32720089	32720571	906	.	14.4406	95.2904	90.6456	291	CTATATCCTAAGGTTAAAATGGAGCCCAGGAATCTGGCACGACTGGTTTCACAAGTTACAGGTCACAAAGACCCTGCTGATAATACAGGATGTGGTAAAG	ACGACTGGTTTCACAAGTTA	TGGTTTCACAAGTTACAGGT	TGGTTTCACAAGTTACAGGT	GAAACCAGTCGT	0.985314	39	58	0.992547	44	63	0.992547	44	63	5.05999	7.05172	39	50	-	0.000341	0.0592	0.508591	0.479954	0.479954	0.797378	0.55581
SRX7122002.05_peak_4359	chr20	44501316	44501693	906	.	15.7395	95.2703	90.6256	194	ATAGGTACAGACACTCTCAGCCCCAAACCCCTCCAGCCTGTTACTGTGAGACTCACACATCCTGTTTTCCCAAGCTTGCCCCACAGGGTGAGCAAACTGG	TCACACATCCTGTTTTCCCA	TCACACATCCTGTTTTCCCA	TCACACATCCTGTTTTCCCA	AAAACAGGATGT	0.895769	53	72	0.950182	53	72	0.950182	53	72	2.51737	7.82759	57	68	-	0.000249	0.0492	0.207458	0.229095	0.229095	0.251877	0.602329
SRX7122002.05_peak_6756	chr7	140356411	140356772	905	.	16.1832	95.1462	90.5033	190	ACAGACACAGAGTTAAAGGGGAAGTCCCAGAGGGAACAAGAAAGGCCAGTTTTGCAGGAGCTGCCAGAGGGAACAGAGATTCCTCCTCCATATGTCCCAG	AAGAAAGGCCAGTTTTGCAG	GGAACAAGAAAGGCCAGTTT	GGAACAAGAAAGGCCAGTTT	aaggccagtttt	0.945744	38	57	0.98138	33	52	0.98138	33	52	3.16968	3.37931	42	53	+	0.0012	0.126	0.288533	0.340333	0.340333	0.353825	0.34797
SRX7122002.05_peak_6427	chr7	661606	662063	905	.	14.2165	95.1928	90.5493	185	GACAGGTAAACACCTCCCCGCCCTCACCCATGCAAAGAAACCTGCTGAAGCAAACAGGTTCAGCCAGTTCTCAGAGCCGAGGCCACCTAAGGGGGACAAC	AGCAAACAGGTTCAGCCAGT	AGCAAACAGGTTCAGCCAGT	AGCAAACAGGTTCAGCCAGT	CAAACAGGTTCA	0.998495	49	68	0.99964	49	68	0.99964	49	68	5.83681	12.431	51	62	+	2.62e-05	0.0151	0.865216	0.979127	0.979127	0.92058	0.859361
SRX7122002.05_peak_3511	chr19	36241169	36241532	905	.	18.6983	95.1567	90.5138	187	CCTGGGCTTCTCAGGAAGTCCCTGGACTGGTCAGGCAAGTTCCCAGGTGTCCCCTCCAGGCTCTGAGCACTAGAGCCAGAGCTCCCACCAGTCAGAAAGG	TGGACTGGTCAGGCAAGTTC	TGGACTGGTCAGGCAAGTTC	TGGACTGGTCAGGCAAGTTC	CTGACCAGTCCA	0.99317	23	42	0.980103	23	42	0.980103	23	42	3.7695	2.03448	23	34	-	0.00178	0.158	0.638157	0.331551	0.331551	0.485045	0.274596
SRX7122002.05_peak_281	chr1	109076114	109076533	905	.	14.0356	95.2405	90.5964	191	GAAAACAACTTTATTCTTTTCTTCCCAACAGCCTGATCAAACCGGCTCTGCAGGACAGGTTCTTTCCTGGCGCCTGGGGCAAGTCCCTTGACTTTTTTTT	GATCAAACCGGCTCTGCAGG	GATCAAACCGGCTCTGCAGG	GATCAAACCGGCTCTGCAGG	AGAGCCGGTTTG	0.995946	35	54	0.9993	35	54	0.9993	35	54	4.38309	8.34483	38	49	-	0.000201	0.0431	0.724322	0.905944	0.905944	0.638539	0.632812
SRX7122002.05_peak_3242	chr17	80372584	80372914	905	.	18.4077	95.2106	90.5667	174	GAAGCGACAGGAGGCCTACAGGGGGTGTGCGGTGGCCGGCCCGGTCAGACCTGCTCCGAGGCCGTGCGCTCTCCAAGGTGCTGAACCCCGGCCCGGCCAA	CGGTCAGACCTGCTCCGAGG	CGGTCAGACCTGCTCCGAGG	CGGTCAGACCTGCTCCGAGG	GGAGCAGGTCTG	0.996347	42	61	0.998631	42	61	0.998631	42	61	3.39993	-0.310345	46	57	-	0.0033	0.224	0.742013	0.788087	0.788087	0.401044	0.169467
SRX7122002.05_peak_709	chr1	249152111	249152506	904	.	19.0044	95.1236	90.4812	211	GAGGCTAGGGGCTGCTGCCTGGGTACCCTCCCCCAAGCCCTTCTCCCGGCCCCTAACCGGTCCAACAGGAACTTGGCGAGCTGCGAGTGCAGGGAGAAGC	CCCCTAACCGGTCCAACAGG	CCCTAACCGGTCCAACAGGA	CCCTAACCGGTCCAACAGGA	CTAACCGGTCCA	0.999271	50	69	0.999415	51	70	0.999415	51	70	5.13784	9.41379	53	64	+	0.000125	0.0323	0.93089	0.929744	0.929744	0.813924	0.689703
SRX7122002.05_peak_828	chr10	35243105	35243460	903	.	18.3412	95.0265	90.3849	167	AGGCTGCTCACCTGGGCTGCTGGCAGGAGGAAGCAGCCCCAGAACGGAGCCAAGCCAGAGCCGGAGAAACAGGTTCCTGCCTTCTCCGCTGACAGCCTGA	CGGAGAAACAGGTTCCTGCC	CGGAGAAACAGGTTCCTGCC	CGGAGAAACAGGTTCCTGCC	GAAACAGGTTCC	0.998245	62	81	0.997115	62	81	0.997115	62	81	4.8031	10.5345	66	77	+	7.28e-05	0.0254	0.848797	0.653557	0.653557	0.736922	0.769187
SRX7122002.05_peak_2629	chr16	3692640	3693011	902	.	14.7336	94.8571	90.2178	190	GGATGGGACATCTGTGGCTGGAAGCTGTCCTTGTGGCCGTGCTAGTTGGACCAGCCTGGCTGGTTATCAGTCCGTGTCCTCAGCCCCTCCCCTTTTCAAT	TAGTTGGACCAGCCTGGCTG	TGGACCAGCCTGGCTGGTTA	TGGACCAGCCTGGCTGGTTA	ATAACCAGCCAG	0.961434	43	62	0.930264	47	66	0.930264	47	66	2.67891	-1.06897	56	67	-	0.00397	0.249	0.340206	0.202876	0.202876	0.27275	0.145984
SRX7122002.05_peak_3234	chr17	79303237	79303632	901	.	18.8603	94.739	90.1016	172	GCTGGCCCAGGCCCAGCTAGGATGCTCCCAGCCCAGCTCCTACCCGCCGGGTCTTTCCCGTTTGTCAGGCAGGCCGGCAGGCTGGGCTGGTGACTCATGA	GGGTCTTTCCCGTTTGTCAG	GGGTCTTTCCCGTTTGTCAG	GGGTCTTTCCCGTTTGTCAG	CAAACGGGAAAG	0.943726	49	68	0.981174	49	68	0.981174	49	68	1.41206	0.965517	53	64	-	0.00238	0.186	0.283314	0.338361	0.338361	0.144966	0.220568
SRX7122002.05_peak_753	chr10	12827540	12827906	901	.	16.8264	94.7562	90.1183	186	ATTACAGCAGAGTCCTTGCCACGCGTCATAAAACTGGTAACACAACACTGGCCGGTTCGGCTGGTTCTCAGGCAGGAAAACTGGCGTCTGACAAGATCAG	CGGTTCGGCTGGTTCTCAGG	CGGTTCGGCTGGTTCTCAGG	CGGTTCGGCTGGTTCTCAGG	AAAACTGGTAAC	0.997976	53	72	0.997856	53	72	0.997856	53	72	4.06578	7.87931	30	41	+	0.000244	0.0485	0.82716	0.706313	0.706313	0.555428	0.605829
SRX7122002.05_peak_211	chr1	56982560	56982955	901	.	17.384	94.7957	90.1573	210	TGCTAAGTCATTTGTGTTTCATTACATGATTTGCATACTGGTGGAACAGGTCTGTACTGTCCTCTCACTTCATTTCCATTGCTCTTGGGACAGCTCCGCT	TGCATACTGGTGGAACAGGT	TGCATACTGGTGGAACAGGT	TGCATACTGGTGGAACAGGT	GGAACAGGTCTG	0.994343	32	51	0.997439	32	51	0.997439	32	51	5.07672	7.87931	43	54	+	0.000244	0.0485	0.670612	0.674176	0.674176	0.80056	0.605829
SRX7122002.05_peak_6337	chr6	139138933	139139365	899	.	17.0428	94.5994	89.9636	228	TGTGTCTGTTACACTCAGAGAAACCCGTGAGGAGTTTGAATCAGTCCCCTTGCCACACTGGTGGAACCGGTTTTGAATTGCCTCTGCTTAGTGCCTGGTA	TGGTGGAACCGGTTTTGAAT	TGGTGGAACCGGTTTTGAAT	TGGTGGAACCGGTTTTGAAT	AAAACCGGTTCC	0.999508	59	78	0.999296	59	78	0.999296	59	78	7.01772	15.7241	63	74	-	2.62e-06	0.00893	0.955899	0.905053	0.905053	0.9972	0.977536
SRX7122002.05_peak_3649	chr2	16152810	16153316	899	.	15.7742	94.5992	89.9635	175	GAAGGGAGGGGCTCCTAGGCTTGCCACGGCTGCAGTCTCCAGGAATGAAAACCTGTCCTGCCAGTTGCATATGTAGCAATTTTGAATGCAAATAGCCACT	TGAAAACCTGTCCTGCCAGT	TGAAAACCTGTCCTGCCAGT	TGAAAACCTGTCCTGCCAGT	AAAACCTGTCCT	0.994252	46	65	0.998685	46	65	0.998685	46	65	5.68174	9.63793	48	59	+	0.000113	0.0311	0.668703	0.795342	0.795342	0.899453	0.710577
SRX7122002.05_peak_7296	chr9	86869895	86870276	898	.	16.9879	94.4338	89.8001	179	GAGTCATCTAATGAGGGCCGTGGCAGGGTGGCAGGCACACTTCCAGCCGAACTGGTTGTACAAGCTTCTTGTACTAAAAGCAGTCTAGAAGAACCTTCCT	AGCCGAACTGGTTGTACAAG	CGAACTGGTTGTACAAGCTT	CGAACTGGTTGTACAAGCTT	ACAACCAGTTCG	0.994073	45	64	0.997582	48	67	0.997582	48	67	5.44446	9.5	48	59	-	0.00012	0.0318	0.662976	0.685249	0.685249	0.868398	0.702176
SRX7122002.05_peak_6703	chr7	121061080	121061422	897	.	16.7208	94.4316	89.7981	181	TCATTTTGCCTTCTTGTTCTTCAACCTGCTAGGCTGGTTCTTGCCTCATGGACTTATACCTGTTGTTATCTTTACCTGGAATTTTCTCTCCGCAGATACT	TCAACCTGCTAGGCTGGTTC	TCAACCTGCTAGGCTGGTTC	TCAACCTGCTAGGCTGGTTC	ACAACAGGTATA	0.969286	21	40	0.991527	21	40	0.991527	21	40	3.91558	7.08621	55	66	-	0.000337	0.0587	0.378643	0.455263	0.455263	0.520046	0.557465
SRX7122002.05_peak_5465	chr4	83598493	83598867	897	.	18.4241	94.4088	89.7755	189	TATAATGACTTTGATTCCTGTGAGGACTCTCCTCTCCACCGTCTAACTGGCAGGACCGGTAAAGCCAGCTTCACGAACATGAAAATATCTGAACAGTTGA	GTCTAACTGGCAGGACCGGT	GTCTAACTGGCAGGACCGGT	GTCTAACTGGCAGGACCGGT	AGGACCGGTAAA	0.998542	41	60	0.997727	41	60	0.997727	41	60	5.36266	6.12069	52	63	+	0.000481	0.0739	0.86827	0.694604	0.694604	0.853634	0.504964
SRX7122002.05_peak_2920	chr17	1914854	1915197	897	.	18.7184	94.3582	89.7255	180	AGCTCCCATGAATCTCTGCAATCAGAATTGGCCATGAAAGCAGAAATACCAGCCCATCAGGGGCAGTGGGCCAATTAGGTAAGATGATCATTGCCACAAT	CAGAAATACCAGCCCATCAG	CAGAAATACCAGCCCATCAG	CAGAAATACCAGCCCATCAG	AATACCAGCCCA	0.941703	41	60	0.982099	41	60	0.982099	41	60	2.47393	-4.27586	45	56	+	0.00805	0.362	0.279623	0.347588	0.347588	0.245132	0.0734377
SRX7122002.05_peak_4446	chr20	52410348	52410716	896	.	4.43402	94.3029	89.6707	147	ATTTTCTTACAGTAAAATCTTCTATGACTTTGGGACTAGAAAGGCCTGGACATGCTCAAGACTTGTCCTTCCAGTTTGGAGTATGAGTGCATTTTCCTTC	AAGACTTGTCCTTCCAGTTT	AAGACTTGTCCTTCCAGTTT	AAGACTTGTCCTTCCAGTTT	AGGACAAGTCTT	0.988353	58	77	0.995791	58	77	0.995791	58	77	5.01151	2.77586	58	69	-	0.00143	0.141	0.549701	0.579611	0.579611	0.78656	0.319206
SRX7122002.05_peak_346	chr1	117217384	117217761	896	.	11.5773	94.2733	89.6416	183	TATGGTCATCTTCCCCTGGGTATGTAAGCTGTCTGTGGGCTGGAATCTGGTCTGTCTTGTTCTCTGGTGTTGGTCCAATGCCTAGAATAATGCCTAGCAC	GAATCTGGTCTGTCTTGTTC	TGGTCTGTCTTGTTCTCTGG	TGGTCTGTCTTGTTCTCTGG	CAGACCAGATTC	0.945807	43	62	0.991449	48	67	0.991449	48	67	3.21319	4	43	54	-	0.000988	0.112	0.289042	0.453863	0.453863	0.362479	0.379534
SRX7122002.05_peak_6663	chr7	100487738	100488061	896	.	17.2123	94.2876	89.6556	167	CTGCTTGCTGTAGTGGTCGAACTGGTTCTTCCAGTGCACCATGTAGGAGCTCCAGCGGTGGAACTCGGCCTTCCACTGGCGCTCCGCCTCGTCGAGCGTG	TGGTCGAACTGGTTCTTCCA	TGGTCGAACTGGTTCTTCCA	TGGTCGAACTGGTTCTTCCA	AGAACCAGTTCG	0.998625	14	33	0.999522	14	33	0.999522	14	33	6.48212	11.4138	18	29	-	4.68e-05	0.0198	0.873807	0.951254	0.951254	0.984345	0.808387
SRX7122002.05_peak_7322	chr9	93709307	93709688	895	.	14.3513	94.2045	89.5736	187	ATTTTACAGTTTTAAGAGGGCATTTGAGAAGCAGGGCAACAGGTTCAACAGGCTCAGAGAACAGTCTCCCAAGTCAAGGAGGGAACAGAGCATGAAGCCA	AGGGCAACAGGTTCAACAGG	GCAACAGGTTCAACAGGCTC	GCAACAGGTTCAACAGGCTC	GCAACAGGTTCA	0.997609	33	52	0.996469	36	55	0.996469	36	55	5.10987	7.27586	36	47	+	0.000313	0.0564	0.802087	0.613975	0.613975	0.807687	0.570447
SRX7122002.05_peak_7460	chr9	138330457	138330850	894	.	15.8555	94.0791	89.4498	186	GCAGGTAACACACTGCTGCATCACCGTTTTGGCAAGGGCTGACAAATGCGAGATGTAGAAATACCGGCCTAACAACTTTTCCAGTGACTCCTGACCTCGA	AATACCGGCCTAACAACTTT	AGAAATACCGGCCTAACAAC	AGAAATACCGGCCTAACAAC	aataccggccta	0.967908	60	79	0.987073	57	76	0.987073	57	76	4.34744	0.844828	60	71	+	0.00246	0.189	0.369034	0.390607	0.390607	0.628357	0.214013
SRX7122002.05_peak_146	chr1	36902486	36902868	894	.	17.6935	94.0393	89.4106	195	CAACCTGACTCATCACTGTTGATGTTACCTTGACCATCCGGTTGGGGTAGTTTATCAAGTTTCTCTACTGTAAAGCTAATTATTTCTTCCCTCCTTTCCA	TAGTTTATCAAGTTTCTCTA	TAGTTTATCAAGTTTCTCTA	TAGTTTATCAAGTTTCTCTA	CCAACCGGATGG	0.995094	48	67	0.997892	48	67	0.997892	48	67	3.41527	5.27586	34	45	-	0.000649	0.0884	0.694922	0.709431	0.709431	0.406389	0.454754
SRX7122002.05_peak_966	chr10	86287231	86287613	893	.	16.5649	93.9494	89.3219	187	GAGGGCCATGACTAAAGCAGTGGCCTTTTTCTTATCTCGTTTGTCCAGTTCTACCTGTTCCTCCTGATCTCTATTATAAAAAACCGAGGTTGCCAAGTTT	CAGTTCTACCTGTTCCTCCT	CAGTTCTACCTGTTCCTCCT	CAGTTCTACCTGTTCCTCCT	GGAACAGGTAGA	0.996876	46	65	0.99853	46	65	0.99853	46	65	4.80673	3.75862	50	61	-	0.00107	0.117	0.763778	0.774341	0.774341	0.737686	0.366679
SRX7122002.05_peak_3201	chr17	73779445	73779804	892	.	10.2128	93.8881	89.2618	206	GCCCCTAGTGGCTAAACGATTTAGCCTGTTTAGGAAAAACCAGTTTCTCAACTCTGTGATGTGGCTTCTGATGTGAGGGAACTTGGAGCTAAATAAAATA	AGGAAAAACCAGTTTCTCAA	GGAAAAACCAGTTTCTCAAC	GGAAAAACCAGTTTCTCAAC	AAAACCAGTTTC	0.999784	32	51	0.99939	33	52	0.99939	33	52	5.33426	14.4655	36	47	+	7.14e-06	0.0115	0.985236	0.924908	0.924908	0.849306	0.950745
SRX7122002.05_peak_6591	chr7	66215507	66215900	891	.	17.0439	93.7857	89.1606	216	GTTAAGGTTCTTAGATTCTGACAGAAAAACTGATCAGCCAGTTGGACTACAGGTCCAACCAGTTCCAGCCCCAAACATGAGCAATAGTGATTATGGTAGT	AGGTCCAACCAGTTCCAGCC	AGGTCCAACCAGTTCCAGCC	AGGTCCAACCAGTTCCAGCC	GGAACTGGTTGG	0.99883	51	70	0.996865	51	70	0.996865	51	70	4.72454	7.51724	55	66	-	0.000283	0.0533	0.892962	0.637012	0.637012	0.717959	0.58712
SRX7122002.05_peak_4045	chr2	164430158	164430545	890	.	17.5723	93.6907	89.0668	197	CCTTTTGCTCTCTGCTCTTTTCAATTCCTGGCATTCCAGAAGTTGTTAGACTTGCCTTTCCAGCTTTTTCCTGGCAAGGCTAGAGCTGACATACTGTTCT	TAGACTTGCCTTTCCAGCTT	AGACTTGCCTTTCCAGCTTT	AGACTTGCCTTTCCAGCTTT	AAGGCAAGTCTA	0.882215	47	66	0.925519	48	67	0.925519	48	67	2.71799	-3.43103	47	58	-	0.00675	0.33	0.193204	0.198167	0.198167	0.277841	0.087438
SRX7122002.05_peak_3411	chr19	10295256	10295623	890	.	17.5723	93.6907	89.0668	179	TTGTTCCCAGCCTGGGTGCTAACTACAGACTGCGGGGTGAGAACAGGCCTAACCAGCTGGGTAAGTGTCTGTTGGTGGAGAGAAGGTGCCCCAGGCAGGG	GTGAGAACAGGCCTAACCAG	GTGAGAACAGGCCTAACCAG	GTGAGAACAGGCCTAACCAG	AGAACAGGCCTA	0.995405	37	56	0.994133	37	56	0.994133	37	56	3.48203	0.844828	40	51	+	0.00246	0.189	0.704849	0.520428	0.520428	0.417717	0.214013
SRX7122002.05_peak_3655	chr2	20313710	20314105	890	.	16.2186	93.6641	89.0405	185	GTTTTTCTGGAACCCAACCCAAGAGACCTTTGTGTGAGAACTGGTGAGAGTGCCCTGCCCTCTCCCAGGGCCCTGATGGGGCGGGAGTGCCGGGCAGGAA	GGCCCTGATGGGGCGGGAGT	GAGTGCCCTGCCCTCTCCCA	GAGTGCCCTGCCCTCTCCCA	AGAACTGGTGAG	0.682852	69	88	0.599999	48	67	0.599999	48	67	1.74283	3.63793	37	48	+	0.00111	0.12	0.0986382	0.0789105	0.0789105	0.167621	0.362097
SRX7122002.05_peak_370	chr1	120587425	120587901	889	.	8.60489	93.5571	88.9351	194	GTTGACTCACCCTCAGTAGGATATGTGCTTGGTTAAACTTGTTTTTCCAGTAACAGTAATGAACTGAGTTACTCTACTATTGAAATGATTTGCACCGCCA	TGGTTAAACTTGTTTTTCCA	TGGTTAAACTTGTTTTTCCA	TGGTTAAACTTGTTTTTCCA	AAAACAAGTTTA	0.99584	30	49	0.999231	30	49	0.999231	30	49	5.07736	12.4138	34	45	-	2.64e-05	0.0151	0.71974	0.892834	0.892834	0.800687	0.858597
SRX7122002.05_peak_3578	chr19	50718486	50718817	889	.	19.0533	93.5347	88.9129	173	GCAGCCCTTTCAGGCAGGGAGGGCAGACACCCAGCAAACCGGTTGTTCTGCTCCTGGCTGGCCACCCAGGCCACCCACCCTCCCACCGTTAGAAGGTTGG	CAAACCGGTTGTTCTGCTCC	AGCAAACCGGTTGTTCTGCT	AGCAAACCGGTTGTTCTGCT	CAAACCGGTTGT	0.994119	35	54	0.996732	33	52	0.996732	33	52	5.8845	14.6379	35	46	+	6.27e-06	0.0115	0.664121	0.627148	0.627148	0.926435	0.957426
SRX7122002.05_peak_1370	chr11	117425391	117425764	888	.	18.0924	93.4935	88.8723	168	ATCTCCTGGGTCAGCCCTGAACTGCCAGTCCCCAGACTCCTTGTTAGACAAGAAAAACAGGTCTCTAATTTGGCCACGCTGTTGTGGAGGGTTTTCGTTA	TTAGACAAGAAAAACAGGTC	GTTAGACAAGAAAAACAGGT	GTTAGACAAGAAAAACAGGT	aaaacaggtctc	0.990968	44	63	0.995177	43	62	0.995177	43	62	2.84935	11.1724	54	65	+	5.36e-05	0.0214	0.593484	0.555937	0.555937	0.299478	0.796869
SRX7122002.05_peak_3247	chr17	80847394	80847772	887	.	15.8926	93.4102	88.7903	193	CCGCAGGCCGCCTTCCAGGAGAATGTGGGGAGACAGGTATGGCTGCTTTCAAACACCTTTATTCCAAAAACTTCCTGCGGGTTTATAGGTAGGAATCTTG	GAGAATGTGGGGAGACAGGT	GAGACAGGTATGGCTGCTTT	GAGACAGGTATGGCTGCTTT	GAGACAGGTATG	0.933727	19	38	0.863475	30	49	0.863475	30	49	5.4078	5.17241	30	41	+	0.000672	0.0903	0.263078	0.157439	0.157439	0.862288	0.448835
SRX7122002.05_peak_6654	chr7	97580864	97581258	887	.	15.6295	93.3331	88.7141	201	AGCTGGCACATCACTGCCTCACTGTTTTGGCAAGGGCTGAGAAAGGCGAGATGTAGAAATACCGGCCTAACAACTTTTTGCAGTGACTCCTGACCTCGAT	CGGCCTAACAACTTTTTGCA	AGAAATACCGGCCTAACAAC	AGAAATACCGGCCTAACAAC	aataccggccta	0.975111	63	82	0.987073	55	74	0.987073	55	74	4.34744	0.844828	58	69	+	0.00246	0.189	0.41708	0.390607	0.390607	0.628357	0.214013
SRX7122002.05_peak_2931	chr17	4417523	4417898	887	.	17.4526	93.3451	88.726	183	CCTGGGAGGGAGGGGGTGGAGTGAGCTCGTTCTGTCCAGGAACCTGCCTGACCTGTCTAAGTGGCATTCCAGTACTCACAATCCCTCCCGAGCTCACAGA	CAGGAACCTGCCTGACCTGT	CAGGAACCTGCCTGACCTGT	CAGGAACCTGCCTGACCTGT	TAGACAGGTCAG	0.991688	37	56	0.998081	37	56	0.998081	37	56	3.77016	4.81034	48	59	-	0.00076	0.0975	0.607738	0.725722	0.725722	0.485427	0.429362
SRX7122002.05_peak_5904	chr5	127457395	127457822	886	.	17.1581	93.3067	88.6881	168	GAATCATAGCAGTGTTCTTGAGAGCTTGGATTTTATAGAGTTTCCACGGATCTGTACAACAGGTTTTGCAACTTGGATGGTGCTGGCCAGCAGCCACCTT	CTGTACAACAGGTTTTGCAA	CTGTACAACAGGTTTTGCAA	CTGTACAACAGGTTTTGCAA	AAAACCTGTTGT	0.998783	52	71	0.999405	52	71	0.999405	52	71	5.35324	11.9655	56	67	-	3.38e-05	0.0174	0.885834	0.928344	0.928344	0.851725	0.841924
SRX7122002.05_peak_5166	chr3	153899244	153899622	886	.	14.9155	93.2176	88.6	177	GCTGCTTAGTCTCTCTGTCATCCTTCTGAATTGGATAGGGGAGGGGCTGGTCTGGCAGGTTTTTCAGAAAATGCAGCTGGCATTGAAGAAACTCAGATTG	TGGTCTGGCAGGTTTTTCAG	TGGTCTGGCAGGTTTTTCAG	TGGTCTGGCAGGTTTTTCAG	AAAACCTGCCAG	0.994855	48	67	0.998438	48	67	0.998438	48	67	4.32166	0.775862	52	63	-	0.0025	0.191	0.68754	0.763523	0.763523	0.620975	0.209558
SRX7122002.05_peak_6329	chr6	137910113	137910464	886	.	18.3051	93.2375	88.6198	184	CAATCTGGGCACAGATAGCTTGGGACTAGACTAACCAGTCAAGCCTGTTGCCCTAGCCATTTGCTGCAGGGAGAGCAAATCAGTGTGTGAGAGCTGTGCA	CTAACCAGTCAAGCCTGTTG	GACTAACCAGTCAAGCCTGT	GACTAACCAGTCAAGCCTGT	ctaaccagtcaa	0.979623	31	50	0.996699	29	48	0.996699	29	48	4.74941	6.44828	31	42	+	0.000427	0.0686	0.451572	0.625939	0.625939	0.724195	0.523546
SRX7122002.05_peak_4961	chr3	65939060	65939484	886	.	16.3615	93.3151	88.6963	227	TGTCAAGAGCTCCACAGGGAGGTTTCAGCAGGGAAACCAGCCCTACAGGTGTATCCAGGGAGGCAGGTGTACAAGGCCACATTCTTTCCTCCACTGAACA	GGGAAACCAGCCCTACAGGT	GGGAAACCAGCCCTACAGGT	GGGAAACCAGCCCTACAGGT	GAAACCAGCCCT	0.975512	31	50	0.994346	31	50	0.994346	31	50	4.27921	-0.793103	33	44	+	0.00371	0.24	0.420135	0.527428	0.527428	0.61092	0.155785
SRX7122002.05_peak_1835	chr12	133199728	133200133	885	.	16.3114	93.1581	88.5418	184	GTGTGGCTCACAAATATCCAGCTCATTTTTGGAGAAACTGGCTCTTCTGGTTGAGCCGCTGCTTGGGAACCAGGGCCAGAGCTTCCCGTTTCTGACCCCT	GAAACTGGCTCTTCTGGTTG	GAAACTGGCTCTTCTGGTTG	GAAACTGGCTCTTCTGGTTG	AGAGCCAGTTTC	0.996113	34	53	0.996533	34	53	0.996533	34	53	5.04306	3.96552	34	45	-	0.000999	0.113	0.731322	0.617029	0.617029	0.793305	0.377307
SRX7122002.05_peak_7011	chr8	94416715	94417100	885	.	14.6997	93.2137	88.5963	194	GAACGCTGCTCTCCTTGGGTGAGAAGAACAGGATTTTCCAGCTTGACAGTAAATAACTTTCTGACTTGGGCAAAAGGATGGGACCAGATTACCTCCAAGG	AGAAGAACAGGATTTTCCAG	AGAAGAACAGGATTTTCCAG	AGAAGAACAGGATTTTCCAG	AGAACAGGATTT	0.998225	22	41	0.99851	22	41	0.99851	22	41	4.65481	8.58621	25	36	+	0.000181	0.0406	0.846506	0.771159	0.771159	0.700649	0.645794
SRX7122002.05_peak_7264	chr9	71735542	71735913	884	.	14.4572	93.0917	88.4763	192	CTCTGGGTAGTGCTCCCGCCCTCACCTATTGTCCGGGTGGAGGAACCGGTATTTCCGGATGGGGGCCTCAGACCCAGTGATCCCGGCTAAGGGTGAGGCT	GGAGGAACCGGTATTTCCGG	GAGGAACCGGTATTTCCGGA	GAGGAACCGGTATTTCCGGA	AATACCGGTTCC	0.999839	39	58	0.999312	40	59	0.999312	40	59	6.28478	10.3966	42	53	-	7.87e-05	0.0265	0.989436	0.908489	0.908489	0.971109	0.760787
SRX7122002.05_peak_1852	chr13	22051200	22051587	884	.	13.3123	93.0916	88.4763	191	CGGCAGAGCCTAGCACGTCGCCAGCAAGCAAAGGGAAACGGGTTTTGCAGGGTCTGGGACCGGCCCCATCATGACAAAGCCAAGTATGTGTGCAAGCGAG	AGGGAAACGGGTTTTGCAGG	AGGGAAACGGGTTTTGCAGG	AGGGAAACGGGTTTTGCAGG	AAAACCCGTTTC	0.989739	32	51	0.997155	32	51	0.997155	32	51	4.4485	12.069	35	46	-	3.19e-05	0.0168	0.572738	0.654957	0.654957	0.653812	0.845424
SRX7122002.05_peak_6409	chr6	168151703	168152095	883	.	19.4948	92.9451	88.3319	190	ACCTCACACCTCTCAGGTCATCTGACTCTCAGTCCCACTGGGAGGGCAGCTTAACCTGTTTGTCTGCTTGTTGCTTGTTGGGCTGTGCAAGCAGTGAGGC	CAGCTTAACCTGTTTGTCTG	CAGCTTAACCTGTTTGTCTG	CAGCTTAACCTGTTTGTCTG	CAAACAGGTTAA	0.997423	47	66	0.998241	47	66	0.998241	47	66	5.25549	12.6552	51	62	-	2.32e-05	0.0143	0.792669	0.742904	0.742904	0.83327	0.868652
SRX7122002.05_peak_2646	chr16	9005622	9006035	883	.	13.1065	92.9611	88.3475	222	AACACCTGGGAGACTCAGCTAACAACTGAAAGGATGTGGGGACAGGTTATCCCTCAAGTAAAACCTGTTCTCCCACCTAGCAAGGCTTAAAAACAAGCCT	AAGTAAAACCTGTTCTCCCA	AAGTAAAACCTGTTCTCCCA	AAGTAAAACCTGTTCTCCCA	AGAACAGGTTTT	0.995758	56	75	0.996862	56	75	0.996862	56	75	4.87642	13.6207	60	71	-	1.2e-05	0.0124	0.716431	0.636121	0.636121	0.753596	0.923062
SRX7122002.05_peak_1014	chr10	102870963	102871297	882	.	17.579	92.8813	88.2686	158	TTGAGAGAAGGTGGGAGGGACCCTGACTTGGAGGAGGGACCTGGGCCTGGAATGGAGCCGGGTTCCTCAGGCGCCCAGACAGGTGGCAGCCTGAGGAGGG	CCTCAGGCGCCCAGACAGGT	GGGTTCCTCAGGCGCCCAGA	GGGTTCCTCAGGCGCCCAGA	CAGACAGGTGGC	0.662576	65	84	0.734994	60	79	0.734994	60	79	0.689951	-1.27586	76	87	+	0.00417	0.254	0.0889653	0.11442	0.11442	0.086547	0.139748
SRX7122002.05_peak_718	chr10	941234	941621	881	.	16.717	92.8002	88.189	201	CCCAACACTTTGGGAGACAAGGTAGGGAGATCACATGAAGTCAGTTCAAGTCCAACCTGCCTAACCAGGCTGGTGAAACCATGTGTCTACTAAAATAAAT	AGTCCAACCTGCCTAACCAG	AGTCCAACCTGCCTAACCAG	AGTCCAACCTGCCTAACCAG	TAGGCAGGTTGG	0.991188	49	68	0.998001	49	68	0.998001	49	68	2.92056	-1.27586	52	63	-	0.00417	0.254	0.597556	0.720377	0.720377	0.312588	0.139748
SRX7122002.05_peak_4807	chr3	14285246	14285572	881	.	15.7087	92.8097	88.1981	185	GAGTGCAGGTGGTGGATGTACAAGTCAGACCTGCAGAGCAGAGCCTCTGCCTGTTGACAAGAAGGAGGGGAGGCTGCCCCAGGCAGAGGGAGTGGCATTG	TGGATGTACAAGTCAGACCT	TGGATGTACAAGTCAGACCT	TGGATGTACAAGTCAGACCT	tgtacaagtcag	0.854755	13	32	0.965818	13	32	0.965818	13	32	2.07061	-1.82759	17	28	+	0.00474	0.272	0.171694	0.263841	0.263841	0.198422	0.126002
SRX7122002.05_peak_2744	chr16	33887505	33887891	880	.	10.6537	92.6649	88.0554	176	ATTCCGTTCCATTCCATTCCACTCCACTCCATTCCACTCCACTCCACTCCACTCCACTCCATTCCATTCCATTCCATTCCATTCCACTCCACTCCATTCC	ATTCCGTTCCATTCCATTCC	TTCCGTTCCATTCCATTCCA	TTCCGTTCCATTCCATTCCA	cattccactcca	0.520207	1	20	0.522577	2	21	0.522577	2	21	0.294861	-14.2759	15	26	+	0.0439	0.657	0.0177549	0.0504009	0.0504009	0.0202367	0.0061092
SRX7122002.05_peak_3925	chr2	111826010	111826410	879	.	15.8835	92.5906	87.9822	214	GCAGAGGATAGGAGGAAGCTTTTCAAGTTATTACTGGATGGGCTATGCTCAACAGGTTTTTCCAGTTCTGCCTCTAGGGAGTCTTGCCCAACAATTAATC	AGGTTTTTCCAGTTCTGCCT	AGGTTTTTCCAGTTCTGCCT	AGGTTTTTCCAGTTCTGCCT	AAAACCTGTTGA	0.999497	54	73	0.998778	54	73	0.998778	54	73	5.65535	11.6379	49	60	-	4.07e-05	0.0187	0.954945	0.810869	0.810869	0.894744	0.824424
SRX7122002.05_peak_4212	chr2	237964970	237965359	879	.	15.1688	92.5587	87.9506	196	TGTGCTCAGCCTGGAGTACAACCTGGGAGAACCTGCCCAGCGTGTTTTCTGGCGCTGGGCAGCCTGCAGAGGGAGGGGGCTATTGGAGATTTGACAAGCA	AGAACCTGCCCAGCGTGTTT	AGAACCTGCCCAGCGTGTTT	AGAACCTGCCCAGCGTGTTT	AAAACACGCTGG	0.847483	28	47	0.973334	28	47	0.973334	28	47	2.48669	-1.81034	37	48	-	0.00472	0.272	0.167112	0.292987	0.292987	0.247041	0.126702
SRX7122002.05_peak_2595	chr15	101469145	101469526	879	.	14.7207	92.5285	87.9208	185	CATTAGATGTTCATTCTTCTGAGTATGTCTGACACCAGCCAGAGTGGAAAAACCAGTCCCGCCAGCCAAGGAGAGCTGTCCTGGAAAGTAGAGAAGTCAG	TGGAAAAACCAGTCCCGCCA	TGGAAAAACCAGTCCCGCCA	TGGAAAAACCAGTCCCGCCA	AAAACCAGTCCC	0.998459	45	64	0.997994	45	64	0.997994	45	64	5.41737	9.06897	49	60	+	0.000148	0.0354	0.862288	0.719359	0.719359	0.863816	0.668067
SRX7122002.05_peak_2657	chr16	10976943	10977296	879	.	14.9394	92.5352	87.9273	176	CCCTACCCCAGCACCAGGGTCAGGTTCCCTTCCAGGAAAAACTTGTTGGACTCCTTTCCAGGTCATTGACTGCAGTTAGGAGTGGCATGCAGAAGGGAGG	AGGAAAAACTTGTTGGACTC	AGGAAAAACTTGTTGGACTC	AGGAAAAACTTGTTGGACTC	AAAACTTGTTGG	0.908256	34	53	0.975945	34	53	0.975945	34	53	2.42679	8.08621	38	49	+	0.000224	0.046	0.220568	0.307624	0.307624	0.239404	0.616075
SRX7122002.05_peak_5430	chr4	54510799	54511155	879	.	18.0396	92.5079	87.9004	196	ATATCTGGAAGGTCGTTATTACCAACCCAGAGAACCAGTTTGGTGAGGTTGGCTCAAAGGGCATATTTAGTCAGAGTAAGGGAGAGATGTGGTAACAGGG	CAGAGAACCAGTTTGGTGAG	CAGAGAACCAGTTTGGTGAG	CAGAGAACCAGTTTGGTGAG	AGAACCAGTTTG	0.996873	28	47	0.992471	28	47	0.992471	28	47	2.09255	13.3448	31	42	+	1.51e-05	0.0129	0.763396	0.478681	0.478681	0.201095	0.905371
SRX7122002.05_peak_7040	chr8	101408120	101408506	878	.	15.3667	92.4551	87.8483	210	CAGTTCAGAATTCTGAGAGGTGTCCACTTCATCCTTCGCCTAACCTGTTTGGGTGGCTGTGTTGAGTCATCAGAGCCTGCCTCTTCATTTCCACATCCTC	TCGCCTAACCTGTTTGGGTG	TCGCCTAACCTGTTTGGGTG	TCGCCTAACCTGTTTGGGTG	CAAACAGGTTAG	0.998294	36	55	0.997018	36	55	0.997018	36	55	3.62446	12.8793	40	51	-	2.04e-05	0.0139	0.852616	0.646812	0.646812	0.451699	0.882143
SRX7122002.05_peak_1911	chr13	39597917	39598356	878	.	15.8367	92.4395	87.8329	228	AACAACTCCACTGGAGTTCTTGTCATGTGGACAGGCAGGTTTTGCAAGGTGGTTGTATGCAGGCCTCTAGTACTTCAACTCCAAAGATCCTTCAACCCAT	TGGACAGGCAGGTTTTGCAA	TGGACAGGCAGGTTTTGCAA	TGGACAGGCAGGTTTTGCAA	AAAACCTGCCTG	0.991524	28	47	0.996604	28	47	0.996604	28	47	3.36845	2.48276	32	43	-	0.00156	0.148	0.605447	0.620848	0.620848	0.393153	0.303169
SRX7122002.05_peak_5866	chr5	112159365	112159739	878	.	16.8785	92.4753	87.8683	177	TTAGTGTTTCACAAAATACCTAAATCATAATGATCACCCAGAGGCACTCGTCAAACTGGATTTTCTGGCACTGTAGCAAACAGAATCTCCAGGGGAAGGG	TCGTCAAACTGGATTTTCTG	TCGTCAAACTGGATTTTCTG	TCGTCAAACTGGATTTTCTG	AAATCCAGTTTG	0.996404	48	67	0.999488	48	67	0.999488	48	67	5.15688	9.17241	52	63	-	0.00014	0.0345	0.74405	0.945781	0.945781	0.817869	0.67564
SRX7122002.05_peak_2697	chr16	21170909	21171294	878	.	15.1273	92.4167	87.8103	184	TAGACGCATTTGAAGGCTGTGGCCGATGGCATTCGCCCCACGCACTCTCTCATCGGACTCCCCAAACCGGTCTGGGTGGCACTTGAGGCTCCCAGGCCAA	ATCGGACTCCCCAAACCGGT	ATCGGACTCCCCAAACCGGT	ATCGGACTCCCCAAACCGGT	CAAACCGGTCTG	0.985171	52	71	0.989513	52	71	0.989513	52	71	3.01922	14.1379	63	74	+	8.76e-06	0.0121	0.507446	0.421026	0.421026	0.328242	0.942854
SRX7122002.05_peak_3657	chr2	20412822	20413198	877	.	16.0656	92.3817	87.7762	196	TCAGAACAGGCTCAGCTGAGGGCTGGGCGTGGAGCCGTGGAGCTGGAAGACCAGTTCCTCTGCTTTCCCCCCCTGGCAAAACCCGGGCCAGGCCAGGCAG	GGAGCTGGAAGACCAGTTCC	AAGACCAGTTCCTCTGCTTT	AAGACCAGTTCCTCTGCTTT	AAGACCAGTTCC	0.966972	39	58	0.992468	47	66	0.992468	47	66	4.20267	8.34483	47	58	+	0.000201	0.0431	0.364516	0.478427	0.478427	0.58992	0.632812
SRX7122002.05_peak_5735	chr5	54514763	54515158	875	.	15.281	92.1665	87.5638	196	AATGGCTATTTAAATACAGATAGCAGTACATACATGACAAACTGGAAGAGCAGGTTCTGCCACGCTGCCAAGTCACCTGTTACCTGATATCTCCTCTCAG	TGGAAGAGCAGGTTCTGCCA	CAAACTGGAAGAGCAGGTTC	CAAACTGGAAGAGCAGGTTC	AGAGCAGGTTCT	0.99813	43	62	0.999074	38	57	0.999074	38	57	5.09637	3.5	47	58	+	0.00115	0.123	0.83887	0.863561	0.863561	0.803742	0.354397
SRX7122002.05_peak_6738	chr7	134274123	134274548	875	.	15.281	92.1665	87.5638	193	GCAACCTCGGTTTTTTATAATAGAGATCAGGAGGAGCAGGCAGAACTGGACAAACAGGATAAGAAAAAGGCCACCACTTTAGTCATGGCCCTCAGGCAAG	GGCAGAACTGGACAAACAGG	GCAGAACTGGACAAACAGGA	GCAGAACTGGACAAACAGGA	caaacaggataa	0.999166	39	58	0.999366	40	59	0.999366	40	59	5.21911	7.62069	51	62	+	0.000273	0.0521	0.920962	0.920389	0.920389	0.827033	0.592402
SRX7122002.05_peak_384	chr1	143747922	143748348	871	.	10.4929	91.7696	87.1726	191	CTAAAGCCTTCTGGTCATATCTGAAAACATGATGTTTCAGTCAAAGCCTTGGTGATATAACCTGTGTTTCCAGTTTGTCCTGTTACAAAGACAACAGATT	ATAACCTGTGTTTCCAGTTT	TAACCTGTGTTTCCAGTTTG	TAACCTGTGTTTCCAGTTTG	ataacctgtgtt	0.986269	57	76	0.99352	58	77	0.99352	58	77	4.56665	5.05172	57	68	+	0.000701	0.0923	0.518646	0.504518	0.504518	0.680031	0.439926
SRX7122002.05_peak_3434	chr19	13273479	13273827	871	.	17.4637	91.7247	87.1279	169	TCTGGGAAAGGGCCGGGCCACAGGTCGGGACCAATCCAGAAGCAGCACCCAGACCGGTTTACCCGGTTCCAGGACCTTGGGCGAAGTCCACCCGCCCGAG	CGGTTTACCCGGTTCCAGGA	CAGACCGGTTTACCCGGTTC	CAGACCGGTTTACCCGGTTC	TAAACCGGTCTG	0.99795	55	74	0.996647	50	69	0.996647	50	69	4.66774	13.7241	50	61	-	1.13e-05	0.0124	0.825888	0.623393	0.623393	0.703322	0.928535
SRX7122002.05_peak_6457	chr7	6882276	6882654	871	.	15.1543	91.7373	87.1405	191	AAGGGCTGACAAAGGCGAGATGGAGAAATACCAGCCTAACAACTTTTTGCAGTGACTCCTGACCTAGATGGGTGGTTTCTTGCACAGCCAGTACAACTGC	AATACCAGCCTAACAACTTT	AATACCAGCCTAACAACTTT	AATACCAGCCTAACAACTTT	ctaacaactttt	0.950667	27	46	0.974606	27	46	0.974606	27	46	3.61403	-2.32759	36	47	+	0.00531	0.289	0.303551	0.299415	0.299415	0.448263	0.112193
SRX7122002.05_peak_2114	chr14	40690556	40691006	870	.	15.8271	91.6198	87.0245	272	TCTCCAGCCCAAACAACCTGTTTGGCAAACTTCATGTCCATTTGCCACCTTACTGCCCAAGGGCAAAAGCTATTGGCAGCTATGATGAAATCTGATACAA	CCAAACAACCTGTTTGGCAA	CCAAACAACCTGTTTGGCAA	CCAAACAACCTGTTTGGCAA	CAAACAGGTTGT	0.96088	9	28	0.951278	9	28	0.951278	9	28	2.87273	11.6207	13	24	-	4.1e-05	0.0188	0.338424	0.231641	0.231641	0.304442	0.823088
SRX7122002.05_peak_5967	chr5	147525507	147525844	870	.	17.163	91.6816	87.0855	162	TTTGCTTATGTTCTAGCCTTTGTTTGTAGAACAGGCATTGAGGAGTTGAACAGGAAATGTCACATTCTTTAGCCAGGAGCTATTCCTATACACTCAGAAG	GAGTTGAACAGGAAATGTCA	GAGTTGAACAGGAAATGTCA	GAGTTGAACAGGAAATGTCA	TGAACAGGAAAT	0.916148	43	62	0.939602	43	62	0.939602	43	62	1.34915	0.931034	47	58	+	0.0024	0.187	0.230241	0.214458	0.214458	0.141148	0.219231
SRX7122002.05_peak_869	chr10	42599487	42600455	870	.	4.55966	91.6861	87.09	292	GAACGGAATTGAATGGAATCGTCATCGAATGAATTGAATGCAATCATCGAATGGTCTCGAATGGAATCATCTTCAAATGGAATGGAATGGAATCATCGCA	TCGAATGAATTGAATGCAAT	TCGTCATCGAATGAATTGAA	TCGTCATCGAATGAATTGAA	gaatcatcttca	0.540259	25	44	0.472637	19	38	0.472637	19	38	0.531725	-10.1552	64	75	+	0.0234	0.57	0.027746	0.0232913	0.0232913	0.0561919	0.0197913
SRX7122002.05_peak_5268	chr3	187467845	187468199	869	.	16.3	91.5225	86.9288	179	GCTGTCTCTACTACCTAAGGCTAGAAGTGGAAAAACTTGATTTGCGTGTTGTGCCTGCATTTTTTTTTTCTTCTCCCCACCGCCCTCTTGTACACCTGAC	TGGAAAAACTTGATTTGCGT	TGGAAAAACTTGATTTGCGT	TGGAAAAACTTGATTTGCGT	AAATCAAGTTTT	0.98576	28	47	0.997325	28	47	0.997325	28	47	3.69288	6.25862	32	43	-	0.000456	0.0713	0.512918	0.666285	0.666285	0.46519	0.513173
SRX7122002.05_peak_890	chr10	52339772	52340143	869	.	17.1051	91.5132	86.9197	162	ATTACCCAGCACATTTGTGAATCCTGTTTACACACTGTAAACACCAGATAAGAAATGGGGGAGGAGGAAGAGAAACAAGCATAACAGGCATAACAGGAAC	GCATAACAGGCATAACAGGA	GCATAACAGGCATAACAGGA	GCATAACAGGCATAACAGGA	TAAACAGGATTC	0.991005	79	98	0.995592	79	98	0.995592	79	98	3.52603	7.94828	19	30	-	0.000237	0.0477	0.594502	0.571783	0.571783	0.427262	0.609202
SRX7122002.05_peak_1659	chr12	81775820	81776183	869	.	16.5547	91.4999	86.9065	169	AACATTGAACAAAAGGCAGAGAGAAAAGAAAATGTAACAAAACAGGTCTGGCTTGCTTAAGAGGTCACTCCAGTTGAGCAGAGCATGTTAGGATGAGACA	AGGTCACTCCAGTTGAGCAG	AAAACAGGTCTGGCTTGCTT	AAAACAGGTCTGGCTTGCTT	aaaacaggtctg	0.94653	62	81	0.984079	39	58	0.984079	39	58	3.20759	12.3621	39	50	+	2.72e-05	0.0155	0.291587	0.36337	0.36337	0.361716	0.857388
SRX7122002.05_peak_1454	chr12	13288571	13288928	869	.	17.1051	91.5132	86.9197	165	AAGTAAAACAAAACAAAATGCCTCTTGATTGCCAGGGCAGGAAATTTCTGCCCAACTGGAAGGGCTGGTTGCTGGAATGCAGGAGAGTCCTTGAGAGGAC	CCAACTGGAAGGGCTGGTTG	CCAACTGGAAGGGCTGGTTG	CCAACTGGAAGGGCTGGTTG	CCAACTGGAAGG	0.954663	52	71	0.981613	52	71	0.981613	52	71	3.61056	-2.7931	52	63	+	0.00588	0.306	0.317806	0.343515	0.343515	0.446735	0.0988927
SRX7122002.05_peak_6554	chr7	47515401	47515749	868	.	17.6554	91.4386	86.8463	184	CAGGAAGCAGGGGACACGCTCTGGAACTCATCAGACTGGTTCTCTCCATCAGGAGAACCAGATCAACAATGAATGGCACACAGCAAAGGCTGTGGGCACC	GGAACTCATCAGACTGGTTC	TCATCAGACTGGTTCTCTCC	TCATCAGACTGGTTCTCTCC	AGAACCAGTCTG	0.95365	23	42	0.981282	28	47	0.981282	28	47	3.30331	9.87931	32	43	-	0.000101	0.03	0.313733	0.339697	0.339697	0.381189	0.730941
SRX7122002.05_peak_2237	chr14	75667172	75667657	868	.	13.615	91.3962	86.8043	283	ATACTCCCCACTAGGAAGCAAGTTCCATGAGAACAGGGAACTTGTCTAACTGGTTTGTCACAGTGCCTGGCACGGATGAATTCTTAATAACTAGTTGTTG	TTGTCTAACTGGTTTGTCAC	GAACTTGTCTAACTGGTTTG	GAACTTGTCTAACTGGTTTG	CAAACCAGTTAG	0.999619	42	61	0.999626	38	57	0.999626	38	57	6.3505	12.7069	46	57	-	2.25e-05	0.014	0.966018	0.974036	0.974036	0.97709	0.870752
SRX7122002.05_peak_4732	chr22	40792902	40793284	868	.	18.5645	91.395	86.8032	191	CACCCTGACGTGGCTAACTCTCTGGGCTGTTCCTGCCAACTCCCAGATGGCTGCTTTCAGGAAGGTTTCCATAGCGACCAGAGGCAGGAAAAACCTGCCC	GAGGCAGGAAAAACCTGCCC	CAGAGGCAGGAAAAACCTGC	CAGAGGCAGGAAAAACCTGC	GAGGCAGGAAAA	0.908171	81	100	0.922931	79	98	0.922931	79	98	0.752237	-9.98276	81	92	+	0.0227	0.563	0.22044	0.195494	0.195494	0.096729	0.0209367
SRX7122002.05_peak_5045	chr3	113616131	113616514	867	.	14.8035	91.2972	86.707	168	ATTAGGAACTGTCCCTTTAATAAAACCTGTTTACCTATCTTCTTCTTGTAGGAGTGGCTTAGGAACCTGTAGAGTGAGGTATAACTTCCAATTCTGCATT	TAATAAAACCTGTTTACCTA	TAATAAAACCTGTTTACCTA	TAATAAAACCTGTTTACCTA	AAAACCTGTTTA	0.986856	18	37	0.980483	18	37	0.980483	18	37	2.39176	14.7069	22	33	+	5.76e-06	0.0115	0.5259	0.333333	0.333333	0.234568	0.959527
SRX7122002.05_peak_253	chr1	85926233	85926619	867	.	16.7677	91.3324	86.7416	228	GCATTAGTAGTTGCCTCTAAGGAGGAGAACTGGTTAGGCAGGTGCAAGAGTGGGCGTAGAAGGGCAACACCCACTTTCACTGCATATCCTTTTGTACCTT	AGGAGAACTGGTTAGGCAGG	GGAGAACTGGTTAGGCAGGT	GGAGAACTGGTTAGGCAGGT	AGAACTGGTTAG	0.999564	23	42	0.999535	24	43	0.999535	24	43	7.0838	11.0517	26	37	+	5.71e-05	0.0221	0.961436	0.953799	0.953799	0.997327	0.791523
SRX7122002.05_peak_532	chr1	182656488	182656900	867	.	16.2494	91.3656	86.7741	221	AAGAAATATCTCAGCACATGGCAGTGTACACTAGCCAAACAGGTTGGGGAGGTTTGGCTGAGAGGGATAAAAGGGGAAAAGGTCAAATACCAAAATGTGA	TGTACACTAGCCAAACAGGT	GTACACTAGCCAAACAGGTT	GTACACTAGCCAAACAGGTT	CAAACAGGTTGG	0.987185	25	44	0.997443	26	45	0.997443	26	45	5.49747	11.5172	36	47	+	4.4e-05	0.0195	0.532391	0.674685	0.674685	0.876161	0.818888
SRX7122002.05_peak_5057	chr3	122162611	122162957	865	.	15.4281	91.104	86.5162	179	GATAAACATCTTAACAAGAAACAGTGTTTTCTAGAGCAGAAAACCGGTCTGACTAGAATTCGCCAGGCTGGAATTTCCTAATCCTAGCAAGCCTGAGGGC	CAGAAAACCGGTCTGACTAG	CAGAAAACCGGTCTGACTAG	CAGAAAACCGGTCTGACTAG	aaaaccggtctg	0.999765	37	56	0.999796	37	56	0.999796	37	56	6.25482	15.3793	40	51	+	3.54e-06	0.00975	0.983836	0.996054	0.996054	0.969199	0.970727
SRX7122002.05_peak_1628	chr12	67986854	67987253	865	.	12.6703	91.1206	86.5327	195	CCTGCAGTGATTCTGATGACTCACAGGAAAGCAGTCCAGCTTGTTTGGCCAGTTCTTGGGTTATTGGACAGTCATGAATAGCTTTGGAGCTACTAAAGTC	TTGTTTGGCCAGTTCTTGGG	TTGTTTGGCCAGTTCTTGGG	TTGTTTGGCCAGTTCTTGGG	CAAACAAGCTGG	0.989431	41	60	0.98285	41	60	0.98285	41	60	3.15711	-0.655172	36	47	-	0.00359	0.235	0.568665	0.354334	0.354334	0.352043	0.159667
SRX7122002.05_peak_7238	chr9	42818955	42819316	865	.	17.8555	91.1631	86.5746	177	CGTAAACAAGTTTCTGAGAATGCTTCTGTCTAGTTTTTATGGGAAGATATTTCCTTTTTCACCTTAGGCCTCAAAGCGCTCCAAATGTCCACTTACAGAT	TAAACAAGTTTCTGAGAATG	GCTTCTGTCTAGTTTTTATG	GCTTCTGTCTAGTTTTTATG	taaacaagtttc	0.638284	3	22	0.657303	22	41	0.657303	22	41	0.444384	9.7931	3	14	+	0.000105	0.0307	0.0781469	0.0941199	0.0941199	0.0417462	0.727186
SRX7122002.05_peak_2183	chr14	61993079	61993439	865	.	14.5501	91.1633	86.5746	192	GGCCATTTTCTGTAAGACCTGTATGGCCAGGCTGTATCAACTCACAGGACAGCGTGTGGAAACCAGTCATGCCAGTTCTGTCATCACCTACCTCCTCCAA	AAACCAGTCATGCCAGTTCT	GAAACCAGTCATGCCAGTTC	GAAACCAGTCATGCCAGTTC	GAAACCAGTCAT	0.993539	60	79	0.997855	59	78	0.997855	59	78	5.66335	8.41379	59	70	+	0.000195	0.0423	0.647448	0.705867	0.705867	0.89678	0.637075
SRX7122002.05_peak_1748	chr12	112257587	112257942	864	.	16.149	91.0536	86.4667	174	AGTTGAATTACAGACAATGTTGATAGGATCTGCAGCTGTCAGCTGTAAAACCTGAATGACTGCAATTAAGTCTGAGCGCTGAGCTGAAACCCCAGAGGTC	CTGTAAAACCTGAATGACTG	CTGTAAAACCTGAATGACTG	CTGTAAAACCTGAATGACTG	aaaacctgaatg	0.994962	43	62	0.996269	43	62	0.996269	43	62	4.29942	5.60345	47	58	+	0.00058	0.0831	0.691231	0.602393	0.602393	0.615502	0.476836
SRX7122002.05_peak_7260	chr9	70327307	70327671	863	.	18.7296	90.9779	86.3924	182	AATCTGTAAGTGGACATTTGGAGCGCTTTGAGGCCTAAGGTGAAAAAGGAAATATCTTCCCATAAAAACTAGACAGAAGCATTCTCAGAAACTTGTTTAC	AAAAAGGAAATATCTTCCCA	AGGAAATATCTTCCCATAAA	AGGAAATATCTTCCCATAAA	TAAACAAGTTTC	0.59182	43	62	0.502546	47	66	0.502546	47	66	0.444384	9.7931	88	99	-	0.000105	0.0307	0.0528828	0.0393916	0.0393916	0.0417462	0.727186
SRX7122002.05_peak_1665	chr12	87833941	87834338	862	.	16.8776	90.8466	86.2631	194	GCTTTTTCATTTGGGTAAATGAACTGACTCCAGCCAGACTTGTGACTCATACCAAGGAACTCACTCAACTGGTCCTGTGACCTCACCCAGAAACTGACTC	AAGGAACTCACTCAACTGGT	AAGGAACTCACTCAACTGGT	AAGGAACTCACTCAACTGGT	AGGACCAGTTGA	0.930267	54	73	0.977444	54	73	0.977444	54	73	2.27775	5.86207	65	76	-	0.000529	0.0789	0.255823	0.316024	0.316024	0.220695	0.491727
SRX7122002.05_peak_6083	chr6	13797072	13797530	862	.	16.3456	90.8626	86.2789	207	AATCTTTATGGGTGGAGACTGTTGTTGTAAGACTAGAAAGACAGGTAACACAGCCTTAATAATTATTTTGTATAACGAAGCTTGGATTAACTCTTGAAAT	GTAAGACTAGAAAGACAGGT	GTAAGACTAGAAAGACAGGT	GTAAGACTAGAAAGACAGGT	AAGACAGGTAAC	0.989085	27	46	0.992317	27	46	0.992317	27	46	3.38657	4.44828	38	49	+	0.000854	0.104	0.56141	0.4741	0.4741	0.397735	0.404416
SRX7122002.05_peak_5067	chr3	124305821	124306201	861	.	14.8666	90.7526	86.1702	192	AGTGGAGGGTGTGCACTGCAGGGGACTGACTGCCTCCCTTTTCAGTTGAACCAGTTCCTCTGGTCTTAGGGAAAATACAATGGAAAGGCAACCTCCACAC	CAGTTGAACCAGTTCCTCTG	CAGTTGAACCAGTTCCTCTG	CAGTTGAACCAGTTCCTCTG	TGAACCAGTTCC	0.998748	43	62	0.999189	43	62	0.999189	43	62	4.64652	8.56897	47	58	+	0.000182	0.0407	0.88278	0.884943	0.884943	0.698231	0.645094
SRX7122002.05_peak_2362	chr15	30104436	30104868	861	.	16.5511	90.6836	86.1021	244	ACTGGGAGATCTGGCCTGTCTTCTTCCAAGAAAACAATCAGCTGGGGCTGAGCAAGAGCTGCTTCCTTTAGACAAACTGGCTTGTGCTCTGATGGAGCAG	TAGACAAACTGGCTTGTGCT	TAGACAAACTGGCTTGTGCT	TAGACAAACTGGCTTGTGCT	CAAGCCAGTTTG	0.958337	69	88	0.974346	69	88	0.974346	69	88	2.04838	6.22414	73	84	-	0.000463	0.072	0.32977	0.298587	0.298587	0.19524	0.510818
SRX7122002.05_peak_4352	chr20	41115800	41116123	861	.	13.458	90.7823	86.1995	164	TATGAACATTCTCATCTACCAGCCAAACTGGTCAGATGAGTTCTTCCTGTCCTCAACTCCCAAATGCTGTCTCAGACCACATCCCTGCACACACACCCTG	CATCTACCAGCCAAACTGGT	CATCTACCAGCCAAACTGGT	CATCTACCAGCCAAACTGGT	CAAACTGGTCAG	0.987374	13	32	0.993799	13	32	0.993799	13	32	5.00711	8.65517	24	35	+	0.000176	0.0397	0.534173	0.5119	0.5119	0.785669	0.648594
SRX7122002.05_peak_1269	chr11	66516496	66516923	861	.	14.4372	90.7603	86.1777	234	TCTTGTCTTTGTGTATTAATATTAAACATCTTCAAGAGCAGTATGACAGGTTGGTTTGCTCTTACTCTGCATGAACTGCACTCTGACTGGCAGGGTTCCC	AAGAGCAGTATGACAGGTTG	CAGTATGACAGGTTGGTTTG	CAGTATGACAGGTTGGTTTG	ATGACAGGTTGG	0.949474	34	53	0.980367	39	58	0.980367	39	58	4.60591	6	43	54	+	0.000504	0.0763	0.299733	0.332952	0.332952	0.689194	0.498664
SRX7122002.05_peak_4971	chr3	71031919	71032285	861	.	17.107	90.7005	86.1188	185	AACCTGAAACCCAAACACCAAGGGACACAACTGCGTAGTAGGGACTTTCGGGCTCACAGAACTTGTTTTTCTGCTCTTGTTTTACTGGCCTGAGCCAGCT	AGAACTTGTTTTTCTGCTCT	CAGAACTTGTTTTTCTGCTC	CAGAACTTGTTTTTCTGCTC	AAAACAAGTTCT	0.944101	58	77	0.98503	57	76	0.98503	57	76	4.34194	10.8103	58	69	-	6.38e-05	0.0237	0.284332	0.371007	0.371007	0.625939	0.78236
SRX7122002.05_peak_7259	chr9	70076564	70076930	860	.	18.2829	90.6467	86.0658	185	ATCTGTAAGTGGACATTTGGAGCGCTTTGAGGCCTAAGGTGAAAAAGGAAATATCTTCCCATAAAAACTAGACAGAAGCATTCTCAGAAACTTGTTTACG	AAAAAGGAAATATCTTCCCA	AGGAAATATCTTCCCATAAA	AGGAAATATCTTCCCATAAA	TAAACAAGTTTC	0.59182	42	61	0.502546	46	65	0.502546	46	65	0.444384	9.7931	87	98	-	0.000105	0.0307	0.0528828	0.0393916	0.0393916	0.0417462	0.727186
SRX7122002.05_peak_2696	chr16	20912907	20913255	859	.	14.1656	90.5254	85.9457	167	GAAGGGAAGTGACCTGACCTGATTTACATTTTTAAAAATCCGCTCTGCCTGCTGGATAGAGAAGGGTGGAAGTAGTTAGACCTGTTAGGAGACTGTTGCA	TAGTTAGACCTGTTAGGAGA	TAGTTAGACCTGTTAGGAGA	TAGTTAGACCTGTTAGGAGA	CTAACAGGTCTA	0.99212	73	92	0.991022	73	92	0.991022	73	92	3.74662	8.32759	77	88	-	0.000202	0.0433	0.615375	0.445717	0.445717	0.478936	0.631984
SRX7122002.05_peak_1792	chr12	120912205	120912687	859	.	14.1656	90.5254	85.9457	212	AAAACCTATTGAAATAAAAATTTAAAACAAACAAAAAACCAACAACGCCAGGCATAAAACATGCTGCAAACCTGCCCATCTGGTTTTCTCCTTTTCTCTG	AAACCTGCCCATCTGGTTTT	CAAACCTGCCCATCTGGTTT	CAAACCTGCCCATCTGGTTT	AAAACCAGATGG	0.993936	68	87	0.998358	67	86	0.998358	67	86	5.13304	7.55172	76	87	-	0.00028	0.053	0.658776	0.752832	0.752832	0.812651	0.588393
SRX7122002.05_peak_2612	chr16	1472038	1472497	859	.	15.014	90.4908	85.9117	274	CGGTCATCTGGCCCAACCGGTTCTGCCATGCCCGCCAGGAACAGAAGAGTCTGAACGTGAGTCCATCTCCAACCTGACCAACCAGCACTCCCCACTTCCC	TGGCCCAACCGGTTCTGCCA	TGGCCCAACCGGTTCTGCCA	TGGCCCAACCGGTTCTGCCA	AGAACCGGTTGG	0.999702	9	28	0.999517	9	28	0.999517	9	28	6.69222	13.4655	13	24	-	1.34e-05	0.0125	0.976581	0.950363	0.950363	0.990963	0.913644
SRX7122002.05_peak_3435	chr19	13280655	13281014	858	.	17.2873	90.398	85.82	183	TCATATCCCAACCTTGAGCCTGGGTTTCTGGTCAGACTGGACGGGCTAGCTCGGTCTCCTTAACTCTCAGAGTTGCCTTGTCCAGGCCCAGCGGGTCCCA	TGGTCAGACTGGACGGGCTA	TGGTCAGACTGGACGGGCTA	TGGTCAGACTGGACGGGCTA	CAGACTGGACGG	0.972765	29	48	0.994985	29	48	0.994985	29	48	3.11303	-1.93103	33	44	+	0.00485	0.276	0.402316	0.550083	0.550083	0.34517	0.122948
SRX7122002.05_peak_3988	chr2	142226376	142226741	856	.	14.7071	90.2002	85.6256	168	AGCAGATTGATCTCTCTTTGGTCTGCCGCTTCATGGTTTTTTACAACCACAGTGGGTTGTTGGACCGGTTCTACAATCCCTTGTGGCATAAAGAGATCAA	TTGTTGGACCGGTTCTACAA	TTGTTGGACCGGTTCTACAA	TTGTTGGACCGGTTCTACAA	AGAACCGGTCCA	0.999752	57	76	0.999248	57	76	0.999248	57	76	5.23928	10.9138	61	72	-	6.06e-05	0.0229	0.981927	0.895507	0.895507	0.831106	0.785796
SRX7122002.05_peak_6463	chr7	7605605	7605968	856	.	11.5709	90.2434	85.668	195	ACTCTAACATTGCCTTTAGGTAAATGCCATCCAAACTCACTAAACTGGTTTCCAACCCGTTTCTGAAAGCACCTTAATCTCTCCCCACTTCCTCTGCTCA	CAAACTCACTAAACTGGTTT	CAAACTCACTAAACTGGTTT	CAAACTCACTAAACTGGTTT	GAAACCAGTTTA	0.983964	32	51	0.995754	32	51	0.995754	32	51	4.1037	13.2586	41	52	-	1.6e-05	0.0133	0.495736	0.578592	0.578592	0.564592	0.903207
SRX7122002.05_peak_2175	chr14	61329055	61329448	855	.	15.1245	90.0944	85.521	176	TTTTATAATAAATCTCAGCTGTGTGTTCAGCACAAGGGCTCAGTGCCAAAAAGAACAGGTTCAACTTGTCCGTGAGGATTTGCACCACAGTAAAGTGCAC	AAAGAACAGGTTCAACTTGT	AAAGAACAGGTTCAACTTGT	AAAGAACAGGTTCAACTTGT	AGAACAGGTTCA	0.979588	50	69	0.998215	50	69	0.998215	50	69	3.71285	11.3621	52	63	+	4.83e-05	0.02	0.451317	0.73985	0.73985	0.471427	0.805206
SRX7122002.05_peak_1942	chr13	50527717	50528055	854	.	16.6016	90.0289	85.4571	176	ACCACTATGCTGGTCTAGATTGCAGGTAGCAATACAAGTCTAGCAAGTATCTCCTCCTCAATACAGGTCTAGCAAGTATCTCACTCCCATTCACATAGGG	TCAATACAGGTCTAGCAAGT	TCAATACAGGTCTAGCAAGT	TCAATACAGGTCTAGCAAGT	aatacaggtcta	0.989666	58	77	0.989364	58	77	0.989364	58	77	4.51101	6.81034	60	71	+	0.000373	0.0627	0.571465	0.418862	0.418862	0.668194	0.542701
SRX7122002.05_peak_1634	chr12	69194115	69194435	854	.	14.8905	90.0702	85.4973	146	CCGTCTCAAAAAGAAAAAAAAAACTCTCAATGGTAAAAGTTATCAAACCAGTTCAGCCTGTATTGCCCTTGTGGGAACCAGAGTCTCAGGCCAAGAATTG	AAACCAGTTCAGCCTGTATT	ATCAAACCAGTTCAGCCTGT	ATCAAACCAGTTCAGCCTGT	CAAACCAGTTCA	0.99144	45	64	0.999137	42	61	0.999137	42	61	4.47896	12.2586	44	55	+	2.86e-05	0.0157	0.603793	0.875907	0.875907	0.660557	0.852361
SRX7122002.05_peak_7340	chr9	98262046	98262389	854	.	17.7357	90.0001	85.4285	163	CAAAGCGCCCCTTTCTCCGCCCAATTGTGACTCTCCCCTACCCCAATACAAGCAGGAGAACAGGGCAGACGAGTTTCAGCTTGCCCGAGTTTCAGCTTGC	GGAGAACAGGGCAGACGAGT	AGGGCAGACGAGTTTCAGCT	AGGGCAGACGAGTTTCAGCT	GAAACTCGTCTG	0.954527	55	74	0.948629	62	81	0.948629	62	81	2.30529	3.84483	66	77	-	0.00104	0.116	0.317297	0.226677	0.226677	0.223368	0.371389
SRX7122002.05_peak_6066	chr6	7145979	7146341	853	.	17.1089	89.8881	85.318	174	AAGAAAGGGGTTGCTGTTTGCATCTATTTGCCAGAAAGGAGTTAACAGAACATACCGCAGAACAGGTTGGGCAAGACTGTTAAAGCCAGTGCCTTCCTCT	CGCAGAACAGGTTGGGCAAG	CCGCAGAACAGGTTGGGCAA	CCGCAGAACAGGTTGGGCAA	AGAACAGGTTGG	0.999674	56	75	0.998816	55	74	0.998816	55	74	5.85568	10.4483	59	70	+	7.59e-05	0.0259	0.974163	0.816978	0.816978	0.922362	0.764159
SRX7122002.05_peak_5288	chr3	193509402	193509809	853	.	15.5379	89.9033	85.3331	169	CTTGCATGCAAGGCCACGGACGTGCCATGGAGGTACTTTATACTAAGCTGAAATACTTGACTAACAGGTTTCCTCTTCCTGTTTCTCTTCTAGAAGTCTT	TTGACTAACAGGTTTCCTCT	TTGACTAACAGGTTTCCTCT	TTGACTAACAGGTTTCCTCT	GAAACCTGTTAG	0.998802	57	76	0.999358	57	76	0.999358	57	76	5.9936	11.0517	61	72	-	5.71e-05	0.0221	0.88978	0.917653	0.917653	0.938526	0.791523
SRX7122002.05_peak_719	chr10	1490677	1491042	851	.	17.0503	89.7196	85.1518	195	TTATGTTAACATCTTTATTTCCTGCAGATTGAACCTAGAAAGACTGGTTGGGCCAGACATGTAAGTTTCCCTCAGTCCAGCAGCTAAGCAGGAACTCTGT	AGAAAGACTGGTTGGGCCAG	GAAAGACTGGTTGGGCCAGA	GAAAGACTGGTTGGGCCAGA	AAGACTGGTTGG	0.989574	37	56	0.995615	38	57	0.995615	38	57	5.3861	7.81034	40	51	+	0.000251	0.0494	0.570192	0.57312	0.57312	0.85847	0.601311
SRX7122002.05_peak_738	chr10	7275507	7276025	851	.	14.998	89.6693	85.1021	333	CAGGGGATGAATGTCCCATGGCCCTGGCAGGGAGGCAAGATTGCACAGACCTCAGCTGGCAGAACCTGTCCCAGGAGCCAGTCTGTCTATTCCAGAAAAC	CCTCAGCTGGCAGAACCTGT	CCTCAGCTGGCAGAACCTGT	CCTCAGCTGGCAGAACCTGT	AGAACCTGTCCC	0.991655	50	69	0.991282	50	69	0.991282	50	69	3.83302	6.03448	61	72	+	0.000497	0.0755	0.606975	0.450808	0.450808	0.502227	0.500573
SRX7122002.05_peak_2096	chr14	35801342	35801724	851	.	13.3718	89.7199	85.1521	190	TGGAATGAGGAAGAAAAGGAGAAGCAGAAGAAGAACAGGAAAGACCTGTTCCCTGGGCAGAAGAGGGATGATCTGGGGAGAGCCCCAGCGAACAGCCCCA	AGAACAGGAAAGACCTGTTC	AGAACAGGAAAGACCTGTTC	AGAACAGGAAAGACCTGTTC	GGAACAGGTCTT	0.997078	32	51	0.998854	32	51	0.998854	32	51	3.84314	7.98276	41	52	-	0.000234	0.0474	0.775614	0.823597	0.823597	0.504773	0.611366
SRX7122002.05_peak_7000	chr8	90868952	90869313	851	.	12.5126	89.7463	85.1781	186	CTGTGCAGGTAGGGCGTTGGCATGGCAACCTGGCCACAAAGCTGGAGAACTGGTTTTGTAGACACCATTGCATAGCAGGTACACTATTTCACTCAGATTG	AAAGCTGGAGAACTGGTTTT	CTGGAGAACTGGTTTTGTAG	CTGGAGAACTGGTTTTGTAG	AAAACCAGTTCT	0.984456	38	57	0.99644	42	61	0.99644	42	61	3.4061	13.8276	46	57	-	1.06e-05	0.0124	0.499936	0.61232	0.61232	0.402698	0.931653
SRX7122002.05_peak_72	chr1	17043137	17043470	850	.	14.1089	89.5738	85.0081	160	GGGAGGCTTTGGGGGAAGGAGGCACCTGCTGAAGTTGATAACATCTCTGGGCTAACTGGTTTTCCAGCTTGCTGTGACTGGCAGCACCCACGAGCCCAGG	TGGGCTAACTGGTTTTCCAG	TGGGCTAACTGGTTTTCCAG	TGGGCTAACTGGTTTTCCAG	AAAACCAGTTAG	0.987969	48	67	0.996925	48	67	0.996925	48	67	5.09849	13.9483	52	63	-	9.68e-06	0.0121	0.542828	0.640384	0.640384	0.804506	0.935217
SRX7122002.05_peak_2532	chr15	83292955	83293321	850	.	15.943	89.6177	85.0515	177	TCCCTTAAATCTGCAGTATTGTCTTAACATCTGAGCCCCATAAGAAACCTGTGAGGCAGGTTGAGCAGGTACCATTCTGTCCTGCAGCTGAGAAAACTGA	AAGAAACCTGTGAGGCAGGT	AAGAAACCTGTGAGGCAGGT	AAGAAACCTGTGAGGCAGGT	gaaacctgtgag	0.988137	42	61	0.991402	42	61	0.991402	42	61	4.37104	3.63793	44	55	+	0.00111	0.12	0.546519	0.45259	0.45259	0.636757	0.362097
SRX7122002.05_peak_7004	chr8	91605401	91606111	848	.	12.1204	89.4112	84.8478	178	ATACCACTGAATATTCTGCTGTAGTGGCCAGACCATGGGTCAGGTCTGTCCGGTTTGGATCCAGCTCTGCCACTTACTGTGTGATGTTAGGCAAGTTACC	AGGTCTGTCCGGTTTGGATC	AGGTCTGTCCGGTTTGGATC	AGGTCTGTCCGGTTTGGATC	CAAACCGGACAG	0.996454	42	61	0.996273	42	61	0.996273	42	61	3.85389	7.39655	46	57	-	0.000298	0.0547	0.746086	0.603666	0.603666	0.506682	0.577383
SRX7122002.05_peak_3177	chr17	66324827	66325233	848	.	12.9482	89.4582	84.8942	188	CTATGGCTTTCCCACCAGACTGGAAGAAACAGGTCTTACGAGGTAGAGTGCAGGACCTGAGCTGCTGATGGTGGAAAAACAGCATTCTTGAGGTCTGGAA	GAAGAAACAGGTCTTACGAG	GAAGAAACAGGTCTTACGAG	GAAGAAACAGGTCTTACGAG	GAAACAGGTCTT	0.994209	23	42	0.998618	23	42	0.998618	23	42	4.53248	10.2931	26	37	+	8.31e-05	0.0273	0.667812	0.786305	0.786305	0.67354	0.754741
SRX7122002.05_peak_4434	chr20	50449862	50450249	848	.	11.6831	89.4404	84.8767	202	ATATGCAAGCTACACATGACCTCTACCATCCAGAAATACCTGTTTTAGCAGCGAAGATAGACTATCTGATGAGAAATCGTACTATGGGAGGAACATGGCT	CAGAAATACCTGTTTTAGCA	CAGAAATACCTGTTTTAGCA	CAGAAATACCTGTTTTAGCA	AAAACAGGTATT	0.998961	31	50	0.998828	31	50	0.998828	31	50	4.46523	11.6379	35	46	-	4.07e-05	0.0187	0.904289	0.819142	0.819142	0.656866	0.824424
SRX7122002.05_peak_744	chr10	11629855	11630249	847	.	15.8454	89.3124	84.7503	191	GCAGTCTTCCTTTCTCTTGAAGGCAGGCTTCCTGACAGAATGTCCCCTAACCAGTCACACCTGTTAGGTCAGATCCCATTACAGGAACCCTCCATCATCC	CAGTCACACCTGTTAGGTCA	CTAACCAGTCACACCTGTTA	CTAACCAGTCACACCTGTTA	CTAACCAGTCAC	0.978988	52	71	0.997029	47	66	0.997029	47	66	3.83615	5.48276	47	58	+	0.000604	0.0853	0.446735	0.64783	0.64783	0.502864	0.470218
SRX7122002.05_peak_335	chr1	116449250	116449655	846	.	7.51195	89.2344	84.6735	209	GAGTCAGTGAATTGTCACAGACCTGCCATGTTTCTTTCTGCGAGACTTGCTAGACTGGTTTTCCAGGTATTGTGTGGATGAAGTGCATTTGGATTGCAGC	AGACTTGCTAGACTGGTTTT	TTGCTAGACTGGTTTTCCAG	TTGCTAGACTGGTTTTCCAG	AAAACCAGTCTA	0.994838	43	62	0.995735	47	66	0.995735	47	66	5.98489	11.9655	51	62	-	3.38e-05	0.0174	0.686776	0.577829	0.577829	0.93789	0.841924
SRX7122002.05_peak_1384	chr11	120187530	120187895	846	.	19.0281	89.1786	84.6184	187	CCTTGGATTTGGCAAGTCTTAGACTTGCAGAACCAGCCACACCACTCTCCAGGGCCTGGGCTGCAGAGAGCATTTGTGACGACAGCCCCTCTGGGTGTGG	CTTAGACTTGCAGAACCAGC	TCTTAGACTTGCAGAACCAG	TCTTAGACTTGCAGAACCAG	AGAACCAGCCAC	0.968326	18	37	0.989908	17	36	0.989908	17	36	3.57817	-2	29	40	+	0.00493	0.279	0.372152	0.42599	0.42599	0.439099	0.121102
SRX7122002.05_peak_7617	chrX	19922991	19923401	845	.	17.4188	89.122	84.5623	219	AACCAGTTAGAGCGGTTCAGAAGTCATCCCCATCCAGTTGGGTGGGATGTATGCTAAAATTTTCCTAGGGTGAAAACTGTTTCCAGAGAGTTTTCTAGAG	CAGTTAGAGCGGTTCAGAAG	AACCAGTTAGAGCGGTTCAG	AACCAGTTAGAGCGGTTCAG	CCAACTGGATGG	0.956937	4	23	0.982448	1	20	0.982448	1	20	3.69484	1.5	30	41	-	0.00206	0.171	0.325951	0.350134	0.350134	0.465827	0.244241
SRX7122002.05_peak_2220	chr14	69924263	69924596	845	.	15.5256	89.0828	84.5235	144	TTAATATCTGCAATAATATATTGTTGATTCTATCTCAAGAATAATACAAGCCAAACCTGTTGAACCAGCACTTAAAGTTCGTTTTAAAAAGCAATTGTGA	AGCCAAACCTGTTGAACCAG	AGCCAAACCTGTTGAACCAG	AGCCAAACCTGTTGAACCAG	CAAACCTGTTGA	0.999455	49	68	0.9992	49	68	0.9992	49	68	5.86273	10.3966	52	63	+	7.87e-05	0.0265	0.949345	0.886407	0.886407	0.924144	0.760787
SRX7122002.05_peak_3775	chr2	69965203	69965562	844	.	15.2683	89.026	84.4675	180	GTGCGTGTGTAAGTGGGTGGGGCTTGACAAGGGTGAGTTTACCAACAGGTTGCTCCAGTTTCATTGCATAAATGATTACATCTCTTCAGGTCTTTCCTCT	CCAACAGGTTGCTCCAGTTT	CCAACAGGTTGCTCCAGTTT	CCAACAGGTTGCTCCAGTTT	ccaacaggttgc	0.986566	42	61	0.992418	42	61	0.992418	42	61	4.46589	6.10345	42	53	+	0.000484	0.0742	0.522082	0.477281	0.477281	0.657439	0.504073
SRX7122002.05_peak_113	chr1	27470907	27471266	844	.	14.1595	89.0131	84.455	163	CAGTCTGGTGCCAAGGAGCCTCTGCAACCTTTGCTCTCCCTCCTCTCTGAGCAGTCAAACTGGTTTCTTGTCTGCCCCAGGGCTTTGCAGGGATCCTATC	CAGTCAAACTGGTTTCTTGT	CAGTCAAACTGGTTTCTTGT	CAGTCAAACTGGTTTCTTGT	GAAACCAGTTTG	0.998364	52	71	0.999118	52	71	0.999118	52	71	6.47147	13.4828	56	67	-	1.31e-05	0.0124	0.856179	0.872216	0.872216	0.983072	0.915489
SRX7122002.05_peak_7044	chr8	101693425	101693881	843	.	13.347	88.9008	84.3442	222	GCAAATATGTTCAAATTATAAACCAAAATGATAAGCCAGGGAGGAAGTTAAAAGAATAAGAACTGGTCTTTCAAGGTCCCCTAAGGTATTCAGCCAAACC	ATAAGAACTGGTCTTTCAAG	ATAAGAACTGGTCTTTCAAG	ATAAGAACTGGTCTTTCAAG	AAGACCAGTTCT	0.965215	56	75	0.997809	56	75	0.997809	56	75	4.29879	9.63793	59	70	-	0.000113	0.0311	0.355861	0.701731	0.701731	0.615248	0.710577
SRX7122002.05_peak_7226	chr9	36789908	36790295	843	.	17.3567	88.9488	84.3917	172	CTATGAGGCTACATTCGTCAAAACCATATGGTCTAAACATCAGGCAATCCAGCCAAACTGGTTAGGTGAGCAGAAGCCAGCTTCTGTCCCCAAGGACCTC	GCAATCCAGCCAAACTGGTT	GCAATCCAGCCAAACTGGTT	GCAATCCAGCCAAACTGGTT	CAAACTGGTTAG	0.997058	44	63	0.998964	44	63	0.998964	44	63	5.46206	12.1207	54	65	+	3.08e-05	0.0164	0.774787	0.840524	0.840524	0.870561	0.84657
SRX7122002.05_peak_6508	chr7	30205833	30206169	841	.	16.7067	88.7237	84.1697	163	TATCCATGTACTTACAAAGATTTTTGAAAGTGACTGGAAGAACCGGGGCGACAAGTTTATAAAACAGGATCCTCAGATGGGGGCAGGGCTGGGGAAACAA	GAAGAACCGGGGCGACAAGT	AAAGTGACTGGAAGAACCGG	AAAGTGACTGGAAGAACCGG	AAAACAGGATCC	0.953202	37	56	0.970206	27	46	0.970206	27	46	3.10438	7.67241	61	72	+	0.000267	0.0513	0.311442	0.280514	0.280514	0.343515	0.595011
SRX7122002.05_peak_7326	chr9	94914286	94914653	841	.	13.6839	88.7373	84.183	173	GACCCTCAGGTACTGGGCACGCCCCTGTCTGACCAGAAATGCATCTCAAATGCTGCCCCAAACAGGAAAACCCTGTTCTTCAGTGGGAAGAACACGCACA	CTGTCTGACCAGAAATGCAT	CTGTCTGACCAGAAATGCAT	CTGTCTGACCAGAAATGCAT	AGAACAGGGTTT	0.986866	25	44	0.993678	25	44	0.993678	25	44	3.42982	3.63793	68	79	-	0.00111	0.12	0.526155	0.5091	0.5091	0.408044	0.362097
SRX7122002.05_peak_7425	chr9	132145098	132145539	841	.	15.1805	88.7377	84.1834	274	CACCCAAGCTCCAGGGGCAGAAAACAACCCACACCTGCCAGAAACCTGACCAGGCTGCAGAGCTGGAAAAGCTGGTTTAGTGCAGGGAGGGTGGGGGCAG	TGGAAAAGCTGGTTTAGTGC	TGGAAAAGCTGGTTTAGTGC	TGGAAAAGCTGGTTTAGTGC	AAAGCTGGTTTA	0.991719	64	83	0.997168	64	83	0.997168	64	83	3.4318	6.65517	68	79	+	0.000394	0.065	0.608375	0.655721	0.655721	0.408426	0.534555
SRX7122002.05_peak_2477	chr15	70616621	70616971	840	.	15.8845	88.6455	84.0924	191	CACTGCGGCCTCTCAGAACCCTTGCCCAGCAGGTTTTAGAGTTGAGTAACTGAGTTCCCCTATGCAGAATTACTGCTTAGTCTGGCTCTGTCTTAAAGAC	TTGCCCAGCAGGTTTTAGAG	TTGCCCAGCAGGTTTTAGAG	TTGCCCAGCAGGTTTTAGAG	AAAACCTGCTGG	0.987274	22	41	0.971585	22	41	0.971585	22	41	3.00531	2.87931	26	37	-	0.00139	0.138	0.533155	0.285605	0.285605	0.326206	0.32296
SRX7122002.05_peak_5014	chr3	99644521	99644864	840	.	16.6508	88.5602	84.0086	170	GAACATGCCAGTGGCCAAAAGCATCACAGTCAGATGGAGTTAGACAGCCAAGCTCACTGGGCTGGTTTATCAGCTCCTGGCCTTGAGCTCCATTTTGCCC	TGGTTTATCAGCTCCTGGCC	TGGTTTATCAGCTCCTGGCC	TGGTTTATCAGCTCCTGGCC	TAAACCAGCCCA	0.926212	63	82	0.989431	63	82	0.989431	63	82	2.6286	-0.603448	58	69	-	0.00355	0.234	0.249205	0.419626	0.419626	0.266387	0.161067
SRX7122002.05_peak_2981	chr17	18933329	18933891	839	.	15.8354	88.493	83.9422	177	GGCTGTCAGAAAAGCCCCAAGGACCAAGTCAGGCCTAATGCTGGCAGCAGCCAGTCCTGCCCAGCGAGTTTTTCTGGCCTGGTGGCGGCAGCAGCAGCAG	CTGCCCAGCGAGTTTTTCTG	CTGCCCAGCGAGTTTTTCTG	CTGCCCAGCGAGTTTTTCTG	AAAACTCGCTGG	0.907076	57	76	0.953211	57	76	0.953211	57	76	2.33482	-2.56897	61	72	-	0.0056	0.297	0.218786	0.235077	0.235077	0.22725	0.103475
SRX7122002.05_peak_4913	chr3	52299380	52299758	839	.	17.4873	88.4869	83.9365	192	GCCACCTTATTTCACCTTTATTTCAGCAACACAAATGGCCTGCCCAACTGGAAGTGCAACTTTTTTTTTTTTTTTTTTTTTTTGAGACAGGGTCTTGCTC	CTGCCCAACTGGAAGTGCAA	AAATGGCCTGCCCAACTGGA	AAATGGCCTGCCCAACTGGA	gagacagggtct	0.960223	40	59	0.974952	33	52	0.974952	33	52	2.38282	-2.34483	84	95	+	0.00533	0.289	0.336642	0.300878	0.300878	0.233932	0.109966
SRX7122002.05_peak_4693	chr22	29773945	29774298	839	.	15.3434	88.4953	83.9444	175	GGGTTGCCACACATCCCTGCAGAGTCCCTCAGATGTTGAATTACAGGTTATTTTAGGGCCAGCCCAGCCGGTTTGGACAACAGGGAACGTCAAGTTTGGT	CAGCCCAGCCGGTTTGGACA	CAGCCCAGCCGGTTTGGACA	CAGCCCAGCCGGTTTGGACA	ATAACCTGTAAT	0.991569	60	79	0.989634	60	79	0.989634	60	79	3.70004	6.46552	40	51	-	0.000424	0.0683	0.605956	0.422935	0.422935	0.467736	0.524564
SRX7122002.05_peak_4476	chr20	55827593	55828009	838	.	4.7558	88.3865	83.8376	186	CAGGAGAAGCCTCGAGTTTTGATTGCAATCTGTGCTTCTTTCAGCCAGAAAATAACCCGTCCATCTAGAAATGCTGTTTTTCCCACTCACCACTGTGGGT	AAATAACCCGTCCATCTAGA	AAATAACCCGTCCATCTAGA	AAATAACCCGTCCATCTAGA	ATAACCCGTCCA	0.954187	50	69	0.984599	50	69	0.984599	50	69	2.25378	5.06897	52	63	+	0.000696	0.0921	0.316278	0.367443	0.367443	0.218149	0.441453
SRX7122002.05_peak_3444	chr19	15247049	15247457	838	.	17.7539	88.3867	83.8377	241	GTCTGTGTATGAGAAGAAGGAGGTGCATGTACACTGTATGCAGTGGCACCAGTTCATCTAGCTCTGCCTGTTTAGGGAGGTGATTTAGATATTTCAGAAC	GGCACCAGTTCATCTAGCTC	CAGTGGCACCAGTTCATCTA	CAGTGGCACCAGTTCATCTA	TGAACTGGTGCC	0.937237	45	64	0.962739	41	60	0.962739	41	60	3.3671	0.568966	45	56	-	0.00264	0.198	0.270332	0.254805	0.254805	0.392644	0.200776
SRX7122002.05_peak_4694	chr22	29866478	29866845	838	.	17.1732	88.4339	83.8839	166	GGCGCGATTCTATCAAGCGCAGAGCCAGCCGAGGCAGTATGCCGAGGCAGAGAAACCGGTTCTGCAGTCCCAGGGCCTCGGTTTCCCCCTCTGGAGAGTG	CAGAGAAACCGGTTCTGCAG	CAGAGAAACCGGTTCTGCAG	CAGAGAAACCGGTTCTGCAG	AGAACCGGTTTC	0.99966	48	67	0.999195	48	67	0.999195	48	67	5.72405	15.3448	52	63	-	3.66e-06	0.00975	0.972636	0.885834	0.885834	0.905307	0.969709
SRX7122002.05_peak_6193	chr6	53588137	53588532	837	.	18.0348	88.3052	83.7573	210	AGTAGTAGTACCAGGCTGGTAGCATTCTTCTCCCTTATGCTCCTGGCCAAAGCAAACATAAATTCTTTCTGGGTAAACCAACAACAACCCAGACATACAG	GCTGGTAGCATTCTTCTCCC	TAGTAGTACCAGGCTGGTAG	TAGTAGTACCAGGCTGGTAG	agtaccaggctg	0.565302	15	34	0.583906	3	22	0.583906	3	22	0.7427	-5.43103	7	18	+	0.0101	0.405	0.0397098	0.0744559	0.0744559	0.0957108	0.0576556
SRX7122002.05_peak_5251	chr3	183012991	183013404	837	.	15.0506	88.3092	83.7612	187	GGTGAAGACTCAGGATGTGGGGCCACAGGTTGCACTGGACGAGTCTGTTTGGCTGCCAGTTTCATCAGACTCACTTGCCTCTTGTGAAATATTTCCTGGA	ATGTGGGGCCACAGGTTGCA	GGGCCACAGGTTGCACTGGA	GGGCCACAGGTTGCACTGGA	CAGACTCGTCCA	0.890239	15	34	0.871204	20	39	0.871204	20	39	3.14066	-1.56897	36	47	-	0.00446	0.265	0.200458	0.162403	0.162403	0.348606	0.132812
SRX7122002.05_peak_7318	chr9	92989352	92989698	837	.	16.2759	88.2522	83.7051	169	TGCAGTTGTACTGGCTGTGCAAGAAATCACCCATGTAGGTCAGGAGTCACTGGAAAAGTTGTTAGGCCGGTATTGCTACATCTCACATTTGTCAGCCCTT	GGAAAAGTTGTTAGGCCGGT	GGAAAAGTTGTTAGGCCGGT	GGAAAAGTTGTTAGGCCGGT	AATACCGGCCTA	0.986898	52	71	0.994605	52	71	0.994605	52	71	4.54527	0.844828	63	74	-	0.00246	0.189	0.527237	0.535764	0.535764	0.675576	0.214013
SRX7122002.05_peak_6304	chr6	122816011	122816419	837	.	17.4242	88.3124	83.7643	204	TAGAGGATGCAGCCACAGTGCTGAGGAGTGGCCAGACTGCCCTGCTATTTCCTGCCAGGCAGGATCTACAGCTTGGGCTCCCAGCACAGTGGCCCTGCCC	CTGCCAGGCAGGATCTACAG	CTGCCAGGCAGGATCTACAG	CTGCCAGGCAGGATCTACAG	caggcaggatct	0.969055	52	71	0.90427	52	71	0.90427	52	71	2.90803	-4.65517	56	67	+	0.00868	0.376	0.376352	0.181621	0.181621	0.310806	0.0666921
SRX7122002.05_peak_3782	chr2	71250910	71251312	837	.	15.7867	88.3411	83.7925	229	GTTGTACTGGCTGTGCAAGAAACCACCCATGTAGGTCAGGAGTCACTGGAAAAGTTGTTAGGCCGGTATTTCTACACCTCGCATTTGTCAGCCCTTGCCA	GGAAAAGTTGTTAGGCCGGT	GGAAAAGTTGTTAGGCCGGT	GGAAAAGTTGTTAGGCCGGT	AATACCGGCCTA	0.986898	48	67	0.994605	48	67	0.994605	48	67	4.04778	0.844828	59	70	-	0.00246	0.189	0.527237	0.535764	0.535764	0.550846	0.214013
SRX7122002.05_peak_1526	chr12	46520134	46520493	837	.	17.4242	88.3124	83.7643	190	CAGGAACACAAAAAGGAACTGTCCTTATGAAAGGGCAGTTAGTCCAGTTTGGCAGGAGGCTAGATCAGGCATCAGCCTCCCACTTAAAGAATCAACAAGA	CAGTTAGTCCAGTTTGGCAG	CAGTTAGTCCAGTTTGGCAG	CAGTTAGTCCAGTTTGGCAG	CAAACTGGACTA	0.998042	36	55	0.998514	36	55	0.998514	36	55	4.65534	5.10345	40	51	-	0.000688	0.0914	0.832379	0.771796	0.771796	0.700904	0.443935
SRX7122002.05_peak_5190	chr3	160986421	160986791	836	.	14.5518	88.147	83.601	200	TGGGTCAGCTGAGACCATCCAGACCGGTAATCTGGCTCAACCAGTTCTGCCATCTCACCCAGGAACAGAAGACAGCAAGAAAAACTGACTTCGACTCCCT	TGGCTCAACCAGTTCTGCCA	TGGCTCAACCAGTTCTGCCA	TGGCTCAACCAGTTCTGCCA	AGAACTGGTTGA	0.997778	33	52	0.99909	33	52	0.99909	33	52	6.1562	9.46552	37	48	-	0.000122	0.0318	0.813097	0.866807	0.866807	0.957426	0.696322
SRX7122002.05_peak_3842	chr2	92290486	92291687	836	.	5.34639	88.1541	83.6081	961	TGTCTAGCTTTGAGGATTTCGTTGGAAACGGGATTACATATAAAAAGCAGACAGCAGCATTCCCAGAAACTTCTTTGTGATGTTTGCATTCAAGTCACAG	GTCTAGCTTTGAGGATTTCG	AAGCAGACAGCAGCATTCCC	AAGCAGACAGCAGCATTCCC	gaaacgggatta	0.603196	2	21	0.594644	45	64	0.594644	45	64	0.458372	5.81034	25	36	+	0.000538	0.0794	0.0592465	0.0773832	0.0773832	0.0442917	0.488418
SRX7122002.05_peak_5012	chr3	97151813	97152175	835	.	15.2095	88.0604	83.5157	193	AATGGAAATGCAAATAAGGAAAACTGGTTTGGCCTGTTCTCTACAATTTGCCTGTTCTCTATAGTTTGCCTTCATAGATGAGCACAGGTATGTAAGTTAA	GAAAACTGGTTTGGCCTGTT	GGAAAACTGGTTTGGCCTGT	GGAAAACTGGTTTGGCCTGT	AAAACTGGTTTG	0.998626	19	38	0.999437	18	37	0.999437	18	37	6.52529	15.069	20	31	+	4.36e-06	0.0103	0.873998	0.933817	0.933817	0.986254	0.967545
SRX7122002.05_peak_710	chr10	138731	139192	835	.	13.3219	88.0817	83.5365	247	GAACTTGAAAAATGTACTATTTTTAGTCACATTTCCTATGTCAGTCAAACTGGTTTCACCAGTTTTTCCTCTACTCAGAATCCAGGTAGGCCTAAATCAG	CAAACTGGTTTCACCAGTTT	CAGTCAAACTGGTTTCACCA	CAGTCAAACTGGTTTCACCA	GAAACCAGTTTG	0.99954	46	65	0.999476	42	61	0.999476	42	61	6.74358	13.4828	46	57	-	1.31e-05	0.0124	0.959781	0.944126	0.944126	0.992873	0.915489
SRX7122002.05_peak_3267	chr18	3330617	3331003	835	.	16.7614	88.0734	83.5284	194	ATACCAGAGATTCGTGCCCTATGCAAATAGCACAACTGGTCTAACCAGTCTTTCTTGCCCTTTCTTGCCTATGTAGATCAGACGCCGCCTCCCCACCAGC	AGCACAACTGGTCTAACCAG	GCACAACTGGTCTAACCAGT	GCACAACTGGTCTAACCAGT	AAGACTGGTTAG	0.998518	29	48	0.999393	30	49	0.999393	30	49	7.13708	9.17241	41	52	-	0.00014	0.0345	0.86687	0.925671	0.925671	0.998473	0.67564
SRX7122002.05_peak_4095	chr2	192194575	192194934	835	.	16.2234	88.0943	83.5488	187	CAATGTATTCTCATTACTGGGGAAAGTGGAGCAGGAAAAACAGGTAAGGCTCCTACCAAGCAACTCTGCAGAAGGTAAATGCTGCACAGAATGACAACAG	GTGGAGCAGGAAAAACAGGT	GTGGAGCAGGAAAAACAGGT	GTGGAGCAGGAAAAACAGGT	AAAACAGGTAAG	0.995738	26	45	0.994574	26	45	0.994574	26	45	3.2745	9.82759	37	48	+	0.000103	0.0305	0.716049	0.534046	0.534046	0.37508	0.728777
SRX7122002.05_peak_4084	chr2	189557883	189558226	835	.	16.2234	88.0943	83.5488	165	GTGCATCTTTGCTGGGGCTGCTCTGCTGGAGCTCTACTTGTCAGACAGGTCCAACAGTGCAGGAGGTATGAGTCAGGCCTCCGGGGCACCCGTGGCTACA	TTGTCAGACAGGTCCAACAG	TTGTCAGACAGGTCCAACAG	TTGTCAGACAGGTCCAACAG	cagacaggtcca	0.994244	38	57	0.997503	38	57	0.997503	38	57	4.59878	4.77586	42	53	+	0.000769	0.0979	0.668576	0.679394	0.679394	0.687158	0.425035
SRX7122002.05_peak_958	chr10	82220347	82220786	834	.	15.4207	87.9672	83.4237	250	GCTGCTTTTTTCTGCCCCCTGAAGCTGAGCTCCTGCTGCAATTTGTGTTCCCTGCTCTCCCTGTCCTGGGCAAACCAGTCTGACAACTTTGTGGTTCTCG	CAAACCAGTCTGACAACTTT	GGGCAAACCAGTCTGACAAC	GGGCAAACCAGTCTGACAAC	CAAACCAGTCTG	0.99601	71	90	0.998974	68	87	0.998974	68	87	5.41104	10.9483	71	82	+	5.95e-05	0.0227	0.72725	0.842433	0.842433	0.86267	0.788596
SRX7122002.05_peak_2860	chr16	80752375	80752726	834	.	13.2908	87.9609	83.4176	188	CTATGGAAAAAGAATGCAGCTGAAGGAGCTGGAAGTCCAGTCTGGCAAGTGTAACCTGACACTCAAGGCCACAGCAGTAGATGGTAGGTGGTGTCCCAAC	GTCTGGCAAGTGTAACCTGA	GGAAGTCCAGTCTGGCAAGT	GGAAGTCCAGTCTGGCAAGT	AAGTCCAGTCTG	0.845253	40	59	0.924241	31	50	0.924241	31	50	4.02358	1.51724	33	44	+	0.00205	0.171	0.166348	0.196894	0.196894	0.54601	0.246341
SRX7122002.05_peak_7781	chrX	141571738	141572123	834	.	17.6228	88.0308	83.4866	180	GTCATAGTCATAGCAAGTATAAACAAACCAAGTATAAGTCAATTCAAGTTGCCCTACCTGTCCTGCCAGTTGTCTTTACTGAATGGAGAGAATTTTGCAC	TTGCCCTACCTGTCCTGCCA	CCTACCTGTCCTGCCAGTTG	CCTACCTGTCCTGCCAGTTG	AGGACAGGTAGG	0.916915	49	68	0.940567	53	72	0.940567	53	72	3.7784	1.96552	53	64	-	0.00181	0.159	0.232532	0.215604	0.215604	0.487718	0.270332
SRX7122002.05_peak_4156	chr2	218711140	218711544	834	.	15.4207	87.9672	83.4237	193	AATCCACAGTCTCTGGTCCACCCCTGTCTGGGCTCCACCTCCAGAATAAAGTCACCCAACAGGTTTTCCTGCCAAGTTCAGCCACCCTTGTGGAATGGGC	TCACCCAACAGGTTTTCCTG	TCACCCAACAGGTTTTCCTG	TCACCCAACAGGTTTTCCTG	AAAACCTGTTGG	0.994222	52	71	0.995495	52	71	0.995495	52	71	3.00247	11.8621	56	67	-	3.57e-05	0.0177	0.668067	0.566628	0.566628	0.326079	0.83747
SRX7122002.05_peak_6335	chr6	138725030	138725420	833	.	17.558	87.8541	83.312	216	AGCGCGGGCGGGGCCGCGGCAGAGGTTCCCAAACCGGTTGCACAGAAACAGCGCCACCCCCTACTGCCCGCGGGGCCACCTGTGTGTGCCTTTCCTTCAA	TTCCCAAACCGGTTGCACAG	TTCCCAAACCGGTTGCACAG	TTCCCAAACCGGTTGCACAG	CAAACCGGTTGC	0.994028	26	45	0.991249	26	45	0.991249	26	45	4.5922	13.3448	30	41	+	1.51e-05	0.0129	0.661576	0.450299	0.450299	0.685376	0.905371
SRX7122002.05_peak_6892	chr8	33102573	33102956	832	.	19.5269	87.8237	83.282	201	ATAAAATGCAAAAGCAAGGTCAGCGTGACCCATATGCAGCTGGAGGAACCTGTCTGCCAGGCTCCCCTCAAATCATAAACACTTCTTCTGCCTTCAGTTC	ATGCAGCTGGAGGAACCTGT	TGGAGGAACCTGTCTGCCAG	TGGAGGAACCTGTCTGCCAG	CAGACAGGTTCC	0.987614	34	53	0.991336	41	60	0.991336	41	60	4.15488	7.27586	45	56	-	0.000313	0.0564	0.537482	0.451826	0.451826	0.578211	0.570447
SRX7122002.05_peak_1132	chr11	12745260	12745630	832	.	14.881	87.7449	83.2046	188	GTAATCTTGGCTTGTGGTGCAAGGGAGCCCAACTTGTTTTTCAAGTTGGTCTTGAATAAGTTTGTTCTTTCTGGAATGCTCGCCATCCTCAGTATGACAG	CCAACTTGTTTTTCAAGTTG	CCAACTTGTTTTTCAAGTTG	CCAACTTGTTTTTCAAGTTG	AAAACAAGTTGG	0.978009	29	48	0.988886	29	48	0.988886	29	48	4.0422	9.56897	29	40	-	0.000116	0.0316	0.437572	0.412244	0.412244	0.549192	0.706822
SRX7122002.05_peak_6420	chr6	170870673	170871025	832	.	15.3749	87.8205	83.2789	163	CTTTGCACACCTGACCTGCTGTTCCACCAAGAAAGTTCCACAAACACTTAGCAGCAGCCAGCCTAACCTGTTTTTCTCCTTGCTTTCCACAGGGTGCCAT	CAGCCTAACCTGTTTTTCTC	CAGCCTAACCTGTTTTTCTC	CAGCCTAACCTGTTTTTCTC	AAAACAGGTTAG	0.99847	59	78	0.999498	59	78	0.999498	59	78	6.08693	14.1207	63	74	-	8.96e-06	0.0121	0.863307	0.947054	0.947054	0.947945	0.941963
SRX7122002.05_peak_6826	chr7_gl000195_random	138014	138383	830	.	12.6694	87.6089	83.0703	191	TCGCCATCCCGAGAGGGGAGAACAGACTGTGAAACCGGCAGGACCGGCCTCCCCACGGTTAGCTCCGAGTCTCCCGCAGCTTGGCCCTCAGTCCCCTGTG	TGTGAAACCGGCAGGACCGG	TGTGAAACCGGCAGGACCGG	TGTGAAACCGGCAGGACCGG	GAAACCGGCAGG	0.994075	28	47	0.997343	28	47	0.997343	28	47	4.59615	0.327586	31	42	+	0.00281	0.206	0.663103	0.668321	0.668321	0.68614	0.193776
SRX7122002.05_peak_2776	chr16	48329423	48329858	830	.	18.4211	87.6329	83.0938	189	ATAGCAGTTTAGATAGGGTGTGTTACCAAGATGGAAACTGGTTCTGCAGGACTGGTAACTTATGATGGCCAAACAATGAGTCATTAATAAATAGATTTTT	ATGGAAACTGGTTCTGCAGG	ATGGAAACTGGTTCTGCAGG	ATGGAAACTGGTTCTGCAGG	AGAACCAGTTTC	0.99902	31	50	0.999411	31	50	0.999411	31	50	5.55816	12.1552	34	45	-	3.01e-05	0.0161	0.909889	0.929108	0.929108	0.882652	0.848225
SRX7122002.05_peak_788	chr10	25175183	25175561	830	.	16.8759	87.591	83.0531	192	TGATGTTGCTGGAGCCAGGCTGGAGATTTCACATACGACCCCATCTTGCTCCAAAGCCTCCACCTGACCAACAGGTTCGGCAGCTTCCGTATTGGCCTGA	CTGACCAACAGGTTCGGCAG	CTGACCAACAGGTTCGGCAG	CTGACCAACAGGTTCGGCAG	CCAACAGGTTCG	0.99564	64	83	0.996351	64	83	0.996351	64	83	5.5818	8.43103	68	79	+	0.000193	0.0423	0.712486	0.608375	0.608375	0.88558	0.638475
SRX7122002.05_peak_5913	chr5	132094817	132095188	829	.	15.0345	87.4877	82.9511	192	CTAGCAGGTCCAGAGAACAGGAAAGACCTGTTTTCCAGGCCCAGGCCTGGAGAACGTATCATGGAGCCCAGGCCACATGGGAAAAGCAGGGAGACCAGAC	AGAACAGGAAAGACCTGTTT	AGAACAGGAAAGACCTGTTT	AGAACAGGAAAGACCTGTTT	AAAACAGGTCTT	0.998309	14	33	0.999045	14	33	0.999045	14	33	4.70998	12.4655	23	34	-	2.58e-05	0.015	0.853506	0.858279	0.858279	0.713631	0.86057
SRX7122002.05_peak_4507	chr20	61398052	61398419	829	.	15.2841	87.5287	82.9916	170	CACGGCTCTTCATGACTGAGACCCAGCAAGCGGGAGCAGCCTGAGGTCCCTGTGGTCTTTCCAGTTCTGCCTCTCTCTAGGGATCCCTGGGCTCTGTGCC	TGGTCTTTCCAGTTCTGCCT	TGGTCTTTCCAGTTCTGCCT	TGGTCTTTCCAGTTCTGCCT	AGAACTGGAAAG	0.998426	53	72	0.998822	53	72	0.998822	53	72	4.7131	1.72414	57	68	-	0.00194	0.166	0.85987	0.817615	0.817615	0.714395	0.259832
SRX7122002.05_peak_1028	chr10	105001145	105001496	829	.	14.3577	87.4734	82.937	136	CAGGCAGGGGACACTGCCTGGCATTCTAAAGGCCTGTGCTGAGTCATCTTTCACAGGAACCAGCTTCTCAAGTCTCTGGGATCCTGTTTTACAGGCTGTT	CTGGGATCCTGTTTTACAGG	GGATCCTGTTTTACAGGCTG	GGATCCTGTTTTACAGGCTG	AAAACAGGATCC	0.991974	76	95	0.990887	79	98	0.990887	79	98	4.08152	7.67241	79	90	-	0.000267	0.0513	0.612447	0.442663	0.442663	0.559374	0.595011
SRX7122002.05_peak_5033	chr3	107711821	107712181	828	.	12.1311	87.4051	82.8699	170	CACCAGGCATTTCTGGGAGTTTCCAGCAACTGTCCTGCATTTCCTCACAAAGGAACTCTGTCCAACCTGTTTTTCTTCTCCCCAGCCCTGTCCTTCTCTG	CTGTCCAACCTGTTTTTCTT	CTGTCCAACCTGTTTTTCTT	CTGTCCAACCTGTTTTTCTT	AAAACAGGTTGG	0.999141	58	77	0.999433	58	77	0.999433	58	77	4.66875	12.7586	62	73	-	2.18e-05	0.0139	0.919308	0.933181	0.933181	0.703831	0.874889
SRX7122002.05_peak_283	chr1	109273118	109273491	828	.	13.5278	87.42	82.8845	198	CCAATTCTTTTTCTTTTATCCCATTTAAGTGCCATGCTGTCCAACCGGTCTGACAGTAACTCAAATCACCCAGTCAGTAATCAACGTGAGCTGGACTATT	CTGTCCAACCGGTCTGACAG	CTGTCCAACCGGTCTGACAG	CTGTCCAACCGGTCTGACAG	CAGACCGGTTGG	0.999657	37	56	0.999332	37	56	0.999332	37	56	5.8488	10.3448	41	52	-	8.08e-05	0.0268	0.972254	0.913198	0.913198	0.921344	0.756841
SRX7122002.05_peak_1249	chr11	63614798	63615184	827	.	12.5874	87.2702	82.7365	191	AGGCGGAGCAGACCAGGGGCTTCTCTGTAGAACCAGTCAAGCTGGTTTTGGGCAGCCTTGGCCTATTTTCTTGTGTGCTCTTTGGGAAGTTGGCAATACA	AGAACCAGTCAAGCTGGTTT	GTAGAACCAGTCAAGCTGGT	GTAGAACCAGTCAAGCTGGT	AGAACCAGTCAA	0.996203	29	48	0.998609	27	46	0.998609	27	46	5.38265	7.94828	29	40	+	0.000237	0.0477	0.735268	0.78446	0.78446	0.857707	0.609202
SRX7122002.05_peak_164	chr1	41365163	41365579	827	.	16.4809	87.2577	82.7242	227	TGGGGGAGAAGATGGGAGAGTCTGGAGCTTGGGGCAGCAGTGGATGGAACAGGTTTGCCCACATTCCTGGCAGGCCCCAGGATTCCAAAGCACTTTCTGT	GGATGGAACAGGTTTGCCCA	GATGGAACAGGTTTGCCCAC	GATGGAACAGGTTTGCCCAC	GGAACAGGTTTG	0.996441	42	61	0.98944	43	62	0.98944	43	62	3.56244	11.3448	46	57	+	4.88e-05	0.02	0.745704	0.419753	0.419753	0.434899	0.803424
SRX7122002.05_peak_2390	chr15	41149715	41150109	827	.	17.0544	87.2822	82.7483	197	TCTGTTCTGTGGGCCAGGAGAGGGACTAGGTTGCTGGGGGGTGATGGGACCGTCCTGTTCAGCTGGTTCAGGCTTCAGCCACCCTGTTGAGCAGGTTTTC	CTGTTCAGCTGGTTCAGGCT	CTGTTCAGCTGGTTCAGGCT	CTGTTCAGCTGGTTCAGGCT	AAAACCTGCTCA	0.993419	55	74	0.99336	55	74	0.99336	55	74	4.35464	3.7931	88	99	-	0.00106	0.117	0.64363	0.499173	0.499173	0.630648	0.368589
SRX7122002.05_peak_6764	chr7	142491196	142491548	827	.	16.4809	87.2577	82.7242	158	GCTGCCCCCTGCTGCCCACATGGATGCATGACCCCAACCTGATACCTGCCTAACTGGTCTTCCTAGCTTTTATGGAAAAAACGCTGCATATGAGCTTGGG	CTGATACCTGCCTAACTGGT	CTGCCTAACTGGTCTTCCTA	CTGCCTAACTGGTCTTCCTA	AAGACCAGTTAG	0.993446	39	58	0.997305	46	65	0.997305	46	65	5.57762	9.75862	50	61	-	0.000106	0.0308	0.644648	0.664885	0.664885	0.885071	0.724831
SRX7122002.05_peak_4592	chr21	40191479	40191873	826	.	14.2815	87.207	82.6743	182	GATTACATCCAAGAGAGGAGTGACCCAGTGGAGCAAGGCAAACCAGTTATACCTGCAGCTGTGCTGGCCGGCTTCACAGGTGTGTGTGGAACTCCGAGAG	AGGCAAACCAGTTATACCTG	GGCAAACCAGTTATACCTGC	GGCAAACCAGTTATACCTGC	CAAACCAGTTAT	0.997123	36	55	0.999218	37	56	0.999218	37	56	4.8343	12.8103	39	50	+	2.11e-05	0.0139	0.777523	0.890543	0.890543	0.743541	0.879025
SRX7122002.05_peak_4474	chr20	55804601	55804950	825	.	5.32638	87.0968	82.5655	175	GGGGTGGGGAACTGGAGAGAGAGGGAGAAAGAGCAGAACCAGTTTGGCCAGCAGATTGGTCAGAAGAAAGGAGAAATACGATCAGCAATCTTCAGCTCTC	AGCAGAACCAGTTTGGCCAG	AGCAGAACCAGTTTGGCCAG	AGCAGAACCAGTTTGGCCAG	AGAACCAGTTTG	0.999372	32	51	0.999506	32	51	0.999506	32	51	6.54869	13.3448	35	46	+	1.51e-05	0.0129	0.941453	0.948072	0.948072	0.987272	0.905371
SRX7122002.05_peak_1109	chr11	2278242	2278610	824	.	18.8428	87.0038	82.474	166	AAACAGAAGTTGGAATCCAGCCCCAGCGGGCGGGCGGCAGCAGCAGTGCCGGCCCTGCCCAGAACAGGTTCGACCTGAGCCGGCACTGCCCGGCTGCCCT	CCCAGAACAGGTTCGACCTG	CCAGAACAGGTTCGACCTGA	CCAGAACAGGTTCGACCTGA	AGAACAGGTTCG	0.995933	58	77	0.999404	59	78	0.999404	59	78	3.95012	11.5862	61	72	+	4.22e-05	0.0192	0.723304	0.928153	0.928153	0.529464	0.821433
SRX7122002.05_peak_3457	chr19	17067929	17068417	824	.	15.361	86.9996	82.4699	167	CACAGCTCCAGCAGTCAGCCCACCTGCTGGCCCGGGCTGGACCAAGAGTCAGTTTTCATGCCAAACTGGTTTGCCGGGGCACGCCAGTGCCACTTTTTAC	ATGCCAAACTGGTTTGCCGG	ATGCCAAACTGGTTTGCCGG	ATGCCAAACTGGTTTGCCGG	CAAACCAGTTTG	0.994585	58	77	0.997458	58	77	0.997458	58	77	4.31362	14.4138	62	73	-	7.35e-06	0.0115	0.677994	0.676021	0.676021	0.619448	0.948517
SRX7122002.05_peak_6995	chr8	87534728	87535097	824	.	14.0073	86.9801	82.4506	179	CTAGGGTGTGTTTTGCTGATGTTGCTGGGCCGGTTCCAGCTGCCCCAGGGTTGCCCTTGCTTGCTTTCAATAGCGGTCAGGCAGGATGTACTGCAGAATA	CGGTCAGGCAGGATGTACTG	TTGCTGGGCCGGTTCCAGCT	TTGCTGGGCCGGTTCCAGCT	GGAACCGGCCCA	0.993234	74	93	0.990757	22	41	0.990757	22	41	2.9329	-0.241379	26	37	-	0.00325	0.222	0.639303	0.441263	0.441263	0.314751	0.171439
SRX7122002.05_peak_4022	chr2	159742124	159742511	823	.	15.3151	86.8534	82.3254	181	TGCATGAAACCACCCATCAATGTCAGGAGTCACTGGAAAAGTTGTTAGGCCAGTATTTCTACATCTCGCATTTGTCAGCCCTCGCCAAAACGGTGACACA	GGAAAAGTTGTTAGGCCAGT	GGAAAAGTTGTTAGGCCAGT	GGAAAAGTTGTTAGGCCAGT	CTAACAACTTTT	0.978461	35	54	0.991002	35	54	0.991002	35	54	3.92787	-2.32759	37	48	-	0.00531	0.289	0.442026	0.444699	0.444699	0.522782	0.112193
SRX7122002.05_peak_3431	chr19	12897341	12897684	823	.	15.8149	86.8541	82.3261	175	TTGAGGGGGTGGTGCCCAGGCCACAAGGGTGACACTGGCAGAGGCCTGGAACCGGCTGTACCAGCTTGGCTGGGCCCCCGCCCTCCCTGTCTGGCCCAAT	GGAACCGGCTGTACCAGCTT	GGAACCGGCTGTACCAGCTT	GGAACCGGCTGTACCAGCTT	ACAGCCGGTTCC	0.991277	48	67	0.998093	48	67	0.998093	48	67	4.2825	3.31034	48	59	-	0.00122	0.127	0.599211	0.727377	0.727377	0.611684	0.343197
SRX7122002.05_peak_7320	chr9	93517762	93518164	822	.	16.5886	86.7665	82.2402	191	TGCCTCAGCATTTTGGCAAGGGCTGACAAATGTGAGATGTAGAAATACCGGCCTAACAACTTTTCCAGTGACTCCTGACCTACATGGGTGGTTTCTTGCA	AATACCGGCCTAACAACTTT	AGAAATACCGGCCTAACAAC	AGAAATACCGGCCTAACAAC	aataccggccta	0.967908	44	63	0.987073	41	60	0.987073	41	60	4.10286	0.844828	44	55	+	0.00246	0.189	0.369034	0.390607	0.390607	0.564147	0.214013
SRX7122002.05_peak_7739	chrX	118790224	118790594	822	.	16.5886	86.7665	82.2402	197	GAGCATTCCAGGCAGTGGGAATAATAAATGTGAGGATGGTTCTGAGGCAGAAACCAGTCTGACAGGTTTGAGCAATGGGAAGACGGCCAGGGAGGTGGGA	GAAACCAGTCTGACAGGTTT	GCAGAAACCAGTCTGACAGG	GCAGAAACCAGTCTGACAGG	gaaaccagtctg	0.999741	50	69	0.999627	47	66	0.999627	47	66	5.88496	10.0172	50	61	+	9.39e-05	0.0287	0.980654	0.974227	0.974227	0.92669	0.737495
SRX7122002.05_peak_4287	chr20	25341278	25341743	821	.	13.7138	86.6522	82.1269	184	CACCAGGTACCCGTGGCGGGAGGATCAGGTGGAGGCCAGGATCAGGCGGACAACTGGAAAAACCCGTCTGGGCTTCTACCTCACTGAACAGAGTGGGGCC	ACAACTGGAAAAACCCGTCT	GGACAACTGGAAAAACCCGT	GGACAACTGGAAAAACCCGT	aaaacccgtctg	0.930781	50	69	0.990958	48	67	0.990958	48	67	3.56501	9.7931	59	70	+	0.000105	0.0307	0.256841	0.443554	0.443554	0.435662	0.727186
SRX7122002.05_peak_3903	chr2	103121779	103122243	821	.	14.7795	86.6438	82.1188	273	TAAAACTGGAGGACTGAGTAGATGCTAACTGGTTTTACCGGTTAGGGTAGACTAGGAACCTGGTCGTGAGCAGGAATCTTTTCTGTTTGTTCCCTCAGTC	GCTAACTGGTTTTACCGGTT	TGCTAACTGGTTTTACCGGT	TGCTAACTGGTTTTACCGGT	AAAACCAGTTAG	0.999522	24	43	0.99931	23	42	0.99931	23	42	6.74146	13.9483	25	36	-	9.68e-06	0.0121	0.958127	0.908107	0.908107	0.992618	0.935217
SRX7122002.05_peak_7506	chrUn_gl000214	9331	9683	821	.	10.845	86.6658	82.1404	187	CTGAACAGCATCTACAGAAAGCAGCTGCGAAGACAGAAGCAGAATAACTGGTTTGGTGGAGAGATCCAATAACAAAAAGTTGGGAAATAGGTAAAATTAT	CAGAATAACTGGTTTGGTGG	CAGAATAACTGGTTTGGTGG	CAGAATAACTGGTTTGGTGG	CAAACCAGTTAT	0.999065	40	59	0.999356	40	59	0.999356	40	59	4.91785	12.8103	44	55	-	2.11e-05	0.0139	0.913326	0.917271	0.917271	0.762123	0.879025
SRX7122002.05_peak_37	chr1	8130358	8130768	820	.	17.7056	86.5952	82.0709	191	ACAAGGCACTGGGCAAGCGTGGGGCAGACTTCTCGTCAGGAAATCTGGTATTTCAGGTTGGACTGGACTTTGGAGATGGCTGCTCCTTTGTTCAAGTGAA	AAATCTGGTATTTCAGGTTG	GGAAATCTGGTATTTCAGGT	GGAAATCTGGTATTTCAGGT	AATACCAGATTT	0.996304	41	60	0.99787	39	58	0.99787	39	58	4.78481	5.39655	41	52	-	0.000622	0.0865	0.739468	0.707395	0.707395	0.731959	0.463408
SRX7122002.05_peak_3383	chr19	4084090	4084411	820	.	19.0279	86.6075	82.0829	142	CTCTCCTGTCCGCCTGCCAGGGACTGCGGAACAGGTAACTCCTGCGCCACCCTAAACCCACCTGGCCTGTTGCTCCAGGTGCGGCCTGGAGGCCCCGGGG	CTGCGGAACAGGTAACTCCT	TGCGGAACAGGTAACTCCTG	TGCGGAACAGGTAACTCCTG	GGAACAGGTAAC	0.945341	24	43	0.964189	25	44	0.964189	25	44	2.82335	4.15517	28	39	+	0.00094	0.109	0.287642	0.258623	0.258623	0.295405	0.389207
SRX7122002.05_peak_6345	chr6	141873798	141874150	820	.	18.6869	86.6138	82.0892	185	TATGTGCTCAGTTTTCTGCTAGATTCAAGAGAAGCTGTTTATTTGCAGTCTGTCTAGTTTTTCTTGTAAGTTTACAAGTGAAGCTCTTTCTGGCATTTTG	CAGTCTGTCTAGTTTTTCTT	CAGTCTGTCTAGTTTTTCTT	CAGTCTGTCTAGTTTTTCTT	AAAACTAGACAG	0.96246	46	65	0.994983	46	65	0.994983	46	65	3.41866	1.67241	50	61	-	0.00197	0.167	0.344661	0.549828	0.549828	0.406516	0.255441
SRX7122002.05_peak_1319	chr11	74243565	74243902	819	.	14.2986	86.5183	81.9949	166	ACTGAGCCAATACCTTCCTGATTCTCCATCCAGTGAATCATGCCCTGTGAAACATGTTTTTCCAGTCTGGCTGGTGGGAAGAGACACTATTCCTGGATAG	GTGAAACATGTTTTTCCAGT	TGTGAAACATGTTTTTCCAG	TGTGAAACATGTTTTTCCAG	AAAACATGTTTC	0.989944	47	66	0.995452	46	65	0.995452	46	65	5.6802	10.7241	49	60	-	6.67e-05	0.0243	0.57592	0.565101	0.565101	0.899071	0.778351
SRX7122002.05_peak_215	chr1	59042779	59043153	819	.	17.0559	86.4701	81.9475	205	CGCTCCCTCCGGCTCTTATACTCTACCCGACCTGCCCGGCTGGTTCCACCACCGACCGTCCCCACTGGTATTTGGGTGACACATCCCGCCCCCCTCCCCG	CTGCCCGGCTGGTTCCACCA	GACCTGCCCGGCTGGTTCCA	GACCTGCCCGGCTGGTTCCA	AATACCAGTGGG	0.938043	32	51	0.953194	29	48	0.953194	29	48	3.42808	-0.155172	61	72	-	0.00318	0.219	0.272369	0.23495	0.23495	0.407789	0.173921
SRX7122002.05_peak_4376	chr20	46062924	46063303	818	.	5.00873	86.3613	81.8404	205	CTGGTGCAATGACTCAACTCTGCAGTTGTAGCTCAAAAGTAGTCATACAGGCTGGGCACTGTGGATCACGTCTGTAATCTCAGCACTTTGGGAGGCTGAG	TAGTCATACAGGCTGGGCAC	TCAAAAGTAGTCATACAGGC	TCAAAAGTAGTCATACAGGC	catacaggctgg	0.929311	40	59	0.862377	33	52	0.862377	33	52	2.53287	-2.7931	44	55	+	0.00588	0.306	0.254423	0.156548	0.156548	0.253914	0.0988927
SRX7122002.05_peak_6815	chr7	157082048	157082415	817	.	14.4334	86.2326	81.7135	186	CACCTCCTGGGGCTTCTCTGGAAGATCTGAGGCCTCCACCCAGAGCCCCACCCAGACTGGTTCTCCTGGAAATGCCAGCTCCTCCCTCCCTGCTCCGGGG	ACCCAGACTGGTTCTCCTGG	CACCCAGACTGGTTCTCCTG	CACCCAGACTGGTTCTCCTG	AGAACCAGTCTG	0.9611	50	69	0.972627	49	68	0.972627	49	68	2.59756	9.87931	53	64	-	0.000101	0.03	0.338806	0.29006	0.29006	0.26155	0.730941
SRX7122002.05_peak_3983	chr2	138733078	138733473	815	.	15.8044	86.0347	81.5181	206	GGATGGCAGTAGAATGAATGTAATTCAAGTAGGAACTGGAAGATCCAGTGTGTCAGGTTTAGAAACTAGGAGGTGGCAGGAAGCAAAGGTTAATGTTTAC	TAGGAACTGGAAGATCCAGT	TAGGAACTGGAAGATCCAGT	TAGGAACTGGAAGATCCAGT	TAAACCTGACAC	0.99528	30	49	0.998269	30	49	0.998269	30	49	3.45742	1.87931	50	61	-	0.00186	0.162	0.70014	0.745577	0.745577	0.413135	0.26715
SRX7122002.05_peak_3379	chr19	2528775	2529140	815	.	17.5065	86.0618	81.5451	174	AAATATAAACACAGCTGCTGGAAAGACAAGGTGGCTGGAACATCCTGCACCCAGCGAATGTGGAAGGGCCGGTTTGCCCGGAGCTCTTGAGAAATCTCAC	TGGAAGGGCCGGTTTGCCCG	TGGAAGGGCCGGTTTGCCCG	TGGAAGGGCCGGTTTGCCCG	AGGGCCGGTTTG	0.975374	61	80	0.99172	61	80	0.99172	61	80	3.84417	4.15517	65	76	+	0.00094	0.109	0.419244	0.460354	0.460354	0.505155	0.389207
SRX7122002.05_peak_1914	chr13	41495902	41496257	814	.	16.5852	85.9511	81.436	169	CCTGCGCTCCCAGTCCCCGCCCATCGTAGCCATGTTTACGGAGGCCTGGGCCTACAGGTTCTCCCTCTTTTCCACCGCGCCCACGTCCGCGGGCACTCCG	TGGGCCTACAGGTTCTCCCT	TGGGCCTACAGGTTCTCCCT	TGGGCCTACAGGTTCTCCCT	AGAACCTGTAGG	0.978533	47	66	0.977047	47	66	0.977047	47	66	2.88844	5.25862	51	62	-	0.000653	0.0887	0.443299	0.313606	0.313606	0.306987	0.453226
SRX7122002.05_peak_1308	chr11	71894472	71894816	814	.	16.5852	85.9511	81.436	163	GGGTTTCTAGTGGGGGAGGTTGGGGGCAGTTCAGCCTGACTCATCCGGCCCATCAGGTTTGGTGAGGATGCTTGCCCTCTAGTGGCACTCGCAGGGACGT	CGGCCCATCAGGTTTGGTGA	CGGCCCATCAGGTTTGGTGA	CGGCCCATCAGGTTTGGTGA	CAAACCTGATGG	0.992932	46	65	0.995177	46	65	0.995177	46	65	5.14353	5.58621	50	61	-	0.000583	0.0834	0.632302	0.556065	0.556065	0.815451	0.475436
SRX7122002.05_peak_3680	chr2	26829701	26830066	814	.	16.5852	85.9511	81.436	179	CAGCCATGGGATCATGTGGCTTGAACCTGACTCAGACCCACCAAACCAGTCCTCCCCAGATTCCAGGCCAACAGGTACCTGCCACTCCCTGGAGGAAACT	CCACCAAACCAGTCCTCCCC	CCACCAAACCAGTCCTCCCC	CCACCAAACCAGTCCTCCCC	CAAACCAGTCCT	0.990141	38	57	0.995804	38	57	0.995804	38	57	3.68478	9.12069	42	53	+	0.000144	0.0347	0.58012	0.580247	0.580247	0.463027	0.669721
SRX7122002.05_peak_3976	chr2	135600690	135601046	814	.	15.0454	85.9871	81.4711	179	AGGCTGGATGCAGAGAGGAGAAACTGAGCTCCCTTGCCTGCCCAGCCTGCAAAACCGGTTCTGCTGATGTCACTGGGGAAGAAACAGAAGATAGATTTCT	CTGCAAAACCGGTTCTGCTG	CTGCAAAACCGGTTCTGCTG	CTGCAAAACCGGTTCTGCTG	AAAACCGGTTCT	0.999882	47	66	0.99973	47	66	0.99973	47	66	6.85396	17.0172	51	62	+	8.69e-07	0.00893	0.992491	0.9888	0.9888	0.995291	0.995545
SRX7122002.05_peak_6682	chr7	105698878	105699248	813	.	15.9989	85.8322	81.3182	185	TCCTGGCAGACGTGGGAGACTGAGAACAGGAAAATCAGGCCCAGGCGGGCATCTGTGGAGCCTGCCTGGGTGCTAGCCAGATGCTGCAAGATTCAAGTTG	CTGAGAACAGGAAAATCAGG	CTGAGAACAGGAAAATCAGG	CTGAGAACAGGAAAATCAGG	AGAACAGGAAAA	0.992976	20	39	0.994232	20	39	0.994232	20	39	2.53647	2.25862	23	34	+	0.00167	0.153	0.633575	0.5245	0.5245	0.254296	0.289042
SRX7122002.05_peak_4619	chr21	43540183	43540778	813	.	12.9303	85.8378	81.3237	203	ATTGCTGGTGGCAGAAGGATTTGCTCATGCTTCCTGGAAACCAGTTTGGTGACATAAATCAAACGCTTTCAAAGTGGCCATCCACTTGGATTCTGAAATA	CTGGAAACCAGTTTGGTGAC	CTGGAAACCAGTTTGGTGAC	CTGGAAACCAGTTTGGTGAC	gaaaccagtttg	0.959517	34	53	0.99435	34	53	0.99435	34	53	2.40894	13.4828	37	48	+	1.31e-05	0.0124	0.334224	0.527555	0.527555	0.237241	0.915489
SRX7122002.05_peak_2982	chr17	19047318	19047835	812	.	15.2089	85.7413	81.2288	345	TGCTGCTGCCGCCACCAGGCCAGAAAAACTCGCTGGGCAGGACTGGCTGCTGCCAGCATTAGGCCTGACTTGGTCCTTGGGGCTTTTCTGACAGCCCAGG	GAAAAACTCGCTGGGCAGGA	GAAAAACTCGCTGGGCAGGA	GAAAAACTCGCTGGGCAGGA	AAAACTCGCTGG	0.92603	23	42	0.964426	23	42	0.964426	23	42	2.33482	-2.56897	25	36	+	0.0056	0.297	0.24895	0.259387	0.259387	0.22725	0.103475
SRX7122002.05_peak_395	chr1	145233578	145234012	812	.	8.08603	85.7933	81.2803	230	GTTTCCAAATATTTTTTTCAGTTGTGGGGGTGCAAATCATTTCAATAGTAGAGTAACTCAGTTCATTACTGTTACTGGAAAAACAAGTTTAACCAAGCAC	TGGAAAAACAAGTTTAACCA	TGGAAAAACAAGTTTAACCA	TGGAAAAACAAGTTTAACCA	aaaacaagttta	0.997521	76	95	0.998548	76	95	0.998548	76	95	4.87908	12.4138	80	91	+	2.64e-05	0.0151	0.798524	0.776632	0.776632	0.754486	0.858597
SRX7122002.05_peak_2520	chr15	79514046	79514389	810	.	14.9141	85.5611	81.0514	186	ACATGCAGTGGCTCTTTCAAACCGGTCCAGCAGCTTGGCCTGCATTCCCGTGCCCTTCTGTGTCTTGGGATTGTACATTTACCATTCTGTGATAGCTCAC	CAAACCGGTCCAGCAGCTTG	CAAACCGGTCCAGCAGCTTG	CAAACCGGTCCAGCAGCTTG	caaaccggtcca	0.996671	18	37	0.999151	18	37	0.999151	18	37	5.2282	11.9828	18	29	+	3.35e-05	0.0173	0.754741	0.877943	0.877943	0.828942	0.842752
SRX7122002.05_peak_4356	chr20	43974278	43974636	810	.	12.5033	85.5282	81.019	175	CTGAGAGGGAGTGGCAGGAAGGCAGATCAGGGAATGCTCCCAGCTGGACAGGAAGAACTGGTTTAGTATAGCAAGCCCAGCCAAACAGAGGAGAGGACAG	TGGACAGGAAGAACTGGTTT	TGGACAGGAAGAACTGGTTT	TGGACAGGAAGAACTGGTTT	AGAACTGGTTTA	0.995535	45	64	0.996862	45	64	0.996862	45	64	4.39903	12.5345	54	65	+	2.47e-05	0.0147	0.709686	0.636248	0.636248	0.640703	0.864261
SRX7122002.05_peak_1460	chr12	15039261	15039628	810	.	17.3118	85.5361	81.0267	181	TATCCGGTGCACCATGAGTTCTGTTTCCTTAATCAACACCGTTGTAACTTGCCCATCCAGTTTTGTGACATTAATTCAAACCTGTGCCCTAGTCCTCTTT	TTGCCCATCCAGTTTTGTGA	GTAACTTGCCCATCCAGTTT	GTAACTTGCCCATCCAGTTT	AAAACTGGATGG	0.994613	49	68	0.998299	44	63	0.998299	44	63	4.9786	6.96552	53	64	-	0.000352	0.0603	0.678631	0.747868	0.747868	0.778032	0.550719
SRX7122002.05_peak_6215	chr6	61913997	61914473	807	.	8.08369	85.2475	80.7422	304	AAAGGAAGGTTCAACTCTGTGAGTTGAATACACACATCACAAGGAAGTTTCTGAGAATTCTTCTGTCTAGTTTTATATGAAGAAATCCCGTTTCCAACGG	TCTTCTGTCTAGTTTTATAT	TCTTCTGTCTAGTTTTATAT	TCTTCTGTCTAGTTTTATAT	GAAACGGGATTT	0.609338	59	78	0.647259	59	78	0.647259	59	78	0.350068	6.13793	83	94	-	0.000478	0.0736	0.0622375	0.0915108	0.0915108	0.0264732	0.5063
SRX7122002.05_peak_1362	chr11	108395246	108395582	806	.	19.8544	85.1246	80.6211	175	TACTTGAGAACTTCCTAGGGCAGCCAAACCTGTAGAACAGCTGTCAGAGCTGAAGCCTAAACTCACTGATGTTATCAAATGCCTTGGTAAAATCAACAAA	CAGCCAAACCTGTAGAACAG	GCCAAACCTGTAGAACAGCT	GCCAAACCTGTAGAACAGCT	CAAACCTGTAGA	0.987934	21	40	0.996779	23	42	0.996779	23	42	4.85646	6.10345	25	36	+	0.000484	0.0742	0.542192	0.630775	0.630775	0.749014	0.504073
SRX7122002.05_peak_5800	chr5	77157403	77157776	806	.	16.8744	85.1511	80.6469	193	CTCATTTAGAAACTCTGTAAAGCTACTCTCCCTGGAAAACCTGCCTGGTCAGTCCTGACCATGTCCTGGACCGGGTCTTCATGACCTGGGATCACACAGC	TGGAAAACCTGCCTGGTCAG	TGGTCAGTCCTGACCATGTC	TGGTCAGTCCTGACCATGTC	AAAACCTGCCTG	0.670624	33	52	0.916687	46	65	0.916687	46	65	2.92432	2.48276	36	47	+	0.00156	0.148	0.0924017	0.190276	0.190276	0.313224	0.303169
SRX7122002.05_peak_1708	chr12	100623669	100624019	806	.	14.3338	85.1418	80.6378	187	GTTACACTAAATGTTGAGCAACAGGAGCTGCAGTCCCTGGTCAAACCAGTATTCAACGCCTGGGGGCAAAATAGAAACTTTTGGATAAACAAGGACTCAA	TGGTCAAACCAGTATTCAAC	TGGTCAAACCAGTATTCAAC	TGGTCAAACCAGTATTCAAC	CAAACCAGTATT	0.996398	38	57	0.998752	38	57	0.998752	38	57	5.37682	10.2241	42	53	+	8.57e-05	0.0276	0.743795	0.807306	0.807306	0.856306	0.750541
SRX7122002.05_peak_5025	chr3	105330391	105330794	805	.	15.2394	85.0655	80.5623	204	TGTTCATATTATTTTGGCACGCTGACTCTATTTCTAGATAAGGGTTACAGGACTGGTTGAACCGGTTCCTTGGTATGACTTACTGGTCTGAGTAGAGTCA	AGGACTGGTTGAACCGGTTC	TGGTTGAACCGGTTCCTTGG	TGGTTGAACCGGTTCCTTGG	GGAACCGGTTCA	0.999916	49	68	0.99937	54	73	0.99937	54	73	6.66927	12.2069	58	69	-	2.94e-05	0.016	0.997964	0.921217	0.921217	0.990327	0.850834
SRX7122002.05_peak_3564	chr19	47655605	47656193	805	.	13.4856	85.0835	80.5801	395	TCTCATAACTTATATTTTCTACACATTGAAACCTGCAACTTTTCTTTTGTCTTCTAGCCATAGGGCCCAAAGAACCTGTTGTACCAGTTTGAAACATGCT	AGAACCTGTTGTACCAGTTT	AGAACCTGTTGTACCAGTTT	AGAACCTGTTGTACCAGTTT	ACAACAGGTTCT	0.999133	71	90	0.999117	71	90	0.999117	71	90	5.48895	9.77586	71	82	-	0.000105	0.0308	0.91848	0.872089	0.872089	0.874761	0.726104
SRX7122002.05_peak_5396	chr4	41336226	41336565	804	.	15.693	84.9108	80.4101	150	TGTCAGGTATTGAGTTTTGCAGATCCTATTGGTATTACATCCAGTTGGGTAAGTCTAGCTGTACAGCCTCAAAAAGTGACCAAACAGGTCAAACCAGTGA	GACCAAACAGGTCAAACCAG	GACCAAACAGGTCAAACCAG	GACCAAACAGGTCAAACCAG	CAAACAGGTCAA	0.999384	78	97	0.999098	78	97	0.999098	78	97	5.18652	9.18966	81	92	+	0.000139	0.0344	0.942599	0.868525	0.868525	0.823597	0.676849
SRX7122002.05_peak_2190	chr14	65183477	65183843	804	.	14.513	84.9956	80.4935	163	GTCTGAATTCTGGTCCATGTACGCTCCCAGCTGAGGCAGGAAGTGCCCCTCCTCTACCCAGGAACTGGTTGGATGAGTTTCTTAGGCGTCTCTGGTGAGG	GGAACTGGTTGGATGAGTTT	GGAACTGGTTGGATGAGTTT	GGAACTGGTTGGATGAGTTT	GGAACTGGTTGG	0.98422	61	80	0.995533	61	80	0.995533	61	80	3.52441	7.51724	61	72	+	0.000283	0.0533	0.497645	0.569174	0.569174	0.42688	0.58712
SRX7122002.05_peak_1498	chr12	33340309	33340696	803	.	14.4724	84.8595	80.3597	191	TTAGAAATTTTAATTCTAATCACATGAACCTTTTTTTTTTTTTTGGCTAGTGAAGAACAACCTGTTCAGCCAGTTGGTTTTATGTTGATTGCACAATATA	AGAACAACCTGTTCAGCCAG	GAACAACCTGTTCAGCCAGT	GAACAACCTGTTCAGCCAGT	TGAACAGGTTGT	0.986974	54	73	0.999026	55	74	0.999026	55	74	5.73406	8.89655	57	68	-	0.00016	0.0373	0.528701	0.854143	0.854143	0.906962	0.659985
SRX7122002.05_peak_6984	chr8	81665441	81665896	803	.	14.9403	84.881	80.3808	270	CTGGGCTTTCTGCCACTTGGACAAAAAAAAAAAAGGAGGGGGGACAAGAAAAACTGGTTTGGTTCCAGTGCTGAGCCCAAACAACAAAAGTTAAATGTGG	GGGACAAGAAAAACTGGTTT	GGACAAGAAAAACTGGTTTG	GGACAAGAAAAACTGGTTTG	AAAACTGGTTTG	0.993836	41	60	0.996988	42	61	0.996988	42	61	3.55481	15.069	50	61	+	4.36e-06	0.0103	0.655085	0.645221	0.645221	0.433244	0.967545
SRX7122002.05_peak_2241	chr14	76020970	76021328	803	.	15.9376	84.8584	80.3586	148	TGATCTAGTATGAGTCACATGATCTAATACTAACAGGCTAAGCAGAGAAACCCAGCAAGACCTGTCTGTGCAGATTCTTTTTGGCCTCTCTGTGTAGCAT	CAGCAAGACCTGTCTGTGCA	CAGCAAGACCTGTCTGTGCA	CAGCAAGACCTGTCTGTGCA	aagacctgtctg	0.914111	53	72	0.972831	53	72	0.972831	53	72	4.00643	7.27586	57	68	+	0.000313	0.0564	0.228459	0.291078	0.291078	0.542319	0.570447
SRX7122002.05_peak_5831	chr5	92277526	92277880	803	.	16.7546	84.8168	80.3177	170	GGCCTGAATGGTAATTTTTCTTAATGTTTTTTTCTTGACTGACTGGCAGGACAGGTTTCTCTAGCAATGCCTCAGAGTCAGAAACTGTAACGGGAAGCAA	CTGACTGGCAGGACAGGTTT	TGGCAGGACAGGTTTCTCTA	TGGCAGGACAGGTTTCTCTA	AGGACAGGTTTC	0.99104	39	58	0.996569	44	63	0.996569	44	63	6.34616	8.13793	48	59	+	0.000219	0.0454	0.595011	0.618684	0.618684	0.976709	0.619511
SRX7122002.05_peak_4413	chr20	48853957	48854325	802	.	11.8296	84.7272	80.2289	171	GGGAAACTGAACCGCAGGGGCCAGCATGACCCCAAGGCCTGTGGGTATGGATGGTGGCTGGACTGGTTGGATGGGTATGGATGGTGGCTGGACTGGCTAG	TGGCTGGACTGGTTGGATGG	TGGCTGGACTGGTTGGATGG	TGGCTGGACTGGTTGGATGG	CCAACCAGTCCA	0.978529	55	74	0.984466	55	74	0.984466	55	74	3.19643	4.56897	59	70	-	0.000822	0.101	0.443172	0.366425	0.366425	0.359934	0.409444
SRX7122002.05_peak_6149	chr6	35309924	35310269	801	.	16.4106	84.6479	80.1505	169	CACTAGATGACCTAGAAATTCCCTTCCAGCTTTAAATTCCCTCTTGTGTCACTTGCTGGACTTGTTCTACTGGACCTGGCGCTCCCCTGCTCCTCCCTTA	GCTGGACTTGTTCTACTGGA	GCTGGACTTGTTCTACTGGA	GCTGGACTTGTTCTACTGGA	AGAACAAGTCCA	0.961303	55	74	0.992018	55	74	0.992018	55	74	3.70844	4.7069	57	68	-	0.000787	0.0992	0.33957	0.466845	0.466845	0.469772	0.420962
SRX7122002.05_peak_1834	chr12	133070785	133071251	801	.	13.781	84.6961	80.1982	224	CCCATCTTCCCACATAGCAAAGGCCATCCTTATCTGGCCTCAGGCCACAGAACAGGTTGTGCCGGTCCCTGTGTCTCCTGGGAGATAGGCCAGGCCTGCT	ACAGAACAGGTTGTGCCGGT	ACAGAACAGGTTGTGCCGGT	ACAGAACAGGTTGTGCCGGT	AGAACAGGTTGT	0.997083	47	66	0.998697	47	66	0.998697	47	66	5.29378	10.5517	49	60	+	7.22e-05	0.0254	0.775996	0.798715	0.798715	0.842561	0.770459
SRX7122002.05_peak_3237	chr17	79689240	79689619	801	.	16.9967	84.6764	80.1787	192	CCCACTGGGACAGTGCCAGTCAGGGGATGAAAGTGCCCAGTCTGGTTTGGCAGGGCCAGGCCTGGCAGTGGGCCACCACAGGGCAGGGTGCAGAGGGTGG	TGGTTTGGCAGGGCCAGGCC	TGGTTTGGCAGGGCCAGGCC	TGGTTTGGCAGGGCCAGGCC	CAAACCAGACTG	0.933676	43	62	0.934133	43	62	0.934133	43	62	3.65008	5.91379	38	49	-	0.00052	0.078	0.262568	0.20784	0.20784	0.456917	0.494082
SRX7122002.05_peak_5246	chr3	182456868	182457272	800	.	13.353	84.5923	80.0958	181	TTTTGCTAGAGAGAGAGAGAGAGAGAATGCAGCAACCTTCATCAAACACAGGCATAATGACTCGCTCCTTTCCAGCAGGTTTCACCAGTTCCTCCACTTT	AGGTTTCACCAGTTCCTCCA	AGGTTTCACCAGTTCCTCCA	AGGTTTCACCAGTTCCTCCA	GGAACTGGTGAA	0.995666	77	96	0.99828	77	96	0.99828	77	96	3.27938	1.24138	81	92	-	0.00221	0.178	0.713122	0.745832	0.745832	0.376734	0.232213
SRX7122002.05_peak_5471	chr4	85845616	85845976	800	.	16.9351	84.5069	80.0114	154	AACATTGAGAATAAGAGAAGTTAAGTAGCCCAAGGTCACATGCTAGAAACCAGAAAAACCAGGCTTTAGAAACAGGTCTGTCTGCCTTATACTCAATCCT	CTAGAAACCAGAAAAACCAG	CTAGAAACCAGAAAAACCAG	CTAGAAACCAGAAAAACCAG	gaaacaggtctg	0.998117	43	62	0.9993	43	62	0.9993	43	62	4.86457	10.1897	69	80	+	8.72e-05	0.0277	0.838106	0.906071	0.906071	0.751432	0.746977
SRX7122002.05_peak_2523	chr15	79625425	79625884	800	.	13.353	84.5923	80.0958	264	AGTTTGGGGAGAACCTGTTTTTCCAGCTCTGGTGGCAGTGACAGACTAGAATGTTGTTAACTCCTCCCTGCTCACCACCAAACTGCAAACTGGAACTTTT	GGGAGAACCTGTTTTTCCAG	GGGAGAACCTGTTTTTCCAG	GGGAGAACCTGTTTTTCCAG	AAAACAGGTTCT	0.999684	7	26	0.999513	7	26	0.999513	7	26	5.74524	14	10	21	-	9.49e-06	0.0121	0.97499	0.949726	0.949726	0.908489	0.938526
SRX7122002.05_peak_2687	chr16	19727485	19727907	799	.	13.7101	84.4424	79.9485	241	ATAAAAGCAAGGACAGTGCTAAGGTCAGGGTGGTGGAGGTTGTGGAACCTGTCCTACCAGTTGTCAGGAAAATTTCTGAAGAACAACTGCAGGATGGTGG	GGAACCTGTCCTACCAGTTG	GTGGAACCTGTCCTACCAGT	GTGGAACCTGTCCTACCAGT	AGGACAGGTTCC	0.996152	44	63	0.998979	42	61	0.998979	42	61	6.13168	6.2069	44	55	-	0.000466	0.0724	0.733995	0.843834	0.843834	0.95329	0.510118
SRX7122002.05_peak_3076	chr17	55050736	55051170	799	.	13.3202	84.4704	79.9758	251	CCCAACGGGTTCACCTTGCCCACTGCCTAGACAGAACCGGTTTATCAAGACAGGGGAATTGCAAAACAAAAAGAGTAACTCATGCAGAGCTGGCTGCGCA	GACAGAACCGGTTTATCAAG	GACAGAACCGGTTTATCAAG	GACAGAACCGGTTTATCAAG	agaaccggttta	0.999903	30	49	0.999853	30	49	0.999853	30	49	5.95456	16.3103	33	44	+	1.69e-06	0.00893	0.993891	0.998473	0.998473	0.93509	0.992109
SRX7122002.05_peak_4233	chr20	1380320	1380968	799	.	15.0568	84.4873	79.9921	452	TAAACATACTCAAACAATAATGACCTCTGGGGTTTCAGCTCAACACTCAGAGTTGATTGCAGTCATTCAGGTTTTACAGCTCACAGCTGCAGATCCTATC	CAGTCATTCAGGTTTTACAG	CAGTCATTCAGGTTTTACAG	CAGTCATTCAGGTTTTACAG	AAAACCTGAATG	0.995327	60	79	0.998674	60	79	0.998674	60	79	4.23282	5.60345	64	75	-	0.00058	0.0831	0.702431	0.793814	0.793814	0.59832	0.476836
SRX7122002.05_peak_5712	chr5	38614289	38614641	798	.	16.0338	84.3515	79.8585	171	AGACAAGGAACTGGAGTTAAGCCCATAATGCACCTGTGCCAACTCAGTGGCCCTTGAAACTGGCGGAACGGGTTTGGTGCCTACTTTGATCTATGCACAT	TTGAAACTGGCGGAACGGGT	GAAACTGGCGGAACGGGTTT	GAAACTGGCGGAACGGGTTT	CAAACCCGTTCC	0.989726	54	73	0.995212	56	75	0.995212	56	75	4.14209	8.89655	65	76	-	0.00016	0.0373	0.572483	0.55721	0.55721	0.574774	0.659985
SRX7122002.05_peak_4225	chr2	242501285	242501656	798	.	16.5781	84.321	79.8285	190	GTCGGCTGTGAGTCACCAGCAGGCACGGCCCACGCTCTCGCAGGATTCCCGCCCCACCGGCTTGGCCGGCTAGGCTTAGGGGCTGGCTCGTCAGAGGGGC	CGGCTTGGCCGGCTAGGCTT	CGGCTTGGCCGGCTAGGCTT	CGGCTTGGCCGGCTAGGCTT	CAAGCCGGTGGG	0.941699	58	77	0.961531	58	77	0.961531	58	77	3.41362	-1.06897	53	64	-	0.00397	0.249	0.279496	0.252005	0.252005	0.405626	0.145984
SRX7122002.05_peak_1101	chr11	986647	986993	797	.	19.1119	84.2414	79.7502	167	CTTCCCCTCCCTCCACACAGTGAGCCGAACCTGCTCGTCCGTGCCTGCAACCAGTTGGGCCAGTTTCTGCAGCACCGCGAGACCAACCTGCGCTACCTGG	TGCAACCAGTTGGGCCAGTT	GCAACCAGTTGGGCCAGTTT	GCAACCAGTTGGGCCAGTTT	GCAACCAGTTGG	0.99507	46	65	0.996287	47	66	0.996287	47	66	4.67055	6.18966	47	58	+	0.000469	0.0727	0.694031	0.604684	0.604684	0.703958	0.509546
SRX7122002.05_peak_2396	chr15	42130549	42130894	797	.	18.4193	84.2513	79.7599	166	TGTTCATCTCAGATTGATGGATCCCTGCCATCAAGACTGGGCATTCCTGTCCAACAGGTGCCAGAGTTGCGAAAGGCCTGTGACAGGGAACTCCACTCTT	GGCATTCCTGTCCAACAGGT	GGCATTCCTGTCCAACAGGT	GGCATTCCTGTCCAACAGGT	CCAACAGGTGCC	0.995722	40	59	0.997458	40	59	0.997458	40	59	4.13194	-0.172414	51	62	+	0.00319	0.22	0.71554	0.67583	0.67583	0.571465	0.173412
SRX7122002.05_peak_2010	chr13	99850847	99851299	796	.	13.6399	84.1903	79.6999	234	ATTAATCTTTTACCCACATAAGATTTCATAACATTATGCATCGGTCAACTGGAAAATCCAGTTATGTAGCTCTGTACAGTGGAAAATCCAGTTACGTAGC	TGGAAAATCCAGTTATGTAG	CAACTGGAAAATCCAGTTAT	CAACTGGAAAATCCAGTTAT	ATAACTGGATTT	0.997678	50	69	0.999284	46	65	0.999284	46	65	4.70194	7.56897	54	65	-	0.000278	0.0528	0.806415	0.901744	0.901744	0.71134	0.589602
SRX7122002.05_peak_2403	chr15	45529002	45529389	796	.	16.8132	84.1702	79.6801	195	ATGTGAGCTAGTCTCCTCATCTGCCCACAGGTCGGTGGAGTTGCTTGGCAAGTTTTACTGGTTTCCATCTGCTCAACAGAGATGTTCATCTGAGCCATCT	AAGTTTTACTGGTTTCCATC	AAGTTTTACTGGTTTCCATC	AAGTTTTACTGGTTTCCATC	GAAACCAGTAAA	0.979338	50	69	0.991023	50	69	0.991023	50	69	2.65079	7.25862	54	65	-	0.000315	0.0566	0.449026	0.445844	0.445844	0.26925	0.568919
SRX7122002.05_peak_302	chr1	111779387	111779787	796	.	13.4262	84.1402	79.6505	200	ATGAAATCATAAGGGTTCAAAGTGGGTTTTTCTCGCTGTCTTTTGCTCTTGTTTGGGATCACAGAACTGGTTGAGCCAGATTCCTGGGTCTGGGTAGTGT	CACAGAACTGGTTGAGCCAG	ACAGAACTGGTTGAGCCAGA	ACAGAACTGGTTGAGCCAGA	agaactggttga	0.998475	60	79	0.999084	61	80	0.999084	61	80	5.11183	9.46552	63	74	+	0.000122	0.0318	0.863879	0.864961	0.864961	0.808069	0.696322
SRX7122002.05_peak_4308	chr20	32238823	32239201	795	.	17.0604	84.0354	79.547	185	CTGGGTGGTACTTTCCGTGGCCCTAAGGCTGGTGCAGGCACACCTGTGTGTGGAATTTCAGGCTGCCAGTCCGGTTTACCAGCTGGTGAGCTGAGGCCTC	CTGCCAGTCCGGTTTACCAG	CTGCCAGTCCGGTTTACCAG	CTGCCAGTCCGGTTTACCAG	TAAACCGGACTG	0.99452	63	82	0.993163	63	82	0.993163	63	82	5.05342	8.68966	67	78	-	0.000174	0.0395	0.676085	0.493954	0.493954	0.796233	0.650185
SRX7122002.05_peak_5450	chr4	74036505	74036855	795	.	18.3428	84.0604	79.5715	189	AGCTCAGGGCCTAGGGGAACCTGCCATCCTGAAGGGGAAAAAAACAAGTCTGGCTGGCTTTGCCACCTGCTGACTATAGAGCCCTAGGGCCTTCAGCAAA	AAAACAAGTCTGGCTGGCTT	AAAACAAGTCTGGCTGGCTT	AAAACAAGTCTGGCTGGCTT	aaaacaagtctg	0.926117	41	60	0.977988	41	60	0.977988	41	60	3.65592	9.17241	41	52	+	0.00014	0.0345	0.249077	0.319206	0.319206	0.458572	0.67564
SRX7122002.05_peak_6028	chr5	174204106	174204445	795	.	15.3985	84.0113	79.5231	169	CTGTTAAGGTTGTCCTGTCCTTTACTGCAGAACTTCGGTACACTTAGCTTTGCTTGATGAACAGGTTTTTCTAGTAGTCTTTTGGGGCTCCCACAGTCGA	TTGATGAACAGGTTTTTCTA	TTGATGAACAGGTTTTTCTA	TTGATGAACAGGTTTTTCTA	AAAACCTGTTCA	0.998954	54	73	0.9997	54	73	0.9997	54	73	5.68954	12.7759	58	69	-	2.14e-05	0.0139	0.903653	0.986254	0.986254	0.900344	0.877689
SRX7122002.05_peak_5278	chr3	189484215	189484605	794	.	15.6309	83.9395	79.4523	179	CATGCTGCCTCTGTCTTCCTCGCAAGCCCTGCAGGCAGTGTTCTTTCCAAACAACTACTTGCCTAACCAGTTCATTGGAATGTCTTTTCTCCAGACTGTC	ACTACTTGCCTAACCAGTTC	ACTACTTGCCTAACCAGTTC	ACTACTTGCCTAACCAGTTC	CTAACCAGTTCA	0.996306	54	73	0.998517	54	73	0.998517	54	73	5.92302	9.68966	63	74	+	0.00011	0.0308	0.739595	0.772178	0.772178	0.931526	0.715986
SRX7122002.05_peak_4030	chr2	161022523	161022910	794	.	14.6387	83.9008	79.4143	224	GCTTTGTGCTAACAGCCAAGAGATATTAATCAGTGGTCATAGAAGTTAGTGAGTAAACTGGAAGTACCAGTATACTTCTTGTTTACTTTCCAATTGCTGT	AGTAAACTGGAAGTACCAGT	AGTAAACTGGAAGTACCAGT	AGTAAACTGGAAGTACCAGT	AGTACCAGTATA	0.982976	52	71	0.997532	52	71	0.997532	52	71	4.43527	3.5	63	74	+	0.00115	0.123	0.485809	0.682067	0.682067	0.651012	0.354397
SRX7122002.05_peak_1558	chr12	52510075	52510458	794	.	13.5704	83.9398	79.4526	167	GTCACCGTTTTGGCAAGGGCTGACAAATGCGAGATGTAGAAATACCAGCCTAACAACTTTTCCAGTGACTCTGACCTAGATGGGTGGTTTCATGCACAGC	AATACCAGCCTAACAACTTT	TAGAAATACCAGCCTAACAA	TAGAAATACCAGCCTAACAA	ctaacaactttt	0.950667	41	60	0.978891	37	56	0.978891	37	56	3.8166	-2.32759	50	61	+	0.00531	0.289	0.303551	0.325188	0.325188	0.4979	0.112193
SRX7122002.05_peak_7053	chr8	102498761	102499104	794	.	11.7987	83.9181	79.4313	160	TGGCAGATCTGCTATACTGGCCCCGCATATGATGACATATGGTGGAAGACGGTCAGCAGGCAGACTTGTTCAACTAGATCTGCAGCCCTTTAAAACTGGA	CAGACTTGTTCAACTAGATC	GGCAGACTTGTTCAACTAGA	GGCAGACTTGTTCAACTAGA	TGAACAAGTCTG	0.964367	61	80	0.993804	59	78	0.993804	59	78	4.45974	5.2069	61	72	-	0.000665	0.0898	0.352679	0.512027	0.512027	0.656103	0.450808
SRX7122002.05_peak_1331	chr11	76799670	76800013	793	.	15.5809	83.7885	79.3038	171	GTGCCATGGATCCAGTCTGCTGCCTTGCCTTGCCTTGTACACCAGGAATAGAAACCTGAATTTCTTGTTGTGCCACGAAGGGAGAAGGGAGGTGGGCTGG	TAGAAACCTGAATTTCTTGT	AGAAACCTGAATTTCTTGTT	AGAAACCTGAATTTCTTGTT	GAAACCTGAATT	0.980478	49	68	0.998876	50	69	0.998876	50	69	1.97543	3.53448	51	62	+	0.00114	0.122	0.461754	0.827797	0.827797	0.187603	0.357134
SRX7122002.05_peak_3445	chr19	15306473	15306825	793	.	18.267	83.8705	79.3845	164	GCGCGACCCGCGCGGGCCCCCTCCCGACGCCCCGGGCGGGTTCCCACGCTCTGCGTCCCGCGCCCCCGCCGACCGGTCGGGCCGGTTCCAGCCCCAGCCC	CGGTCGGGCCGGTTCCAGCC	CGGTCGGGCCGGTTCCAGCC	CGGTCGGGCCGGTTCCAGCC	CCGACCGGTCGG	0.998754	74	93	0.998496	74	93	0.998496	74	93	4.80193	2.65517	69	80	-	0.00149	0.144	0.883416	0.769505	0.769505	0.736413	0.312142
SRX7122002.05_peak_3362	chr18	76822735	76823138	793	.	19.3148	83.8645	79.3787	182	AGGCAAGACAAGAGCCTTTGTAGTGGCTTCCAAGGGAAGGCCGGGCAAGGCGGGGAGAACAGGCTGGGCAGGTTTGGCCTTGGCTGATGTGATCAGCAGG	AGAACAGGCTGGGCAGGTTT	AGAACAGGCTGGGCAGGTTT	AGAACAGGCTGGGCAGGTTT	agaacaggctgg	0.994014	56	75	0.988662	56	75	0.988662	56	75	4.73533	1.46552	56	67	+	0.00208	0.172	0.660812	0.409571	0.409571	0.721013	0.241695
SRX7122002.05_peak_6687	chr7	107981219	107981607	793	.	14.1558	83.7877	79.3031	178	CAACCTTGGTTTTTCATAATAGAGATAAGGAGAAGCAGGCAGAACAAGACAAACGGGATTTAAAAAAGGCTACCGCTTTAGTTATGGCCCTCAGGCAAGC	GGCAGAACAAGACAAACGGG	AGAACAAGACAAACGGGATT	AGAACAAGACAAACGGGATT	caaacgggattt	0.972508	38	57	0.986753	41	60	0.986753	41	60	3.22308	7.06897	50	61	+	0.000339	0.059	0.400407	0.386534	0.386534	0.364516	0.556765
SRX7122002.05_peak_3567	chr19	49046716	49047071	793	.	16.4053	83.8319	79.3466	176	GTATCGGAGGGTGGTGGTGCACGGTGATTCCCAACTGGCACAGCTGGTTTGACTGGTCCTGGCGTTTGGCAGAGGAGAGCGCCGGGGACAGGTGAGGATG	TGGTTTGACTGGTCCTGGCG	TGGTTTGACTGGTCCTGGCG	TGGTTTGACTGGTCCTGGCG	AGGACCAGTCAA	0.994019	45	64	0.998582	45	64	0.998582	45	64	4.36156	3.75862	49	60	-	0.00107	0.117	0.661194	0.78096	0.78096	0.632557	0.366679
SRX7122002.05_peak_2723	chr16	29794799	29795137	793	.	14.1558	83.7877	79.3031	177	AGGATTGGGAAATTCCAACCTGGTAAATTTTGGTCAGACCGGTTCTCTGCTCTCGAACCCTGTCTTCTGTTAAGATGTTTATCAAGACAATACATGCACA	TGGTCAGACCGGTTCTCTGC	TGGTCAGACCGGTTCTCTGC	TGGTCAGACCGGTTCTCTGC	AGAACCGGTCTG	0.999834	31	50	0.999906	31	50	0.999906	31	50	5.53862	13.069	35	46	-	1.79e-05	0.0139	0.9888	0.999618	0.999618	0.880616	0.896207
SRX7122002.05_peak_3129	chr17	59853994	59854349	792	.	5.32958	83.7732	79.2889	168	GATCACTAAATTCTCTTAGAGTGAAAATTCTTTGAAAGCAAAACAGGTTGTACCTGTCTCTGTTTACTTAATAGCTTTGCAAAATTTAAGCATGTAACAA	GCAAAACAGGTTGTACCTGT	GCAAAACAGGTTGTACCTGT	GCAAAACAGGTTGTACCTGT	aaaacaggttgt	0.997606	38	57	0.998537	38	57	0.998537	38	57	5.15979	12.8621	40	51	+	2.07e-05	0.0139	0.801705	0.77485	0.77485	0.818379	0.880871
SRX7122002.05_peak_3112	chr17	58108256	58108717	792	.	5.97462	83.7053	79.2219	181	TGTGGTCAGATCACACTGGAAAACATTGTTAAACCAGTTTCTTTACTGTAGGACTTACCAGAGCCTTTAATGTGCTGATGGGCTGCTCCTCGACTCTCAG	TTGTTAAACCAGTTTCTTTA	TTGTTAAACCAGTTTCTTTA	TTGTTAAACCAGTTTCTTTA	taaaccagtttc	0.998456	26	45	0.998935	26	45	0.998935	26	45	4.15128	12.8103	30	41	+	2.11e-05	0.0139	0.861397	0.835433	0.835433	0.577511	0.879025
SRX7122002.05_peak_4955	chr3	64493815	64494383	791	.	6.5006	83.6365	79.1542	184	TTTAGGGAAAGGAAACAGAAAGAACTGCAGTATTGTGCAAGCAAATGGAACCTGAGAAGGATATAAACAGGAAAATCCAGTTTTCTCAACACTTGGTCAT	TAAACAGGAAAATCCAGTTT	AAACAGGAAAATCCAGTTTT	AAACAGGAAAATCCAGTTTT	AAAACTGGATTT	0.999074	64	83	0.999603	65	84	0.999603	65	84	3.93228	10.1379	73	84	-	8.93e-05	0.0279	0.914471	0.970727	0.970727	0.524119	0.743159
SRX7122002.05_peak_7334	chr9	97393104	97393433	791	.	14.5548	83.6253	79.1432	173	TTGATCTGGGGATTGGGGGAAGGGGAGGTATCTCTAAACCAGTTTTGCAGGCAACTTCTTGGAGGACAGCCAATAAGGAACTGGCAAAAGAAGAAAAAAG	CTCTAAACCAGTTTTGCAGG	CTCTAAACCAGTTTTGCAGG	CTCTAAACCAGTTTTGCAGG	AAAACTGGTTTA	0.995121	32	51	0.99906	32	51	0.99906	32	51	4.97829	14.8448	35	46	-	5.08e-06	0.0105	0.695431	0.861588	0.861588	0.777905	0.960799
SRX7122002.05_peak_3316	chr18	29952488	29952932	791	.	16.6335	83.671	79.1881	187	CAACACACAAAGCTCTCTAGTGTGGTGTTGCAATGTCAACAAAACTGGGAATACTGGCTAAACTGGCCTAGTTAGCTGAATGGCCACTGGATTTGGCTTG	GGGAATACTGGCTAAACTGG	GGAATACTGGCTAAACTGGC	GGAATACTGGCTAAACTGGC	TAGGCCAGTTTA	0.976948	47	66	0.992079	48	67	0.992079	48	67	3.9392	1.39655	59	70	-	0.00212	0.174	0.430571	0.468627	0.468627	0.52641	0.238577
SRX7122002.05_peak_3929	chr2	112704216	112704570	790	.	16.0248	83.5335	79.0522	180	GTTTGAGCAACACCTGATGTAAGAACTGCCTGTGGCCTGCCTTCTGGTAAAACCAGTTCTGAGTCACTATTTATAGCCCCTTTGGCAAAGCATCCTAGAA	TGGTAAAACCAGTTCTGAGT	TGGTAAAACCAGTTCTGAGT	TGGTAAAACCAGTTCTGAGT	AAAACCAGTTCT	0.999486	45	64	0.999622	45	64	0.999622	45	64	6.05617	13.8276	49	60	+	1.06e-05	0.0124	0.953163	0.973272	0.973272	0.943999	0.931653
SRX7122002.05_peak_5027	chr3	105859411	105859741	790	.	16.5745	83.5061	79.0253	154	GATATAGTCTTTCAGGGATTCTTTTGACAGTGTCCTGTAAAACCAGTTAAACAACCCATTGAGGGATGGTGGCAAAGTTGAGTTGTTTTAGATACCTGAA	CTGTAAAACCAGTTAAACAA	TGTAAAACCAGTTAAACAAC	TGTAAAACCAGTTAAACAAC	AAAACCAGTTAA	0.999027	35	54	0.998413	36	55	0.998413	36	55	5.20911	13.7241	39	50	+	1.13e-05	0.0124	0.910653	0.759323	0.759323	0.82576	0.928535
SRX7122002.05_peak_2895	chr16	85779898	85780289	790	.	14.2906	83.4981	79.0175	215	CTGGCTGTCCCAGATGGGGACCTGGAGAACTAGACAGGGAAAGTGAATGAACTGGTTCCTGCAGAGCCACCTCCCAGATGAAATCAGAGTAACCCCATGG	GAAAGTGAATGAACTGGTTC	TGAATGAACTGGTTCCTGCA	TGAATGAACTGGTTCCTGCA	GGAACCAGTTCA	0.980943	39	58	0.988672	44	63	0.988672	44	63	2.97056	9.01724	48	59	-	0.000151	0.0361	0.465954	0.409698	0.409698	0.319969	0.666094
SRX7122002.05_peak_7589	chrX	2815605	2815995	789	.	13.8406	83.4372	78.9574	230	GCCACTCCGCTCATTCAGTGCATCCAGGCTGTCTAACTGGTTAGGCCACTTGCAAATGTGCAAACCTTAAGTAAAGAAACAGACTCTGGGGTCAGGGGGG	CTGTCTAACTGGTTAGGCCA	CTGTCTAACTGGTTAGGCCA	CTGTCTAACTGGTTAGGCCA	CTAACCAGTTAG	0.999404	29	48	0.999513	29	48	0.999513	29	48	5.72893	10.1379	33	44	-	8.93e-05	0.0279	0.943999	0.949854	0.949854	0.906071	0.743159
SRX7122002.05_peak_3646	chr2	16095762	16096121	789	.	15.7202	83.4238	78.9441	175	CAATGAAAAGACTTGACTGATTGTTCAAAGCCAGATAGAGAGACTCAATGTGTGCAGACAAACTGGTTACACAGGCTTGTCTCATCTGGAACTATGGAAA	AGACAAACTGGTTACACAGG	CAAACTGGTTACACAGGCTT	CAAACTGGTTACACAGGCTT	CAAACTGGTTAC	0.997712	56	75	0.998568	59	78	0.998568	59	78	6.15166	10.931	59	70	+	6.02e-05	0.0229	0.807815	0.779305	0.779305	0.956599	0.786942
SRX7122002.05_peak_3120	chr17	59308361	59309045	789	.	4.70307	83.4135	78.934	431	CCTGTTTACTCTCTTGATAGTGTCTTTTTATTGCTTTATCTCCATTTTACAGATAAGAAACCGGTTTTAGAAGTTTCAGATATTTGTTCAAAGTCATACC	GAAACCGGTTTTAGAAGTTT	GAAACCGGTTTTAGAAGTTT	GAAACCGGTTTTAGAAGTTT	AAAACCGGTTTC	0.989188	57	76	0.987706	57	76	0.987706	57	76	3.86697	17.6552	57	68	-	3.72e-07	0.00893	0.563701	0.399516	0.399516	0.509864	0.998027
SRX7122002.05_peak_1532	chr12	46849551	46849926	788	.	15.4328	83.3392	78.861	170	GTCACTCAACTCTCAAAGATCACTTTTGTTTTCAAGCAAATACTAAAACAGGTGGAACCTGCCACCAGTAATATGACCCACTGAGTAGAGAAGGTGACTC	CTAAAACAGGTGGAACCTGC	CTAAAACAGGTGGAACCTGC	CTAAAACAGGTGGAACCTGC	AAAACAGGTGGA	0.980909	43	62	0.991947	43	62	0.991947	43	62	1.60373	5.12069	45	56	+	0.000684	0.0912	0.465572	0.46519	0.46519	0.157057	0.445144
SRX7122002.05_peak_5828	chr5	90458507	90458878	788	.	14.4718	83.3517	78.873	190	TCTTCCTCTCAGACAGAAAGGGAAATCCCAGCTGCCTGAGCAACCGGTTTTTCACTTTCCTCCTTGTTTGCAGAGTCTAGTGGGGCTGGCCCTGGTAACC	CTGAGCAACCGGTTTTTCAC	CTGAGCAACCGGTTTTTCAC	CTGAGCAACCGGTTTTTCAC	AAAACCGGTTGC	0.998782	36	55	0.998459	36	55	0.998459	36	55	6.21101	14.5862	40	51	-	6.63e-06	0.0115	0.885707	0.765559	0.765559	0.964745	0.955581
SRX7122002.05_peak_2296	chr14	96550067	96550423	788	.	14.4718	83.3517	78.873	176	AGAGAAGGGAGGGGTGCAGAGGCTGGAGGGCATCACCCTGACCCGTTTGGCAGGAATGTTAGGAATACAGGTGCCGAGTGCCTCCTGGCAGGAACCCATC	GACCCGTTTGGCAGGAATGT	CCCTGACCCGTTTGGCAGGA	CCCTGACCCGTTTGGCAGGA	CAAACGGGTCAG	0.937354	40	59	0.889417	36	55	0.889417	36	55	3.16898	6.82759	38	49	-	0.000371	0.0625	0.270459	0.172076	0.172076	0.35357	0.543655
SRX7122002.05_peak_4405	chr20	48476404	48476793	787	.	15.3841	83.1907	78.7142	185	TGACTCACTCTCTTTGGGCCTCAGGCTACTCTGTATAAAAAGCAGTGAAACCAGCCTGGGTACCTGCTGTGGTAGTGATGTGGGCTGAGGCTGGGCACTG	TAAAAAGCAGTGAAACCAGC	ATAAAAAGCAGTGAAACCAG	ATAAAAAGCAGTGAAACCAG	GAAACCAGCCTG	0.889176	36	55	0.965284	35	54	0.965284	35	54	3.03993	1.03448	47	58	+	0.00233	0.184	0.19944	0.262568	0.262568	0.331042	0.22375
SRX7122002.05_peak_438	chr1	150954157	150954555	787	.	13.5795	83.2443	78.7669	192	CTGGGACCCCCTCTGGGGTGCAGGCTGGGGTGCCCTGCTGGTATGTGCCCCAACAGGTTTTTCCCTATCAGCCTTGAAATCAGCCTGCAGCCTGTCTGAC	TGCCCCAACAGGTTTTTCCC	TGCCCCAACAGGTTTTTCCC	TGCCCCAACAGGTTTTTCCC	AAAACCTGTTGG	0.974314	46	65	0.987858	46	65	0.987858	46	65	3.06751	11.8621	50	61	-	3.57e-05	0.0177	0.41288	0.401171	0.401171	0.335752	0.83747
SRX7122002.05_peak_776	chr10	21653296	21653657	787	.	17.0619	83.2243	78.7473	159	AGAAATCTAGTATCACACATTCTGACAAATCTCTTTGGAATCCTCACTTCATTCAAAGATTCAAGCTCGCCTGGCAGACCGGTGGGACAGGCCAGCAGGA	TGGCAGACCGGTGGGACAGG	TGGCAGACCGGTGGGACAGG	TGGCAGACCGGTGGGACAGG	cagaccggtggg	0.987926	72	91	0.984656	72	91	0.984656	72	91	3.80374	2.93103	75	86	+	0.00137	0.136	0.542064	0.368079	0.368079	0.493954	0.324233
SRX7122002.05_peak_145	chr1	36734658	36735033	787	.	16.4577	83.1786	78.7025	191	TTGGTGGTGATGGTGAAATTTGCCAGGCTGGTTCCACTGGTTCTGCAGATGCCAAACAAACAGTTGAAGCGAGCTCACTTTTTTTTACAGTGGATTTCGG	TGGTTCCACTGGTTCTGCAG	TGGTTCCACTGGTTCTGCAG	TGGTTCCACTGGTTCTGCAG	AGAACCAGTGGA	0.997069	29	48	0.999308	29	48	0.999308	29	48	4.01792	2.63793	33	44	-	0.00149	0.144	0.775232	0.906835	0.906835	0.544737	0.310997
SRX7122002.05_peak_6009	chr5	168124326	168124760	787	.	15.6691	83.2714	78.7937	189	AATAAATGCTGCAATGAATCTCGATCTTTCTTTGGCCTAACCCGTTTGTCAGGGATTCTCACTCCATCTATGAGTGTGCGCTTCAGCTTCAGATCTGGAA	TGGCCTAACCCGTTTGTCAG	TGGCCTAACCCGTTTGTCAG	TGGCCTAACCCGTTTGTCAG	CAAACGGGTTAG	0.993421	33	52	0.996652	33	52	0.996652	33	52	3.88781	10.2931	37	48	-	8.31e-05	0.0273	0.643757	0.62352	0.62352	0.514191	0.754741
SRX7122002.05_peak_1457	chr12	14360836	14361303	787	.	15.3841	83.1907	78.7142	209	GAGTTTTTATGTACCCTTAGCCAGGGCTATCAAACCAGTTAGGCCAGTTTAAGGCCGTCAGTATAGAAATTGGCCCTGGCAGTTAGGAAGGGAGTTTCAG	CAAACCAGTTAGGCCAGTTT	CAAACCAGTTAGGCCAGTTT	CAAACCAGTTAGGCCAGTTT	CAAACCAGTTAG	0.998873	31	50	0.999049	31	50	0.999049	31	50	5.8164	12.7069	31	42	+	2.25e-05	0.014	0.896525	0.859107	0.859107	0.915871	0.870752
SRX7122002.05_peak_3713	chr2	39407450	39407892	787	.	14.4306	83.2157	78.739	217	GCCCTTGGCGAGGGATCTGATTAGTCCTGTTCTTCAAGAAACAATCCTGCTCAGTAAAACTAGACTTACTGGTCCCTCCTTGTCAACTGCCTGGTCCAAG	AAAACTAGACTTACTGGTCC	GTAAAACTAGACTTACTGGT	GTAAAACTAGACTTACTGGT	AGAACAGGACTA	0.971747	56	75	0.992064	54	73	0.992064	54	73	4.94804	4.7931	22	33	-	0.000764	0.0975	0.39608	0.468118	0.468118	0.770014	0.42669
SRX7122002.05_peak_4223	chr2	242209518	242209934	786	.	13.9649	83.1324	78.6566	239	AGGTAAGGCAGAAGGCAGACCTCCAGAAAACTCCAGACTGGTTTGACAGGCTATACTGGGTCCCTAGCCTCCAGATTCCAAGTGGCAGTTTGTCAGAGCG	CTCCAGACTGGTTTGACAGG	TGGTTTGACAGGCTATACTG	TGGTTTGACAGGCTATACTG	CAAACCAGTCTG	0.996268	31	50	0.99797	39	58	0.99797	39	58	5.24942	10.9483	34	45	-	5.95e-05	0.0227	0.738323	0.717195	0.717195	0.83187	0.788596
SRX7122002.05_peak_5227	chr3	175374257	175374616	786	.	15.1149	83.1327	78.6569	169	AGTATTTTTTTTAAAAGATAATATCTATCTAGAGAACTACTAAGTGGAACATGCCTAACTGGAAATTCAAGCTCTTTCCTCAAAGGTGTGCAGAGGAAGA	TGCCTAACTGGAAATTCAAG	TGCCTAACTGGAAATTCAAG	TGCCTAACTGGAAATTCAAG	CTAACTGGAAAT	0.979731	52	71	0.996085	52	71	0.996085	52	71	2.97946	0.327586	55	66	+	0.00281	0.206	0.452717	0.593356	0.593356	0.321624	0.193776
SRX7122002.05_peak_475	chr1	159915764	159916151	785	.	16.9984	83.053	78.5782	169	GGGCTCATCCGATCTCCTCCCCCATCCCCATTTCTACCTCCACCCATTGCTTCTCTAGCAGGACTGGAAATACCTGTCTGCATTGGCGAGCTCCCAAATC	GCAGGACTGGAAATACCTGT	GCAGGACTGGAAATACCTGT	GCAGGACTGGAAATACCTGT	CAGACAGGTATT	0.993684	58	77	0.996866	58	77	0.996866	58	77	4.14114	6.2069	69	80	-	0.000466	0.0724	0.651648	0.637266	0.637266	0.574392	0.510118
SRX7122002.05_peak_3433	chr19	13265662	13266047	784	.	15.8124	82.9115	78.4388	180	TCGCTGGGGCCCCAAGAACCGGTCTGACCGGTTACCACGTGGGCGAGAGAGGGTTGGGCCCCCTTTTCCTTGCCCGGGCATTCCCTAACTGGTGGAGCCC	AGAACCGGTCTGACCGGTTA	CAAGAACCGGTCTGACCGGT	CAAGAACCGGTCTGACCGGT	AGAACCGGTCTG	0.999986	15	34	0.999808	13	32	0.999808	13	32	6.25918	13.069	15	26	+	1.79e-05	0.0139	0.999873	0.996691	0.996691	0.969581	0.896207
SRX7122002.05_peak_5223	chr3	174576858	174577264	784	.	11.2747	82.9027	78.4301	180	ACAGTGGATCAAAAGATATGATCTCACTTCATAGTAAAACAGGTCCTGCAAGCCCAGGTAACTCAGGAAGCAGAATGGTAATTATTCACAGAAGAAAGCA	TAGTAAAACAGGTCCTGCAA	TAGTAAAACAGGTCCTGCAA	TAGTAAAACAGGTCCTGCAA	AAAACAGGTCCT	0.996081	32	51	0.998587	32	51	0.998587	32	51	4.68523	10.5345	36	47	+	7.28e-05	0.0254	0.73005	0.781469	0.781469	0.707777	0.769187
SRX7122002.05_peak_3527	chr19	39645043	39645606	784	.	14.8159	82.9549	78.4814	334	GTCCAGAGCTGTCCAATCCCCATCCACTCCCCGCCAGAGCCCAAACCTGCCCGTCTGGTTTGCAGAGCTGCCCCACGTGGCTCCTCTGCGGGTGGTTACT	CCCAAACCTGCCCGTCTGGT	CAAACCTGCCCGTCTGGTTT	CAAACCTGCCCGTCTGGTTT	CAAACCAGACGG	0.954991	40	59	0.992887	42	61	0.992887	42	61	4.09727	2.84483	51	62	-	0.00141	0.139	0.319206	0.4867	0.4867	0.562683	0.321942
SRX7122002.05_peak_2221	chr14	70206204	70206572	784	.	14.5764	82.9409	78.4678	184	AAGTGCAACTGGGTGCTCTACCTAAGGTCCTGAGCTGGAAGAACCTGTCTGAGGAAGAACCTGTCTGATGAAAAACCCATCTTTGTCAGACAGGTTTGAG	CCTGAGCTGGAAGAACCTGT	TGGAAGAACCTGTCTGAGGA	TGGAAGAACCTGTCTGAGGA	CAGACAGGTTTG	0.991934	29	48	0.996172	36	55	0.996172	36	55	3.46675	10.3966	87	98	+	7.87e-05	0.0265	0.611557	0.59832	0.59832	0.414535	0.760787
SRX7122002.05_peak_4938	chr3	60756288	60756657	783	.	16.3425	82.854	78.3823	195	TTCTAAGAAAATGTTCTGCAGTCAACAGCATGTCAATGGCTGTTTTCTGACCAGACCAGTTCTGCAACATAGTTTTGGACATTGTTCCCAAAAGCTTAGC	TGACCAGACCAGTTCTGCAA	TGACCAGACCAGTTCTGCAA	TGACCAGACCAGTTCTGCAA	AGAACTGGTCTG	0.990777	48	67	0.995837	48	67	0.995837	48	67	3.99968	9.2931	52	63	-	0.000132	0.0331	0.590429	0.581901	0.581901	0.540664	0.682385
SRX7122002.05_peak_5774	chr5	68823779	68824205	783	.	13.4755	82.8706	78.3986	226	AGTCGATTTTGAAGCTTTTATTTGGGGGAGTATCTGAGGGTGTAAAATATCAAAAAACAGGAAAAACGAGTTAGACCACTTACTGTTGAGAACCTGTAGT	AAAACAGGAAAAACGAGTTA	AAAACAGGAAAAACGAGTTA	AAAACAGGAAAAACGAGTTA	AAAACGAGTTAG	0.998073	54	73	0.999045	54	73	0.999045	54	73	4.21177	8.34483	63	74	+	0.000201	0.0431	0.835115	0.858088	0.858088	0.592465	0.632812
SRX7122002.05_peak_7424	chr9	132124500	132124900	782	.	16.0157	82.7154	78.2454	186	CGGCCCCTGCCTGGAGGGTGCGCACAACAGCTTCCTGTCTGCCTGGTCCCTGACCAGAGGGACCAGTTTGTCTGGGTGACAGACGAGGCATGACAGCACA	CAGAGGGACCAGTTTGTCTG	CAGAGGGACCAGTTTGTCTG	CAGAGGGACCAGTTTGTCTG	CAAACTGGTCCC	0.983834	55	74	0.968778	55	74	0.968778	55	74	4.8928	7.24138	59	70	-	0.000318	0.0567	0.494336	0.27326	0.27326	0.757032	0.567456
SRX7122002.05_peak_608	chr1	205512381	205512707	781	.	15.468	82.6681	78.1992	160	TCAGGTTTTAATCCGTTTCAGCATCGGGCCGTGAGCAGTGGCCGCGGGGCTAGCAGGAGAGCCAGAATAAGCAGATTTGGCTTCTAATCTGACTCACCCA	CAGAATAAGCAGATTTGGCT	AGAGCCAGAATAAGCAGATT	AGAGCCAGAATAAGCAGATT	AAATCTGCTTAT	0.92139	63	82	0.618148	58	77	0.618148	58	77	0.914183	-4.27586	67	78	-	0.00805	0.362	0.240295	0.0838743	0.0838743	0.112384	0.0734377
SRX7122002.05_peak_109	chr1	27151199	27151572	780	.	16.5115	82.5269	78.0602	202	AAGGTGGGACAACAGGAATCTGTACTGGAACCAGTATGTCTAGTTTTGTGACTTTGTTCCACAGCCAAGGAGCAAAAAGGGAGGAAGCTCACCATGTGGT	GGAACCAGTATGTCTAGTTT	GGAACCAGTATGTCTAGTTT	GGAACCAGTATGTCTAGTTT	GGAACCAGTATG	0.997251	27	46	0.997158	27	46	0.997158	27	46	4.42889	6.87931	27	38	+	0.000364	0.0617	0.78376	0.655339	0.655339	0.648848	0.545374
SRX7122002.05_peak_2969	chr17	16921943	16922310	780	.	16.2289	82.5323	78.0654	183	AACAGAGGCTGAGTGAGTTCTGTCCACAGCAATCCTGTCGAACCTGTCTGGCCGGGTACAGAGCTTCAGGGCCCATATCCACGCTCAGGGGCAGGTGTCC	AGCAATCCTGTCGAACCTGT	AGCAATCCTGTCGAACCTGT	AGCAATCCTGTCGAACCTGT	CAGACAGGTTCG	0.998142	28	47	0.998993	28	47	0.998993	28	47	5.64459	8.46552	39	50	-	0.000191	0.0419	0.839379	0.847143	0.847143	0.893344	0.640066
SRX7122002.05_peak_6802	chr7	154915651	154916484	780	.	10.289	82.5522	78.0848	553	TAGCCAAACAACCGGTTTCTCATAGCCAAACAACCGGTTTCTCATAGTCAAACAACCGGTTTCTCATAGTCAAACAACCGGTTTCTCATAGTCAAACAAC	TCAAACAACCGGTTTCTCAT	TCAAACAACCGGTTTCTCAT	TCAAACAACCGGTTTCTCAT	GAAACCGGTTGT	0.993536	48	67	0.994125	48	67	0.994125	48	67	4.42714	13.7069	30	41	-	1.14e-05	0.0124	0.647194	0.520173	0.520173	0.648339	0.927962
SRX7122002.05_peak_133	chr1	32797920	32798559	780	.	14.6847	82.5346	78.0675	184	CTTTTCCCAGCACTGCACCCCAGTTTCCCAGGGGGCTGCCTCCGCCCACCAGGTTCTGGCTGTAGCAGGCTGGGAAACCAGTCCAACCTGTTCTCAACAG	GAAACCAGTCCAACCTGTTC	AAACCAGTCCAACCTGTTCT	AAACCAGTCCAACCTGTTCT	AGAACAGGTTGG	0.999739	74	93	0.999451	75	94	0.999451	75	94	5.53817	10.4483	83	94	-	7.59e-05	0.0259	0.980272	0.939163	0.939163	0.880489	0.764159
SRX7122002.05_peak_7288	chr9	84305493	84305886	779	.	14.6415	82.3956	77.9303	180	TCCTGGGAACAAAGAGAGACAATGTAATAAACCAGCACTGAGACCTGAAAAACCTGTCCCGCACACCCCACCCCCACAGTCTGGGTGGTACTCCTGAGCT	CTGAGACCTGAAAAACCTGT	CTGAGACCTGAAAAACCTGT	CTGAGACCTGAAAAACCTGT	AAAACCTGTCCC	0.99683	38	57	0.997559	38	57	0.997559	38	57	5.17383	8.34483	49	60	+	0.000201	0.0431	0.761232	0.68334	0.68334	0.821051	0.632812
SRX7122002.05_peak_2067	chr14	23340673	23341029	779	.	15.6568	82.4518	77.9861	176	AAGGATTAAACAAAGCAGGGTTAAATGTGGAAGCTGAAGCTGCAAGTCAAGGGCCCGTCTGACAAGTCCGGCAGGGCCGGGAAAGGGGTTAAGGCGAGCA	CCGTCTGACAAGTCCGGCAG	CCGTCTGACAAGTCCGGCAG	CCGTCTGACAAGTCCGGCAG	CTGACAAGTCCG	0.975447	55	74	0.985915	55	74	0.985915	55	74	2.4917	-0.758621	59	70	+	0.00368	0.239	0.419499	0.379025	0.379025	0.247805	0.156357
SRX7122002.05_peak_6107	chr6	21739084	21739430	779	.	14.4092	82.3937	77.9286	206	AAGGACTACTCAGACCCAGCACTTGTATAACCCGTATAACTGGATTTACATGTTCTGGCCCCCTATTCAATGTCTGACAAGCAGTTTTAATAAAAAAAAA	CCGTATAACTGGATTTACAT	CCGTATAACTGGATTTACAT	CCGTATAACTGGATTTACAT	ATAACTGGATTT	0.997818	32	51	0.998808	32	51	0.998808	32	51	5.16182	7.56897	36	47	+	0.000278	0.0528	0.816215	0.815451	0.815451	0.81876	0.589602
SRX7122002.05_peak_7337	chr9	97679193	97679517	778	.	13.1357	82.3487	77.8843	163	GCAGCTTTTTTGATGACCATAACCGGCAGAACCTGCCCCCACCCCACCCCCAGGCTAAGGCAGAGCAGCTGAGGCAGGTGAGGCCAACTCCTGAGAGTCA	CCATAACCGGCAGAACCTGC	ACCATAACCGGCAGAACCTG	ACCATAACCGGCAGAACCTG	ATAACCGGCAGA	0.994961	17	36	0.998514	16	35	0.998514	16	35	3.35794	-0.293103	19	30	+	0.00329	0.224	0.690849	0.771923	0.771923	0.391753	0.17023
SRX7122002.05_peak_3253	chr17	81174753	81175093	778	.	11.1477	82.3171	77.853	173	TAATGGCCGATGAATTTCTCCTTAAGGCCCTGAAACTGCCTACTCAGAACCAAGCCAGTTTTTCCTGCCTGTCCTGTTTGGGCAGGCAGAGGAGGCAGCT	CTGCCTGTCCTGTTTGGGCA	CAAGCCAGTTTTTCCTGCCT	CAAGCCAGTTTTTCCTGCCT	CAAGCCAGTTTT	0.975365	65	84	0.987584	51	70	0.987584	51	70	3.69561	6.32759	51	62	+	0.000446	0.0705	0.418989	0.397353	0.397353	0.466463	0.517691
SRX7122002.05_peak_3875	chr2	97779074	97779428	777	.	17.6113	82.2069	77.7446	172	TCCCGCGGCACCTCCGCAGCAACCGCCGCCTGCACTGGGCGCGCGAGAGCTGCTAGGGCGGTTTCTCTGCCTCGGGCCTGTTGGGCAGGGCCGGCTAAGG	CTGTTGGGCAGGGCCGGCTA	CGGTTTCTCTGCCTCGGGCC	CGGTTTCTCTGCCTCGGGCC	CCAACAGGCCCG	0.93985	78	97	0.86866	59	78	0.86866	59	78	2.17977	-4.01724	73	84	-	0.00763	0.352	0.275041	0.161257	0.161257	0.208858	0.0784651
SRX7122002.05_peak_1386	chr11	121349004	121349322	776	.	19.6956	82.1552	77.6936	163	TTCTCAGGGTTGGTCTCTGCACAATCAGGCAGGCCAAGGACTGGTCAGGCAGGATTTCTAGACAAACAATGACAGGTTAAACCACAGAAAATCAGCCAAC	AGGACTGGTCAGGCAGGATT	AGGACTGGTCAGGCAGGATT	AGGACTGGTCAGGCAGGATT	ATGACAGGTTAA	0.984807	37	56	0.990245	37	56	0.990245	37	56	4.00718	7.13793	69	80	+	0.000331	0.0582	0.503118	0.431462	0.431462	0.542701	0.561092
SRX7122002.05_peak_5909	chr5	129881024	129881413	776	.	15.5547	82.1485	77.687	180	TTTACATGAACTATGGCTACCTCTGCTGGAAGTAGGAGGCTTTCTAAAACCTGTTTGACCAGTTCCCCATGTACCAATTCTTTTCACCTGCTATTTATTA	AAAACCTGTTTGACCAGTTC	CTGTTTGACCAGTTCCCCAT	CTGTTTGACCAGTTCCCCAT	aaaacctgtttg	0.999757	46	65	0.999587	51	70	0.999587	51	70	6.41767	14.931	46	57	+	4.87e-06	0.0103	0.982818	0.968245	0.968245	0.979636	0.963472
SRX7122002.05_peak_291	chr1	109913843	109914182	775	.	12.8491	81.984	77.5251	151	ACATTCTCTTGAGTGAGGATAGTGTCTGAAATGACATCAATGAGGTCCTTCAGGAAAAACAGGAACATCCAGAGCTACCACAAGCACCAGGCAGATCACA	AGGAAAAACAGGAACATCCA	GGAAAAACAGGAACATCCAG	GGAAAAACAGGAACATCCAG	AAAACAGGAACA	0.990786	52	71	0.996742	53	72	0.996742	53	72	4.0579	4.34483	56	67	+	0.000883	0.105	0.590683	0.627975	0.627975	0.552883	0.397862
SRX7122002.05_peak_3145	chr17	61523560	61523867	774	.	11.3403	81.8871	77.4292	176	CGTCGCCATGGCAACCGGGCGGCGGGCTGGGCGGTGTCTCCGGGACCGGAAGTGGCGTACGCGGCCCCCGGGGCTGCCCCGCACGTGCCAGGTCCCCGCG	CGGGCGGCGGGCTGGGCGGT	GCGGTGTCTCCGGGACCGGA	GCGGTGTCTCCGGGACCGGA	GGGACCGGAAGT	0.614165	16	35	0.520771	31	50	0.520771	31	50	0.202876	-2.12069	42	53	+	0.00507	0.283	0.0644012	0.0488736	0.0488736	0.0114548	0.118875
SRX7122002.05_peak_3570	chr19	49256241	49256590	774	.	16.8724	81.9007	77.4427	170	GCCCTCTGCCGCGTCCTCCTGGGGGATGGAGAACCTGTTTGCCAGGCTGCCGCCGGAGCGCGCGAGGGCCTCCAGCCTGCAGGTGCTCCCGCGCCCACCA	TGGAGAACCTGTTTGCCAGG	TGGAGAACCTGTTTGCCAGG	TGGAGAACCTGTTTGCCAGG	CAAACAGGTTCT	0.997914	27	46	0.993789	27	46	0.993789	27	46	4.77086	12.7586	30	41	-	2.18e-05	0.0139	0.82296	0.511518	0.511518	0.729922	0.874889
SRX7122002.05_peak_2691	chr16	20061167	20061563	773	.	13.3801	81.8034	77.3465	213	GCACCTTGCCACAGGTTGCAGATGTCAGTAAACCTGAAGAACCAGTTTCTGCCCTCCTGGAGGCTCTAGCCTGGCAGAGAAGCCAGATAGATACTCAGAG	TAAACCTGAAGAACCAGTTT	AAACCTGAAGAACCAGTTTC	AAACCTGAAGAACCAGTTTC	agaaccagtttc	0.999453	29	48	0.999803	30	49	0.999803	30	49	5.79707	12.1552	38	49	+	3.01e-05	0.0161	0.94909	0.996309	0.996309	0.914089	0.848225
SRX7122002.05_peak_6518	chr7	34879784	34880187	773	.	14.4711	81.8444	77.3872	181	CCTTAAGGTCAAAGGGAAATGTAAGTTCTGGGTCACAGAAGAACATTCCCACCTAACCAGTCTAGCCACTTGTCAGCATCTAGGGAGGAAAACGCTGTGT	CCACCTAACCAGTCTAGCCA	CCACCTAACCAGTCTAGCCA	CCACCTAACCAGTCTAGCCA	CTAACCAGTCTA	0.994139	49	68	0.996463	49	68	0.996463	49	68	5.05688	8.15517	53	64	+	0.000217	0.0451	0.664758	0.613338	0.613338	0.796869	0.620529
SRX7122002.05_peak_1050	chr10	116109591	116109973	772	.	16.8096	81.7315	77.2756	191	CCACATTCCCAGATTAGCCGTTGAAACTGAGACAGGACAGATGCTGGGCTGTGGCTTGCACTACTGGAAAAACAACTTGAGTTGCTCACTGCCGACCTCT	ACTACTGGAAAAACAACTTG	TGGAAAAACAACTTGAGTTG	TGGAAAAACAACTTGAGTTG	GAGACAGGACAG	0.930961	60	79	0.951674	65	84	0.951674	65	84	2.71246	-0.741379	29	40	+	0.00367	0.238	0.257223	0.232659	0.232659	0.276823	0.156866
SRX7122002.05_peak_6200	chr6	54439430	54439847	772	.	16.2216	81.7156	77.26	221	TTGATTGAAAAGATTTTAAAGATTTTGAGCTTTAGCCACATACTTCCAAGAGGAGTTGTAACTGCCCCATCCAGTTTTTCAAGTTCAGTGTCTTTTCTTC	CAGTTTTTCAAGTTCAGTGT	CAGTTTTTCAAGTTCAGTGT	CAGTTTTTCAAGTTCAGTGT	AAAACTGGATGG	0.987081	72	91	0.996247	72	91	0.996247	72	91	3.5384	6.96552	67	78	-	0.000352	0.0603	0.530737	0.601247	0.601247	0.429681	0.550719
SRX7122002.05_peak_7055	chr8	102615704	102616120	772	.	11.2964	81.6893	77.2344	204	CGGATTCTGGCAGAACTATTGCAGAGTTCTTCAACCCAAAACCCGTTTTGCTGGTTGTGAGACAGAGTCTTTCTGCACAATGACACATGCAGCAGGAATA	CAAAACCCGTTTTGCTGGTT	AAAACCCGTTTTGCTGGTTG	AAAACCCGTTTTGCTGGTTG	AAAACCCGTTTT	0.973907	37	56	0.991601	38	57	0.991601	38	57	5.02574	13.3621	38	49	+	1.49e-05	0.0129	0.410207	0.45679	0.45679	0.789742	0.906835
SRX7122002.05_peak_486	chr1	162557117	162557477	771	.	16.1649	81.5555	77.1023	183	TCTCTGGTGGACAGGTGGTAGAGAAAACGAACCCTACAGAACCAGTTGGAGTGGTTTGCCGAGTGGATGGAGTTTACCAGGTGGTAGAATATAGTGAGAT	TACAGAACCAGTTGGAGTGG	AGAACCAGTTGGAGTGGTTT	AGAACCAGTTGGAGTGGTTT	AGAACCAGTTGG	0.972898	35	54	0.994738	38	57	0.994738	38	57	2.93677	10.2759	38	49	+	8.38e-05	0.0274	0.403462	0.541301	0.541301	0.31526	0.753659
SRX7122002.05_peak_3585	chr19	54115924	54116278	771	.	16.7473	81.563	77.1096	185	TCTAAAGGTCATAGACTGCAGGGGTCGGGCGGACGGGGAACCCAGCAAACCTGTCTCTCTGCATTCCTCCTGGCCTCTCTGAGCAGCCTTCCCTCCTGCT	GGGGAACCCAGCAAACCTGT	GGGGAACCCAGCAAACCTGT	GGGGAACCCAGCAAACCTGT	GAGACAGGTTTG	0.94608	35	54	0.945039	35	54	0.945039	35	54	3.4114	9.46552	46	57	-	0.000122	0.0318	0.289805	0.221713	0.221713	0.405116	0.696322
SRX7122002.05_peak_7357	chr9	110006156	110006510	770	.	15.081	81.4901	77.0377	177	AGAGGGGTGAGTCATGGAAGACATATGACGCTTTCCAGTTTAACCTGCTGTGCGACTATGAACACCTGTAACAGTCATCTTGCCATAAATCTCTCCCTGA	CAGTTTAACCTGCTGTGCGA	CAGTTTAACCTGCTGTGCGA	CAGTTTAACCTGCTGTGCGA	TAAACTGGAAAG	0.994384	36	55	0.997437	36	55	0.997437	36	55	3.69724	2.37931	31	42	-	0.00161	0.15	0.672012	0.674049	0.674049	0.467227	0.29706
SRX7122002.05_peak_2303	chr14	99470498	99470866	770	.	15.081	81.4901	77.0377	181	ATGTAGAAGCAGAGGCACTTGCTCCAAAAGCAGGAAAAACGTGCCCTGCAAGGTACTGAAATGTACCCTCACTGTTCCTTCCTCTCTCTCCCTACTTGTC	CCAAAAGCAGGAAAAACGTG	CCAAAAGCAGGAAAAACGTG	CCAAAAGCAGGAAAAACGTG	aaagcaggaaaa	0.712304	24	43	0.88016	24	43	0.88016	24	43	0.97007	-3.62069	27	38	+	0.00703	0.338	0.109329	0.167239	0.167239	0.117602	0.0847015
SRX7122002.05_peak_1073	chr10	126753248	126753634	769	.	16.1085	81.3962	76.9452	201	CAAAGAATGAAACCTTTCTGGTTTGGTGACTTAGCTCAGAGCTGGTCTGGCTCTTCTCTACTTTCTTGCCAAGTTTTGCATATTTGGGATTTCAGTTTCA	TGGTTTGGTGACTTAGCTCA	TGGTTTGGTGACTTAGCTCA	TGGTTTGGTGACTTAGCTCA	CAAACCAGAAAG	0.924059	19	38	0.974912	19	38	0.974912	19	38	1.28789	3.37931	14	25	-	0.0012	0.126	0.246532	0.300624	0.300624	0.137457	0.34797
SRX7122002.05_peak_4802	chr3	13271018	13271424	769	.	13.6805	81.4121	76.9608	165	AGGTGGACTCACACCCATCTATTCATTCTTCGTTCTTCCCCCTAAACTCGCCAAACTTGTTCCTACACTGGAGCCTCTGCACACACTGTTCCCCCTGCTG	CCTAAACTCGCCAAACTTGT	AAACTCGCCAAACTTGTTCC	AAACTCGCCAAACTTGTTCC	GGAACAAGTTTG	0.981437	41	60	0.996944	44	63	0.996944	44	63	4.07116	8.15517	52	63	-	0.000217	0.0451	0.47079	0.642103	0.642103	0.556319	0.620529
SRX7122002.05_peak_190	chr1	46637503	46637880	768	.	13.644	81.2854	76.8357	181	GGAGCAGCCTGGACCTTCTTCCAGTCCTGCAGCACATGGCTGAAGCTGCCAAACCCGATTTTCCAGTGGCTGCCTGAGGCTGGCTGGAGCGGGAAGCCCT	GCCAAACCCGATTTTCCAGT	CTGCCAAACCCGATTTTCCA	CTGCCAAACCCGATTTTCCA	CAAACCCGATTT	0.98584	48	67	0.998015	46	65	0.998015	46	65	4.27458	7.08621	50	61	+	0.000337	0.0587	0.514446	0.72114	0.72114	0.608884	0.557465
SRX7122002.05_peak_4322	chr20	34710266	34710645	768	.	15.7899	81.2736	76.8241	191	ACCCCTGAAGCTCTGGGCTTTGCTACTCAGCTCTGGCACAGAGACTGGTTTGGCAGGTTTGGCCACACCCATGAGCAGTGCGATGGCTGGGAGCTGGGGT	GAGACTGGTTTGGCAGGTTT	TGGTTTGGCAGGTTTGGCCA	TGGTTTGGCAGGTTTGGCCA	CAAACCAGTCTC	0.999379	41	60	0.99905	46	65	0.99905	46	65	5.64395	9.75862	41	52	-	0.000106	0.0308	0.941963	0.859488	0.859488	0.893216	0.724831
SRX7122002.05_peak_2143	chr14	52218594	52219065	768	.	15.034	81.3455	76.8949	230	TGCAAGAAACCACCCATCTAGGTCAGGAGTCACTGCAAAAAGTTGTTAGGCCAGTATTTCTACATCTCGCCTTTCTCAGCCCTTGCCAAAACGGTGAGGC	CAAAAAGTTGTTAGGCCAGT	CAAAAAGTTGTTAGGCCAGT	CAAAAAGTTGTTAGGCCAGT	CTAACAACTTTT	0.957618	36	55	0.980954	36	55	0.980954	36	55	3.70912	-2.32759	38	49	-	0.00531	0.289	0.327351	0.336388	0.336388	0.470154	0.112193
SRX7122002.05_peak_5923	chr5	133589470	133589827	767	.	14.9873	81.2014	76.7527	167	CTGGGGCTATGCATGCCTTTTCACTCCTGCGCCACTACTGCAATAGCCACCCAACTGGTTTTTATGCTTCTCATCCCGCCCCTTCATACTGAGTTGTCTT	CCACCCAACTGGTTTTTATG	CCACCCAACTGGTTTTTATG	CCACCCAACTGGTTTTTATG	AAAACCAGTTGG	0.989458	47	66	0.994156	47	66	0.994156	47	66	2.86966	12.5862	51	62	-	2.4e-05	0.0146	0.569429	0.521064	0.521064	0.303551	0.866743
SRX7122002.05_peak_3187	chr17	72756030	72756375	767	.	14.733	81.1706	76.7224	179	CACCCTCCCCACTTTCTCAGGGTGTCTGGCTGAAGCAGAAAGCTGCGCCTGTCCTGGTGACGGCGACTGGTCAGACTTGTTTCTGCTCACCTAGGCGGCC	TGGTCAGACTTGTTTCTGCT	TGGTCAGACTTGTTTCTGCT	TGGTCAGACTTGTTTCTGCT	GAAACAAGTCTG	0.992455	68	87	0.998028	68	87	0.998028	68	87	5.4362	7	72	83	-	0.000346	0.0598	0.622248	0.722286	0.722286	0.866998	0.553137
SRX7122002.05_peak_3658	chr2	20432182	20432495	766	.	17.1998	81.1407	76.693	146	ATACCACCATGCCTGGCTAATTTGTGTATTTTTTGTAGAGATGGGGTTTTGCCATGTTGCCCAGCCGGTTCTTCTACACATTCTTTGAGCTACTTTAGCT	TTGCCCAGCCGGTTCTTCTA	TTGCCCAGCCGGTTCTTCTA	TTGCCCAGCCGGTTCTTCTA	AGAACCGGCTGG	0.99135	57	76	0.994609	57	76	0.994609	57	76	4.61765	4.48276	61	72	-	0.000845	0.103	0.601247	0.536719	0.536719	0.691231	0.405944
SRX7122002.05_peak_5812	chr5	79789377	79789702	766	.	15.7367	81.1193	76.6717	161	CTGGCCTCCTGCAGTACCCTCAGGCTTACTAGGATTGGGAAATTCCAGCCTGGTAAATTCTAGTCAGACCGGTTCTCTGCTCTCAAACCCTGTTTCCTGT	TAGTCAGACCGGTTCTCTGC	TAGTCAGACCGGTTCTCTGC	TAGTCAGACCGGTTCTCTGC	AGAACCGGTCTG	0.999467	61	80	0.999767	61	80	0.999767	61	80	5.98123	13.069	65	76	-	1.79e-05	0.0139	0.950617	0.993636	0.993636	0.937572	0.896207
SRX7122002.05_peak_1521	chr12	45692856	45693209	766	.	14.9409	81.058	76.6116	191	TAGGAGTGTAATTATCTTGGACAACTGTTGTACTGGAATAACCAGTTTAGTATGTTACAACTCTCTCAGTGTAACAGACTGTGTGGTGATTACTATAGCC	TGGAATAACCAGTTTAGTAT	TGGAATAACCAGTTTAGTAT	TGGAATAACCAGTTTAGTAT	ATAACCAGTTTA	0.999555	34	53	0.99953	34	53	0.99953	34	53	5.50713	12.8621	38	49	+	2.07e-05	0.0139	0.960545	0.952272	0.952272	0.87718	0.880871
SRX7122002.05_peak_3970	chr2	133026003	133026328	766	.	11.0318	81.1302	76.6825	161	CCAGCCAGGGCAGAGGTTCCCTAGGCAACGAGGGAGAGAGGGAGGGGCCTCCAGAAGGGAGAGAGAGAAACCGGTTGCCCCAGGTTCGGTGAAGTCTGGG	AGAGAAACCGGTTGCCCCAG	AGAGAAACCGGTTGCCCCAG	AGAGAAACCGGTTGCCCCAG	GAAACCGGTTGC	0.99419	64	83	0.996753	64	83	0.996753	64	83	4.96899	12.4138	67	78	+	2.64e-05	0.0151	0.667303	0.628739	0.628739	0.775232	0.858597
SRX7122002.05_peak_4231	chr20	822873	823265	766	.	15.9969	81.0796	76.6326	186	TTCTCCCTCTTTATCCGGATGGTGCCCGCAAGGGAACTGCCACTGCGGACGGGTTGGACTGGTTTGGGAGGTGGCGGCCTGGGGGTGGGGCAGAGTTTGG	GGGTTGGACTGGTTTGGGAG	GGGTTGGACTGGTTTGGGAG	GGGTTGGACTGGTTTGGGAG	CAAACCAGTCCA	0.997178	51	70	0.997505	51	70	0.997505	51	70	3.46597	8.7931	55	66	-	0.000166	0.0383	0.779941	0.679649	0.679649	0.41428	0.654766
SRX7122002.05_peak_4261	chr20	17538299	17538713	766	.	13.3872	81.1066	76.6591	170	AAGAACACTGCTTGTGAGTCACGCTGCTCTGTTAATAAACCTGTTATGCAGGAAAACCCAGCTGAAAGGCAGATCCAAGCTGCTCACTCCCAGCTGTTAG	TAATAAACCTGTTATGCAGG	TAATAAACCTGTTATGCAGG	TAATAAACCTGTTATGCAGG	ATAACAGGTTTA	0.997051	33	52	0.999236	33	52	0.999236	33	52	5.33078	13.0345	36	47	-	1.83e-05	0.0139	0.774214	0.894234	0.894234	0.848925	0.894489
SRX7122002.05_peak_5906	chr5	128464823	128465171	765	.	14.2229	81.0324	76.5863	170	TTGAAGTTCATAGTAAGGTTCTTTGGTCAAAGTAGCCAGCAAGTCATGCCTGTTACTCAAGTTTAACCGGCTCACTTATTTGTGTGTGGAAATAAAGAAA	CTGTTACTCAAGTTTAACCG	CTGTTACTCAAGTTTAACCG	CTGTTACTCAAGTTTAACCG	TGAGCCGGTTAA	0.970818	50	69	0.988551	50	69	0.988551	50	69	2.84734	4.75862	63	74	-	0.000773	0.0983	0.389843	0.407535	0.407535	0.299224	0.424144
SRX7122002.05_peak_4420	chr20	49287088	49287573	765	.	7.611	81.0291	76.5832	242	TGGCTGGTCTCTGGGACTGGGGAAGAACAAGGCTCTGTATGTAGTTGGCTTCCTCTGGAAGGACAGGTTTTAAGTCAGATCCGACTGGGTTCAAACCTTG	TGGAAGGACAGGTTTTAAGT	TGGAAGGACAGGTTTTAAGT	TGGAAGGACAGGTTTTAAGT	AAAACCTGTCCT	0.980143	56	75	0.996193	56	75	0.996193	56	75	3.75742	9.63793	60	71	-	0.000113	0.0311	0.457299	0.599084	0.599084	0.482118	0.710577
SRX7122002.05_peak_4384	chr20	46174928	46175324	765	.	5.89031	81.0339	76.5877	235	TGTATCCTGTTAGTAACGTAACAGCTGGAGGGATCTTTTACAATCCTAAACCGGTTTGTCATTCCTCTCTTCTAGACTATGTAGAGGTTTCTTATTTCAC	ATCCTAAACCGGTTTGTCAT	ATCCTAAACCGGTTTGTCAT	ATCCTAAACCGGTTTGTCAT	CAAACCGGTTTA	0.992598	43	62	0.997226	43	62	0.997226	43	62	3.92217	17.3793	47	58	-	4.97e-07	0.00893	0.625684	0.659412	0.659412	0.521319	0.997073
SRX7122002.05_peak_2842	chr16	75093327	75093678	765	.	13.3527	80.9834	76.5378	180	CTTACTTTTGTTTGTGACGAAATGGCTCAGATCTCGTAGGAACCGGTTTTTCAGCCATCAAAAAGACTCCCATCTATCTCTTGAAGTTTGTTCTCAGGTC	GTAGGAACCGGTTTTTCAGC	GTAGGAACCGGTTTTTCAGC	GTAGGAACCGGTTTTTCAGC	AAAACCGGTTCC	0.998386	36	55	0.999582	36	55	0.999582	36	55	4.89441	15.7241	39	50	-	2.62e-06	0.00893	0.857579	0.967163	0.967163	0.757159	0.977536
SRX7122002.05_peak_230	chr1	67842086	67842436	764	.	16.8083	80.919	76.4744	171	GCCTCTTTTATCTCTGCCAGAGATCACAGCCCAGAGGGAGCAGGACCAGTATTTCCTGCTTGACTTCTTGACTTCTTTCTTCTATTCAGCCTATTTTGCC	AGGACCAGTATTTCCTGCTT	AGCAGGACCAGTATTTCCTG	AGCAGGACCAGTATTTCCTG	AGGACCAGTATT	0.958206	42	61	0.985056	39	58	0.985056	39	58	3.71312	4.96552	42	53	+	0.000721	0.0941	0.329388	0.371389	0.371389	0.471554	0.435853
SRX7122002.05_peak_5543	chr4	125531355	125531739	764	.	16.2142	80.899	76.4546	194	AAACAATAGTGATACAAGTCATGCAAACTTCAGTGGTCAGACCGGTGGAACCACTTGGCATTTGTTAGCACTTGCAAAATAGTGGGTAGTGTCACAGCAT	TGGTCAGACCGGTGGAACCA	ACTTCAGTGGTCAGACCGGT	ACTTCAGTGGTCAGACCGGT	CAGACCGGTGGA	0.988195	34	53	0.995514	27	46	0.995514	27	46	4.91491	2.7069	38	49	+	0.00146	0.142	0.54741	0.567901	0.567901	0.761487	0.315451
SRX7122002.05_peak_4647	chr22	17810023	17810385	764	.	18.0859	80.9065	76.4622	165	AGCTCAGCTTCAAGCAATGTTCTGTACCACTGAGTAACAGCAGCCGCTGACAAACCTGCTCAGCCTGTTGACACACTTCAGGGTAGCTCTGTCCAGTGCA	ACAAACCTGCTCAGCCTGTT	GACAAACCTGCTCAGCCTGT	GACAAACCTGCTCAGCCTGT	TGAGCAGGTTTG	0.98347	50	69	0.996618	49	68	0.996618	49	68	3.91028	3.67241	51	62	-	0.0011	0.12	0.490009	0.621357	0.621357	0.519155	0.363879
SRX7122002.05_peak_3244	chr17	80816180	80816605	763	.	14.6005	80.7517	76.3094	184	TCCAGGCCTATTCGGCATTTAAAATAAAATGCAGGTTGGCCAGTCTGGCTGGGCAGTTCTACAGGTACTACGGCTGGAGGATCCCAGTTGACTTGAAATT	CAGTTCTACAGGTACTACGG	CAGTTCTACAGGTACTACGG	CAGTTCTACAGGTACTACGG	AGTACCTGTAGA	0.991156	54	73	0.990748	54	73	0.990748	54	73	2.76352	-0.293103	58	69	-	0.00329	0.224	0.596411	0.440881	0.440881	0.285478	0.17023
SRX7122002.05_peak_3758	chr2	64550354	64550701	762	.	16.1568	80.7386	76.2966	174	GCCGCTTCCCTCCCACCGGCTCATGAGGTTGTTGCTGCTGCAGCCTGCACTACCGGTTCCCCTGCCTTTGGCCACACATCACCTAACGTTTGCTCTGCTC	CTGCACTACCGGTTCCCCTG	CTGCACTACCGGTTCCCCTG	CTGCACTACCGGTTCCCCTG	GGAACCGGTAGT	0.988742	45	64	0.996975	45	64	0.996975	45	64	4.97971	7.10345	49	60	-	0.000335	0.0585	0.556192	0.644712	0.644712	0.778414	0.558356
SRX7122002.05_peak_1082	chr10	131262481	131262840	762	.	18.6856	80.6709	76.2298	174	AAGGGGTTGTGATTTGTTAATCTGAAGATGGGAGACCTCAAAGGAATCTCACCCAACCAGTCCTGCACTGTCATCCTATGAACAGAGAAGTCAGGTGGTT	AGGAATCTCACCCAACCAGT	TCACCCAACCAGTCCTGCAC	TCACCCAACCAGTCCTGCAC	AGGACTGGTTGG	0.987874	42	61	0.98885	49	68	0.98885	49	68	2.05856	5.5	53	64	-	0.000601	0.085	0.541046	0.411735	0.411735	0.197022	0.471045
SRX7122002.05_peak_7243	chr9	66519195	66519558	761	.	10.2752	80.6211	76.1805	176	TCCTCCCATCCTGCAACTCCTGGCAGTAGCTGGCAGCAGTTATTTAAAGGAGACCAGCCAAGCCGGTTCCTGAGTGAGTCCAACCACAGTCAGCCCAGGG	CAGCCAAGCCGGTTCCTGAG	GGAGACCAGCCAAGCCGGTT	GGAGACCAGCCAAGCCGGTT	CAAGCCGGTTCC	0.994352	55	74	0.996778	49	68	0.996778	49	68	5.27168	6.2931	59	70	+	0.00045	0.071	0.671121	0.630648	0.630648	0.83887	0.515782
SRX7122002.05_peak_937	chr10	75966497	75966844	760	.	17.9338	80.5312	76.0921	177	AGCCAGAAGCCACTGTGGTTGGTGGAGCCTTTGCCTGAGGTTTGCTTGTGCCTGCCAGGCTTGTTCTGCTTGTTTGGCCTGGCAGGCTGCGTTCGGCTCA	TTGTTCTGCTTGTTTGGCCT	TTGTTCTGCTTGTTTGGCCT	TTGTTCTGCTTGTTTGGCCT	AGAACAAGCCTG	0.875474	61	80	0.966374	61	80	0.966374	61	80	2.16942	-2.12069	56	67	-	0.00507	0.283	0.185949	0.264987	0.264987	0.207458	0.118875
SRX7122002.05_peak_2755	chr16	35239488	35239846	759	.	11.2967	80.3775	75.9407	180	AAAAAGGAAATCTCTTCCCATAAAAACTAGACAGAAGCATTCTCAGAAACTTGTTTGTGATGTGTGTACTCAACTAACAGAGTTGAACATTTCTTTTGAT	GAAACTTGTTTGTGATGTGT	TCAGAAACTTGTTTGTGATG	TCAGAAACTTGTTTGTGATG	CAAACAAGTTTC	0.889312	46	65	0.793639	43	62	0.793639	43	62	1.00407	10.2069	46	57	-	8.63e-05	0.0276	0.199885	0.133193	0.133193	0.120275	0.748695
SRX7122002.05_peak_1301	chr11	71326017	71326410	759	.	14.4705	80.3374	75.9015	205	CTTGCTGTGCAAGAAACCACCCATCTAGGTCAGGAGTCACTGCAAAAAGTTGTTAGGCCGGTAGTTCTACATCTCGCCTTTCTTAGCCCTTGCCAAAACG	CAAAAAGTTGTTAGGCCGGT	CAAAAAGTTGTTAGGCCGGT	CAAAAAGTTGTTAGGCCGGT	CTAACAACTTTT	0.969115	43	62	0.987177	43	62	0.987177	43	62	3.28663	-2.32759	45	56	-	0.00531	0.289	0.376989	0.392644	0.392644	0.378516	0.112193
SRX7122002.05_peak_107	chr1	26680576	26680908	758	.	18.179	80.2978	75.8622	178	GGGCCGCAGAGGTGTGGAGCTGGTTGGGCCGGTTCTTCACCCTCCTCCCCTGGTGCTTGCCTGTGCCCCAGCAGGGTGACAGTGATGTAGTAGCGGGTCC	GGAGCTGGTTGGGCCGGTTC	TGGTTGGGCCGGTTCTTCAC	TGGTTGGGCCGGTTCTTCAC	AGAACCGGCCCA	0.99708	16	35	0.998714	21	40	0.998714	21	40	5.44725	1.93103	25	36	-	0.00183	0.16	0.775869	0.801324	0.801324	0.868779	0.26855
SRX7122002.05_peak_5905	chr5	128017951	128018318	758	.	15.1911	80.2855	75.85	186	GAAAATGGACACTTGCCTGTTTTATTTCTCTCAGTCTTTAAATCTGATTGCTGCTCAACTGGTACGGCCGGTTCACATTACTCACTAACCCCCCTGTGGT	TCAACTGGTACGGCCGGTTC	TCAACTGGTACGGCCGGTTC	TCAACTGGTACGGCCGGTTC	CGTACCAGTTGA	0.991804	55	74	0.996223	55	74	0.996223	55	74	5.3793	3.48276	55	66	-	0.00116	0.124	0.609775	0.600356	0.600356	0.856816	0.353379
SRX7122002.05_peak_7466	chr9	139698852	139699197	756	.	14.385	80.0638	75.6313	175	TCCTTCATCGAGGAGCGCCGGGCAAGGGAGAACCGGCTCAACCAGCAGAAGAAGCTGATCGACAAGATCCACACGAAGGAGACCAGCGAGAAGTACCGCC	GGGAGAACCGGCTCAACCAG	GGGAGAACCGGCTCAACCAG	GGGAGAACCGGCTCAACCAG	AGAACCGGCTCA	0.999105	26	45	0.999345	26	45	0.999345	26	45	6.06365	5.39655	29	40	+	0.000622	0.0865	0.916571	0.915235	0.915235	0.94489	0.463408
SRX7122002.05_peak_2430	chr15	57798076	57798444	756	.	17.4148	80.0559	75.6238	171	ACTGGAGTAGGCCTGTGAGCTTCCAGATTGAGCCTTTGGCTGCTTGTTTATCTTCTTTCTTCAAAAATCCTGTTGAACCTGTTGGACATGTGTGTGCTGA	AAATCCTGTTGAACCTGTTG	CTGTTGAACCTGTTGGACAT	CTGTTGAACCTGTTGGACAT	CCAACAGGTTCA	0.998172	65	84	0.998038	70	89	0.998038	70	89	4.44814	8.2069	74	85	-	0.000212	0.0446	0.842052	0.72324	0.72324	0.653557	0.625111
SRX7122002.05_peak_7269	chr9	73095608	73095996	756	.	15.9315	80.1042	75.6712	196	TGCCGCCGCGGCAGCTGAGATCATGCTGTTGATCTTGTTTTACACAGAGCAGCCCAGCCTGTTGTGCCAGTACAGAATGTTCTCTTCTGTGAACTGAGTT	CTGTTGATCTTGTTTTACAC	CTGTTGATCTTGTTTTACAC	CTGTTGATCTTGTTTTACAC	AAAACAAGATCA	0.985771	26	45	0.995823	26	45	0.995823	26	45	4.00114	5.44828	30	41	-	0.000611	0.0859	0.513428	0.581138	0.581138	0.541301	0.468372
SRX7122002.05_peak_1841	chr13	20848643	20848996	755	.	13.4731	79.9622	75.531	168	ACAAGAATTAACAAGACATTCTTGAAGAAGTTAACCTGAGAGAACTTGCTCGACCAGTTACCGCACTGGCACGAGGGCAGGTAAATTGCCCAATAGAATA	GAGAACTTGCTCGACCAGTT	AGAACTTGCTCGACCAGTTA	AGAACTTGCTCGACCAGTTA	GTAACTGGTCGA	0.991109	40	59	0.998599	41	60	0.998599	41	60	4.64881	3.56897	50	61	-	0.00113	0.122	0.595647	0.783123	0.783123	0.698995	0.359043
SRX7122002.05_peak_7524	chrUn_gl000216	169363	169821	755	.	9.08731	79.9904	75.559	291	AAGCCTCCTGTAGGCAGAGCCTAGACAAGAGTTATATCACCTGGGTGATCAGTGCAGTGATATGTCACAATGCCGTGTAGCCAGAGCCTAGAATATAGTT	GTCACAATGCCGTGTAGCCA	CAGTGATATGTCACAATGCC	CAGTGATATGTCACAATGCC	tagacaagagtt	0.471431	64	83	0.526421	55	74	0.526421	55	74	0.469626	-5.55172	22	33	+	0.0104	0.41	0.00267278	0.0527555	0.0527555	0.0463281	0.0556192
SRX7122002.05_peak_3125	chr17	59477729	59477963	754	.	5.60261	79.861	75.4315	126	GCTCCCTCAAGAGCCTGGAGCCCGAGGACGAGGTGGAGGACGACCCCAAGGTGACGCTGGAGGCCAAGGAGCTGTGGGACCAGTTCCACAAGCTAGGCAC	CTGTGGGACCAGTTCCACAA	CTGTGGGACCAGTTCCACAA	CTGTGGGACCAGTTCCACAA	GGAACTGGTCCC	0.993779	72	91	0.988626	72	91	0.988626	72	91	4.95512	4	76	87	-	0.000988	0.112	0.65343	0.409189	0.409189	0.77205	0.379534
SRX7122002.05_peak_4178	chr2	228713302	228713658	754	.	17.3448	79.8775	75.4479	175	GAGGGTTGTTAAAGTTATGAGTTCATTTTCCCTCGCCCCCTCATGGTACCATACTCACTCGACTGGAAAGGCAAGTTTCACTCCAGCAAATGAAGCAGCA	TCGACTGGAAAGGCAAGTTT	TGGAAAGGCAAGTTTCACTC	TGGAAAGGCAAGTTTCACTC	AAGGCAAGTTTC	0.981241	59	78	0.973888	64	83	0.973888	64	83	3.64102	-0.931034	68	79	+	0.00384	0.244	0.46799	0.295787	0.295787	0.454626	0.151203
SRX7122002.05_peak_3778	chr2	70368283	70368642	753	.	15.8211	79.7913	75.3629	177	CAACCATCACCTCCCTACTGTGAAATGTGAGGTAAGTTGCTTAAACCGGCGGAACCAGTTTCCTCAACTACATAGAGGGATGATGATTCCCCCTAGCTCA	CGGCGGAACCAGTTTCCTCA	CGGCGGAACCAGTTTCCTCA	CGGCGGAACCAGTTTCCTCA	ggaaccagtttc	0.997903	47	66	0.998688	47	66	0.998688	47	66	6.17489	9.98276	51	62	+	9.58e-05	0.0291	0.822197	0.796487	0.796487	0.959017	0.73565
SRX7122002.05_peak_440	chr1	151008866	151009246	753	.	13.017	79.7727	75.3445	155	GCCCCCTCACAGGAGGCAGGGTTTTTCTTTTGGGCAAACCTGCTCCTGGGGAGAGGAGTGGCAAAACCTGTTTTGAAGATGAGGTTACCTCCCTTCCACA	TGGCAAAACCTGTTTTGAAG	TGGCAAAACCTGTTTTGAAG	TGGCAAAACCTGTTTTGAAG	AAAACAGGTTTT	0.996234	59	78	0.99872	59	78	0.99872	59	78	5.72344	15.931	63	74	-	2.15e-06	0.00893	0.737177	0.802342	0.802342	0.905053	0.989182
SRX7122002.05_peak_399	chr1	145543519	145543890	752	.	13.8276	79.7169	75.2894	184	TTAAGAGCTGAGAAGAGAGAAGACCTGATTGGGTGGTTGACTAGCAGTCACAGAACCTGTCCTCCCAGGCTGTTCCTGAGGCCTGACCACAGTATTTATT	TCACAGAACCTGTCCTCCCA	CACAGAACCTGTCCTCCCAG	CACAGAACCTGTCCTCCCAG	AGGACAGGTTCT	0.967965	48	67	0.990251	49	68	0.990251	49	68	2.75256	7.5	52	63	-	0.000285	0.0533	0.370116	0.43159	0.43159	0.283696	0.585592
SRX7122002.05_peak_5949	chr5	139022656	139023068	751	.	14.9506	79.5585	75.1331	188	TGGCAGGCAACCCGTGACTGCCCAGGCGGCTAGACACAGAACCAGTCTCACCAGTTCAAAGAGCAGTTCATCCCGGGCCCACCCCCAAGCACTGTCTGAG	AGAACCAGTCTCACCAGTTC	AGAACCAGTCTCACCAGTTC	AGAACCAGTCTCACCAGTTC	AGAACCAGTCTC	0.996456	38	57	0.99872	38	57	0.99872	38	57	5.30548	8.68966	38	49	+	0.000174	0.0395	0.746214	0.802469	0.802469	0.844724	0.650185
SRX7122002.05_peak_563	chr1	198901782	198902236	751	.	13.3667	79.5898	75.1642	268	GGATTGCAAGAATAAAATTTGAAACATAAAGCAGCCAAACCAGTTTCCCTTGTTTTCTCATCGCAACTTGAGGTTCCTGTGCATTCTCTGCACAGTGCTC	CAGCCAAACCAGTTTCCCTT	CAGCCAAACCAGTTTCCCTT	CAGCCAAACCAGTTTCCCTT	CAAACCAGTTTC	0.998792	32	51	0.998687	32	51	0.998687	32	51	7.4026	13.2241	36	47	+	1.64e-05	0.0133	0.887871	0.795724	0.795724	0.999618	0.90098
SRX7122002.05_peak_4626	chr21	45604688	45605041	750	.	14.4484	79.5153	75.0909	177	GAATAATCAGTGTGATTCAGCTGGGACTTTCCCTGTTGAACAGGGAGAGTGGGTTTTTCCAGCCTCTCCTCCTTTTCACTCCGCTGTGGTTGAACTCCTA	CTGTTGAACAGGGAGAGTGG	GGGTTTTTCCAGCCTCTCCT	GGGTTTTTCCAGCCTCTCCT	TGAACAGGGAGA	0.941741	33	52	0.987288	51	70	0.987288	51	70	2.05251	-5.7069	37	48	+	0.0107	0.416	0.279878	0.394171	0.394171	0.196004	0.0531373
SRX7122002.05_peak_4443	chr20	52390553	52390935	749	.	4.51794	79.373	74.9505	164	TCTCTGTCCTTATAAAAATTAAACATCTAAAATATTTGAGGAATTTGGGCAGCCACCTTTCCTGTTCCAGGAATGAAAGGTTCATAAAATACTGGCAGTA	CCACCTTTCCTGTTCCAGGA	CCACCTTTCCTGTTCCAGGA	CCACCTTTCCTGTTCCAGGA	GGAACAGGAAAG	0.849608	53	72	0.885577	53	72	0.885577	53	72	0.872353	0.310345	57	68	-	0.00282	0.206	0.168767	0.16953	0.16953	0.108566	0.192376
SRX7122002.05_peak_199	chr1	51425901	51426312	749	.	15.6584	79.3271	74.9049	230	AACCTGCAGCTGCGGAAGCTTCAAGTCTCGCAACAGGTTATTCCAGTTTGGATTTAAGCAAAGGCCTCAGGATAGCGCCTCCCCCTAGCTGAGGCGGGGA	GCAACAGGTTATTCCAGTTT	GCAACAGGTTATTCCAGTTT	GCAACAGGTTATTCCAGTTT	ATAACCTGTTGC	0.998442	30	49	0.998552	30	49	0.998552	30	49	4.63662	8.10345	30	41	-	0.000223	0.0458	0.860634	0.777014	0.777014	0.696194	0.617411
SRX7122002.05_peak_3559	chr19	46876869	46877175	748	.	15.1251	79.3178	74.8957	154	GGGCCACCTTCCAGCGGGGTGGACAGACCGGTTCCGAACCAGCAGGGCTCACGGCTGGAACAAGGGAGCCCAGGGGCCTTTGGGAGCCCAGAGGGGGTGC	TGGACAGACCGGTTCCGAAC	TGGACAGACCGGTTCCGAAC	TGGACAGACCGGTTCCGAAC	GGAACCGGTCTG	0.998496	20	39	0.999021	20	39	0.999021	20	39	4.84295	10.8966	24	35	-	6.11e-05	0.023	0.865343	0.853125	0.853125	0.746595	0.784969
SRX7122002.05_peak_7121	chr8	128812976	128813384	747	.	12.2877	79.1239	74.7046	172	GAATTGTGTATTCAAGATTATGAAGTGCTGTGGGAACAGGCCTAGCAGGGTCAGTGTCTGGAGGGCTGGGGCGTGGTGCTGTGTGGTTAAGTTGTCCGGT	GTGGGAACAGGCCTAGCAGG	GTGGGAACAGGCCTAGCAGG	GTGGGAACAGGCCTAGCAGG	ggaacaggccta	0.913981	30	49	0.878546	30	49	0.878546	30	49	3.08368	-1.32759	33	44	+	0.00422	0.256	0.228331	0.166476	0.166476	0.33957	0.137839
SRX7122002.05_peak_6	chr1	523383	523771	746	.	13.638	79.076	74.6577	178	AATGGGTTTCTAGCTGCCTCCTCTGCCTGCCCAAACAGGACAGGCAGGAAAAACTGGCTTGGTTCTGAGTAGGCAGTTTCAGGGCCTTAAGGAGAAATTC	CAGGCAGGAAAAACTGGCTT	CAGGCAGGAAAAACTGGCTT	CAGGCAGGAAAAACTGGCTT	CAAGCCAGTTTT	0.980558	41	60	0.975079	41	60	0.975079	41	60	3.69561	6.32759	50	61	-	0.000446	0.0705	0.462263	0.30196	0.30196	0.466463	0.517691
SRX7122002.05_peak_1972	chr13	73640102	73640468	745	.	16.0822	78.9447	74.528	184	AAGTTTTGTTTGATAGTCTTTCAAATGCCTTGGGGAGGGTTTGTAGCAGACTTGTTCATCTGGCTAAACCTGTTCTTGGGTAATCATAGAGCATTGAGGT	TGGCTAAACCTGTTCTTGGG	TGGCTAAACCTGTTCTTGGG	TGGCTAAACCTGTTCTTGGG	AGAACAGGTTTA	0.991695	61	80	0.997998	61	80	0.997998	61	80	5.22226	13.2931	65	76	-	1.56e-05	0.0132	0.607866	0.719868	0.719868	0.827924	0.904162
SRX7122002.05_peak_2602	chr16	121272	121693	745	.	13.6007	78.9492	74.5323	247	CAGGGGTGAGGAGAACCGAGCCTGGGACTGCCCAGGCATCTAGCTGGGTCAAACCTGAAAAGCCAGTTTCATCCTTGAATCTTCTCCCGGTCTCCAACAG	CAAACCTGAAAAGCCAGTTT	AAACCTGAAAAGCCAGTTTC	AAACCTGAAAAGCCAGTTTC	AAAGCCAGTTTC	0.997314	50	69	0.999376	51	70	0.999376	51	70	4.5522	6.27586	59	70	+	0.000454	0.0712	0.787323	0.923126	0.923126	0.676212	0.514637
SRX7122002.05_peak_3689	chr2	28939441	28939790	744	.	14.4698	78.8309	74.4155	179	AGTAGTGCTATGACCTAACACATCCATTTGATTTCAGTTGGCAAGGGAAGCAGAAGATCCAGTTTGACACAAGAAATCAAGAATGGTTGCACAACAGGCT	CAGAAGATCCAGTTTGACAC	CAGAAGATCCAGTTTGACAC	CAGAAGATCCAGTTTGACAC	CAAACTGGATCT	0.995938	51	70	0.998732	51	70	0.998732	51	70	4.66	6.96552	55	66	-	0.000352	0.0603	0.723686	0.804887	0.804887	0.701922	0.550719
SRX7122002.05_peak_1146	chr11	19265641	19266007	744	.	14.9796	78.8813	74.4652	176	TTTGTTCATCATGTTGTGTAATCTGTGTCTCACTGAAGTTAGACCAGTTTTTCTACTCTGTGCTGTCGCCCTTCTGGATTGCACAACTTGGAGGGCTGAT	AAGTTAGACCAGTTTTTCTA	AAGTTAGACCAGTTTTTCTA	AAGTTAGACCAGTTTTTCTA	AAAACTGGTCTA	0.998479	36	55	0.997606	36	55	0.997606	36	55	4.40717	11.3793	40	51	-	4.78e-05	0.02	0.864452	0.687031	0.687031	0.643248	0.806415
SRX7122002.05_peak_4634	chr21	46493320	46493671	743	.	13.9726	78.7253	74.3113	188	CTATCAAACTTTATCTTCGTGCAGAGAACTGCAGCCTGGAGCTGGTTATTCCGGTCAGTGAAAACGTTGCATTTCTACATATGCTTATCATCATCTGTGT	CTGGAGCTGGTTATTCCGGT	CTGGAGCTGGTTATTCCGGT	CTGGAGCTGGTTATTCCGGT	CTGACCGGAATA	0.996004	36	55	0.996595	36	55	0.996595	36	55	4.28048	1.2931	47	58	-	0.00218	0.177	0.727122	0.620339	0.620339	0.611175	0.23425
SRX7122002.05_peak_688	chr1	235459227	235459718	743	.	15.207	78.791	74.3761	160	ACTGCTGCTGTTCTGGAGGCAGCCCAAATATCCTTGGAAGACTGGTCCAGTCCAGGAGAAACCAGCTTGACCACTATGCTATCAAGTTTCCCCTGACCAC	GGAGAAACCAGCTTGACCAC	GGAGAAACCAGCTTGACCAC	GGAGAAACCAGCTTGACCAC	AAGACTGGTCCA	0.965382	55	74	0.992385	55	74	0.992385	55	74	6.04782	5.25862	38	49	+	0.000653	0.0887	0.357261	0.475881	0.475881	0.943617	0.453226
SRX7122002.05_peak_767	chr10	17487392	17487877	743	.	16.3105	78.7748	74.3601	168	TTCTCCTCCCACCGTCTGCCTTTCTTTTCCAAAGAATAGAGAGCCTGCCCCAACTGGAAAATCAGGTAGCTTCTCCCACACAGGAAGGGATCTGCTGCCT	CCCCAACTGGAAAATCAGGT	CCCCAACTGGAAAATCAGGT	CCCCAACTGGAAAATCAGGT	aaatcaggtagc	0.989288	48	67	0.997155	48	67	0.997155	48	67	3.64786	0.793103	59	70	+	0.00249	0.191	0.565992	0.65483	0.65483	0.456536	0.210449
SRX7122002.05_peak_2479	chr15	70755463	70755836	743	.	13.763	78.7664	74.3519	192	ACCCATGACCACTTCATCCAGAGAGGCCCCAACAGACCTGCTTCTTGGTTTTGCGGTCAAACTGGTTCTTGAAACTTCCCCAGAGGTCCAGCAGGGTTTA	CGGTCAAACTGGTTCTTGAA	CGGTCAAACTGGTTCTTGAA	CGGTCAAACTGGTTCTTGAA	AGAACCAGTTTG	0.999844	54	73	0.999761	54	73	0.999761	54	73	5.12666	13.3448	58	69	-	1.51e-05	0.0129	0.990073	0.991854	0.991854	0.811633	0.905371
SRX7122002.05_peak_4430	chr20	49876046	49876414	743	.	12.9219	78.7168	74.3029	172	AAGATCAGTGCCTGAGGTATTTTGCAGACCCTGCACTGGATGGATCAGCTGAACTGGCTCAACCAGTTCCGCCATCCCACCCAGGAACAGAAGACGGCAA	TGAACTGGCTCAACCAGTTC	TGGCTCAACCAGTTCCGCCA	TGGCTCAACCAGTTCCGCCA	GGAACTGGTTGA	0.997989	50	69	0.9992	55	74	0.9992	55	74	6.69301	7.2931	59	70	-	0.000311	0.0563	0.828306	0.886662	0.886662	0.991091	0.572165
SRX7122002.05_peak_5751	chr5	58140246	58140623	742	.	16.8701	78.6541	74.2412	193	TACTTCTGGCTCAAATGTCACCCACCCGGTAGCAGAATGACCTTTCCTTGCAGTTCTGGCCCATCCAGTTCCACAGGAAAGGGGAGACAAGACATTGCAA	TGGCCCATCCAGTTCCACAG	TGGCCCATCCAGTTCCACAG	TGGCCCATCCAGTTCCACAG	GGAACTGGATGG	0.986372	57	76	0.99473	57	76	0.99473	57	76	4.71178	2.48276	61	72	-	0.00156	0.148	0.519791	0.540919	0.540919	0.713886	0.303169
SRX7122002.05_peak_1545	chr12	50013034	50013404	742	.	14.1933	78.7005	74.287	171	ATCTAGGGATCCAAACTTATTTGAAAAGCTAAAGAGGCACCATTCATCCCCACTGGAATGGCAGGTTTTGCAGCAATTGTTGCATATGTATTATACAAAC	TGGAATGGCAGGTTTTGCAG	TGGAATGGCAGGTTTTGCAG	TGGAATGGCAGGTTTTGCAG	ATGGCAGGTTTT	0.994821	54	73	0.996531	54	73	0.996531	54	73	4.36658	0.982759	58	69	+	0.00237	0.186	0.685503	0.616902	0.616902	0.634593	0.221522
SRX7122002.05_peak_3212	chr17	75266180	75266512	742	.	16.8701	78.6541	74.2412	150	AGCCAGCATTTCCTCTTGCCTGAAGCACAACCTAGACTCCTAACCGGACTCTGGTCCGTCCGGTCACTCCACATCTCACTGAGAACCAAGATTGCAAAAT	TGGTCCGTCCGGTCACTCCA	TGGTCCGTCCGGTCACTCCA	TGGTCCGTCCGGTCACTCCA	ctaaccggactc	0.960071	52	71	0.983975	52	71	0.983975	52	71	3.62041	5.34483	40	51	+	0.000633	0.0875	0.335752	0.362479	0.362479	0.449917	0.461117
SRX7122002.05_peak_4197	chr2	233846116	233846484	741	.	17.1408	78.539	74.1279	187	CAGCTGACACCACCCAGACCGTGGTAATCTGGCTCAACCAGTTCTGCCACCCCACCCAGGAACAGAAGACAGCAAGCAAACCTCACTTCAATCCCTATGA	TGGCTCAACCAGTTCTGCCA	TGGCTCAACCAGTTCTGCCA	TGGCTCAACCAGTTCTGCCA	AGAACTGGTTGA	0.997778	30	49	0.99909	30	49	0.99909	30	49	6.34964	9.46552	34	45	-	0.000122	0.0318	0.813097	0.866807	0.866807	0.976963	0.696322
SRX7122002.05_peak_3180	chr17	67462654	67463041	741	.	15.3946	78.5667	74.1552	184	GGGAAATCCCGTGGCATTTTCTTACAGAAACAGGTTATACTGGGTGGATGGGTTTAAAGCATTATTCACAGGACTAATTGTATGACTTGGAGCAGCCTCG	ACAGAAACAGGTTATACTGG	ACAGAAACAGGTTATACTGG	ACAGAAACAGGTTATACTGG	GAAACAGGTTAT	0.999631	24	43	0.999308	24	43	0.999308	24	43	5.34481	12.0517	27	38	+	3.21e-05	0.0169	0.970981	0.906962	0.906962	0.850452	0.845043
SRX7122002.05_peak_3153	chr17	62298004	62298357	741	.	12.3126	78.5312	74.1203	180	TTGTGGAAGACAGTGTGGCAATTCCTCAAAGACCTAGAACCAGAAATACCAGTTGACCCAGCAATGCCATTACTGGGTATATACCCAAAGGAATATAAAT	TAGAACCAGAAATACCAGTT	TAGAACCAGAAATACCAGTT	TAGAACCAGAAATACCAGTT	aataccagttga	0.998136	35	54	0.999399	35	54	0.999399	35	54	4.49958	7.03448	45	56	+	0.000343	0.0594	0.839124	0.926562	0.926562	0.664121	0.554728
SRX7122002.05_peak_3219	chr17	76195034	76195375	740	.	17.4271	78.4438	74.0343	183	GGGCAAGTGGTTGGTAACGTGGGTGCTGGCAAAACAGGTTTTGCAACCTCACTGGCGTTCTGCAAAGGCAGCTTCCTGCCTGGATTGGCCCATGGGCAAC	GGCAAAACAGGTTTTGCAAC	GGCAAAACAGGTTTTGCAAC	GGCAAAACAGGTTTTGCAAC	AAAACAGGTTTT	0.99945	28	47	0.999674	28	47	0.999674	28	47	6.78928	15.931	31	42	+	2.15e-06	0.00893	0.948835	0.983327	0.983327	0.994145	0.989182
SRX7122002.05_peak_3071	chr17	48992508	48992860	740	.	11.6208	78.4648	74.0549	167	AGGGTTGTGGGAGGGCAGCTATGTACCAAGTCCAGCGAGGTTATTTCACCCCAGCAAACAGGTCCTGCTGGTTTGCCATTTGGAGAGAGTTTGGCCCCAG	CAAACAGGTCCTGCTGGTTT	CAAACAGGTCCTGCTGGTTT	CAAACAGGTCCTGCTGGTTT	CAAACAGGTCCT	0.995838	55	74	0.998595	55	74	0.998595	55	74	4.83709	9.2931	55	66	+	0.000132	0.0331	0.719359	0.781978	0.781978	0.744941	0.682385
SRX7122002.05_peak_467	chr1	156253845	156254241	740	.	15.3429	78.4166	74.0075	238	CCCCTTTAAGCTGGGCCCCACCTGCTCTGGTCAGACAGGTTTTGAGACACAGGTAAAGGGAGGGAGACAGAGAGAAATACTTGCAGAGCCAGCAGGTAGC	TGGTCAGACAGGTTTTGAGA	TGGTCAGACAGGTTTTGAGA	TGGTCAGACAGGTTTTGAGA	AAAACCTGTCTG	0.999743	28	47	0.999705	28	47	0.999705	28	47	6.08008	11.4655	32	43	-	4.54e-05	0.0196	0.980909	0.986763	0.986763	0.947054	0.81386
SRX7122002.05_peak_1278	chr11	67616025	67616409	740	.	14.5811	78.4249	74.0156	188	CTGCGTCACCGTTTTGGCAAGAGCTGACAAATGCGAGATGTAGAAATACCAGCCTAACAACTTTTCAAGTGATTCCTGGCCTAGATGGGTGGCTTCTTGC	AATACCAGCCTAACAACTTT	TAGAAATACCAGCCTAACAA	TAGAAATACCAGCCTAACAA	ctaacaactttt	0.950667	45	64	0.978891	41	60	0.978891	41	60	3.50505	-2.32759	54	65	+	0.00531	0.289	0.303551	0.325188	0.325188	0.420899	0.112193
SRX7122002.05_peak_3562	chr19	47428432	47428786	739	.	15.8539	78.311	73.903	182	TATTAAAATTGCTGCAGTTCGGAACACAGACTGGCACTTGTTTTACTGGAAAAGCAAGATGCCATCAGGGGAGAGAAGGGCCAAGCCAACCCCTGTGTGG	TTGTTTTACTGGAAAAGCAA	TTGTTTTACTGGAAAAGCAA	TTGTTTTACTGGAAAAGCAA	AAAACAAGTGCC	0.920145	38	57	0.974164	38	57	0.974164	38	57	3.07446	2.10345	33	44	-	0.00174	0.156	0.238259	0.297824	0.297824	0.337279	0.279496
SRX7122002.05_peak_5211	chr3	168891074	168891445	739	.	13.6485	78.3821	73.9733	184	ATACTTCTAACCACAAGCTCACCTCTGAACTCCAAACTGGTTTATCCTGTTGTCCCAGAGGCATCTTAAATTCAGTCTGGCAACTCTGAAAACATTTTGT	CAAACTGGTTTATCCTGTTG	CAAACTGGTTTATCCTGTTG	CAAACTGGTTTATCCTGTTG	TAAACCAGTTTG	0.999535	33	52	0.999423	33	52	0.999423	33	52	5.06969	14	33	44	-	9.49e-06	0.0121	0.959145	0.931653	0.931653	0.799287	0.938526
SRX7122002.05_peak_819	chr10	32460167	32460559	738	.	16.4263	78.2883	73.8808	224	GCTGCCATTCCACAGAACTTACAGAACAGGCTCTGCAGCTGTTACTTGCCAGCTTGCTGGTCAATATTTGTAGGTGGGACAAGAGCTCTAGTCTCTGAGA	ACAGAACTTACAGAACAGGC	CACAGAACTTACAGAACAGG	CACAGAACTTACAGAACAGG	agaacaggctct	0.933066	12	31	0.957803	11	30	0.957803	11	30	3.25301	2.7069	23	34	+	0.00146	0.142	0.261423	0.244495	0.244495	0.370116	0.315451
SRX7122002.05_peak_7735	chrX	117786827	117787177	738	.	16.1317	78.2884	73.881	169	TCAGGCTGGGAAAGTTTGCTTTCCAGCCAGTTCTACTAGTTCCGCAGGGGATCAGTATATGCTCCAGCTAATCTTGTGAGCATAGAAACAAGTTACACCA	CAGTTCTACTAGTTCCGCAG	CAGTTCTACTAGTTCCGCAG	CAGTTCTACTAGTTCCGCAG	GAAACAAGTTAC	0.992714	28	47	0.998195	28	47	0.998195	28	47	3.81696	7.56897	85	96	+	0.000278	0.0528	0.627466	0.738323	0.738323	0.498409	0.589602
SRX7122002.05_peak_7203	chr9	20580683	20581064	738	.	16.4263	78.2883	73.8808	185	AGGAGAGCACCCCTCCCTCCAGTTCAGAGGAACTGAACCAGAACTACAACAATTTACACAGGGCTAACCTGCCTAACCACCTGAACAGAAAAGCCTCTGT	GGGCTAACCTGCCTAACCAC	GGGCTAACCTGCCTAACCAC	GGGCTAACCTGCCTAACCAC	TGAACCAGAACT	0.977981	61	80	0.991479	61	80	0.991479	61	80	3.14375	0.534483	34	45	+	0.00266	0.199	0.437253	0.454245	0.454245	0.348861	0.199758
SRX7122002.05_peak_6968	chr8	70602219	70602616	737	.	17.6553	78.186	73.7801	170	CATGCCAGACTAGAGTCAAGCTCAACAGGGTCTTCTTTCCCCGCTGATTCCGCCAAGCCCGTTCCCTTGGCTGTGGTTTCGCTGGATAGTAGGTAGGGAC	TGGTTTCGCTGGATAGTAGG	TGGTTTCGCTGGATAGTAGG	TGGTTTCGCTGGATAGTAGG	caagcccgttcc	0.90883	74	93	0.974038	74	93	0.974038	74	93	0.871804	0.706897	54	65	+	0.00255	0.193	0.221586	0.297187	0.297187	0.108311	0.205549
SRX7122002.05_peak_1469	chr12	20704237	20704626	737	.	19.469	78.1956	73.7896	216	GGTGGTGCATGGCCGTTCTTAGTTGGTGGAGCGATTTGTCTGGTTAATTCCGATAACGAACGAGACTCTGGCATGCTAACTAGTTACGCGACCCCCGAGC	TGGCATGCTAACTAGTTACG	ATGCTAACTAGTTACGCGAC	ATGCTAACTAGTTACGCGAC	GTAACTAGTTAG	0.757419	69	88	0.914989	73	92	0.914989	73	92	2.13889	5.43103	76	87	-	0.000614	0.0859	0.124984	0.188876	0.188876	0.203895	0.466463
SRX7122002.05_peak_2970	chr17	16981774	16982157	737	.	15.2406	78.1183	73.7134	177	TCTGGTCACTAAACCAGGCAGACAGGCTTCTTCCTCCTCCCCACCTCCCTGGTTTTCCAGTTGCTTCCTGGGCTGGATGAGTGTTTGCTGCTGTTGCCCC	ACTAAACCAGGCAGACAGGC	CACTAAACCAGGCAGACAGG	CACTAAACCAGGCAGACAGG	GAAGCCTGTCTG	0.879818	8	27	0.948766	7	26	0.948766	7	26	2.58625	1.10345	19	30	-	0.00229	0.182	0.190022	0.226804	0.226804	0.259641	0.227059
SRX7122002.05_peak_2252	chr14	77577471	77577803	737	.	16.3647	78.1234	73.7184	157	CAGAAGGCTGAGAACAGCCCACACACACAGTTACGGAGTGAGTAGGCTTTTCCAGCAGAGCCACATTCTTTAAGACAAAGACCCGCCAGAAAAGCTGCTG	AGGCTTTTCCAGCAGAGCCA	AGGCTTTTCCAGCAGAGCCA	AGGCTTTTCCAGCAGAGCCA	AAGACCCGCCAG	0.713986	44	63	0.7564	44	63	0.7564	44	63	0.783162	-5.08621	78	89	+	0.00946	0.392	0.109711	0.119002	0.119002	0.0994018	0.0617284
SRX7122002.05_peak_2902	chr16	87901046	87901386	737	.	12.3966	78.1627	73.7571	167	CCCCCTCCCCCCCAAAGTACGGTGTGGCAGAAAACAGCGCCAACAGGTCCTGCCAGTCAGAAGCCACTCCCCTGATTTCATGGCTCAAGACCCCAACTAT	CGCCAACAGGTCCTGCCAGT	CCAACAGGTCCTGCCAGTCA	CCAACAGGTCCTGCCAGTCA	AGGACCTGTTGG	0.958426	38	57	0.973405	40	59	0.973405	40	59	3.89377	5.36207	40	51	-	0.000629	0.0871	0.330406	0.293624	0.293624	0.515591	0.461881
SRX7122002.05_peak_6458	chr7	6911130	6911538	737	.	13.8141	78.2032	73.7969	171	CACCACTGCCTCACCGTTTTGGCAAGGGCTGACAAAGGCGAGATGGAGAAATACCAGCCTAACAACTTTTCCAGTGACTCCTGACCTCGATGGCTGGTTT	AATACCAGCCTAACAACTTT	AATACCAGCCTAACAACTTT	AATACCAGCCTAACAACTTT	ctaacaactttt	0.950667	50	69	0.974606	50	69	0.974606	50	69	3.89104	-2.32759	59	70	+	0.00531	0.289	0.303551	0.299415	0.299415	0.514828	0.112193
SRX7122002.05_peak_2248	chr14	77381072	77381424	737	.	13.5733	78.1281	73.7229	170	GGCTCACCCTGCAGATCCCAGAGGTGGAGTTACAGTTCTGGCATTTCTGGTTCCCCAGGTGGGCCTCAGGGAGGAAAGGTCTGAAAGAGGAGAGGCAAGG	TGGCATTTCTGGTTCCCCAG	TGGCATTTCTGGTTCCCCAG	TGGCATTTCTGGTTCCCCAG	GGAACCAGAAAT	0.937563	39	58	0.990333	39	58	0.990333	39	58	3.92487	0.241379	43	54	-	0.00287	0.207	0.271096	0.432481	0.432481	0.521828	0.189258
SRX7122002.05_peak_3800	chr2	75381222	75381506	737	.	16.073	78.1278	73.7226	132	CTCCCTCGGGATCTGAACACTCAGGGTCATGCTGTTGCTGCCCAAGCAGGAAAATCCTGTTTCTGAAAATCCCAAACAACAAACAGCTCCCCTACAGAGC	AGGAAAATCCTGTTTCTGAA	AGGAAAATCCTGTTTCTGAA	AGGAAAATCCTGTTTCTGAA	GAAACAGGATTT	0.99818	48	67	0.99658	48	67	0.99658	48	67	2.98714	8.72414	52	63	-	0.000171	0.0392	0.842879	0.619193	0.619193	0.32277	0.652285
SRX7122002.05_peak_7325	chr9	94075241	94075615	737	.	15.5377	78.2013	73.795	179	GCAAGGGTTAAAGCAGAGTAGACTTACTGAGCTGATTCAGGTAGACTGGAATCTCCTGCTTTCAGGAAAAACCGGTCTGTTTTGGAATCCGTCTGCTTCC	TGCTTTCAGGAAAAACCGGT	TGCTTTCAGGAAAAACCGGT	TGCTTTCAGGAAAAACCGGT	aaaaccggtctg	0.998543	57	76	0.998434	57	76	0.998434	57	76	4.14895	15.3793	68	79	+	3.54e-06	0.00975	0.868652	0.762759	0.762759	0.57681	0.970727
SRX7122002.05_peak_6610	chr7	73246469	73246905	737	.	10.6618	78.1234	73.7184	224	TGCCTGGGAAGTGCAGAGTGGATGGACGGGTTTAGAGGGGAGGGGCGAAGGTGCTGTAAACAGGTTTGGGCAGTGGTGGGGGAGGGGGCCAGAGAGGCGG	CTGTAAACAGGTTTGGGCAG	TGGATGGACGGGTTTAGAGG	TGGATGGACGGGTTTAGAGG	TAAACAGGTTTG	0.989604	54	73	0.993679	19	38	0.993679	19	38	4.29391	14.1724	57	68	+	8.65e-06	0.0121	0.570447	0.509355	0.509355	0.614611	0.943681
SRX7122002.05_peak_1218	chr11	51590867	51591350	736	.	4.75803	78.0368	73.6325	203	TTGTTCAACTCTGTGAGTTGAATGCAGTCCTCACAGGAAACATTCTGAGAATGCTTCTGTCTAGGTTTGATGTGAAGATATACCCGTTTCGAAGGAAGGC	AAGATATACCCGTTTCGAAG	AAGATATACCCGTTTCGAAG	AAGATATACCCGTTTCGAAG	GAAACGGGTATA	0.919281	75	94	0.943538	75	94	0.943538	75	94	0.737505	6.55172	79	90	-	0.000409	0.0668	0.236159	0.219486	0.219486	0.094629	0.530928
SRX7122002.05_peak_1213	chr11	51582692	51583059	736	.	4.7808	78.0776	73.6728	196	TCAACTCTGTGAGTTGAATGCAGTCCTCACAGGAAACATTCTGAGAATGCTTCTGTCTAGGTTTGATGTGAAGATATACCCGTTTCGAAGGAAGGCCACA	AAGATATACCCGTTTCGAAG	AAGATATACCCGTTTCGAAG	AAGATATACCCGTTTCGAAG	GAAACGGGTATA	0.919281	71	90	0.943538	71	90	0.943538	71	90	0.737505	6.55172	75	86	-	0.000409	0.0668	0.236159	0.219486	0.219486	0.094629	0.530928
SRX7122002.05_peak_5304	chr3	195634015	195634381	736	.	13.3453	78.073	73.6682	172	GGCAGCGCGACAGGCATGGGATGAAGCTGACAGGCGGGTTTGAGTTTGTCTGAGGAGCGGGCTAACCGGCTCCTCCAGCAGCTGCTACCTCCAGCACCAC	CGGGCTAACCGGCTCCTCCA	CGGGCTAACCGGCTCCTCCA	CGGGCTAACCGGCTCCTCCA	GGAGCCGGTTAG	0.989922	58	77	0.994386	58	77	0.994386	58	77	4.33652	4.46552	62	73	-	0.000849	0.103	0.575665	0.529082	0.529082	0.623775	0.405116
SRX7122002.05_peak_4582	chr21	37560410	37560770	735	.	15.7421	77.9984	73.5948	193	TATAGCAGCACTGCTCTCCCAGTTCAACAAAAACTGGTCTCACTGGTTACCTGTGGAACCCCGACTCCCTGAGATGGCTCTCGGCAGCCTTGCCTTCTGC	AAAACTGGTCTCACTGGTTA	AAAACTGGTCTCACTGGTTA	AAAACTGGTCTCACTGGTTA	AAAACTGGTCTC	0.992385	30	49	0.998876	30	49	0.998876	30	49	5.19929	10.4138	30	41	+	7.8e-05	0.0265	0.620466	0.82767	0.82767	0.824997	0.762505
SRX7122002.05_peak_5810	chr5	79563171	79563491	735	.	15.7421	77.9984	73.5948	171	GAACCCAAATTCCAAATTAATGAAGACAGTAGAGAGTTGCTCAACAGGTTTTGCAGCCCCGTTCAATCTTTCTGGGAACAAATTAATTTTTTTTTTTTTT	TTGCTCAACAGGTTTTGCAG	TTGCTCAACAGGTTTTGCAG	TTGCTCAACAGGTTTTGCAG	AAAACCTGTTGA	0.997374	37	56	0.99897	37	56	0.99897	37	56	5.66045	11.6379	41	52	-	4.07e-05	0.0187	0.789614	0.841543	0.841543	0.895889	0.824424
SRX7122002.05_peak_3749	chr2	62534020	62534416	735	.	13.7363	77.945	73.542	196	AGAGCACACCGTGCCCACTGGCATTATTGCCACAACTTCTCCTTGCTTTGTGGAAGAGAATCTGGTTACACATCTTACTGGTTTTTCTGCTTTCTTTCTG	TGGTTTTTCTGCTTTCTTTC	TGGTTTTTCTGCTTTCTTTC	TGGTTTTTCTGCTTTCTTTC	AAAACCAGTAAG	0.967759	79	98	0.99366	79	98	0.99366	79	98	3.84068	9.65517	74	85	-	0.000112	0.0311	0.36757	0.508591	0.508591	0.504009	0.712995
SRX7122002.05_peak_726	chr10	4012523	4012887	734	.	15.6868	77.8432	73.4415	179	GAGATATGTTGCAGATCCTGCACCTCCATGGATCAGCTGACACCACCCAGAACAGTCATCTGGCCCAACCAGTTCTGCCACCCCACCCAGGAACAGAAGA	TGGCCCAACCAGTTCTGCCA	TGGCCCAACCAGTTCTGCCA	TGGCCCAACCAGTTCTGCCA	AGAACTGGTTGG	0.998204	61	80	0.998928	61	80	0.998928	61	80	6.59866	9.68966	65	76	-	0.00011	0.0308	0.844724	0.834033	0.834033	0.988545	0.715986
SRX7122002.05_peak_645	chr1	223492759	223493158	734	.	16.5466	77.8068	73.4057	221	GGACACACTGAAAATTCACCAACACACCAACATGAGACAACAGGAAACACAAGACAGACTGGTTTTCACAGGTAGGAGGGAATACAGCGGCCCTTTCAAT	AAGACAGACTGGTTTTCACA	AAGACAGACTGGTTTTCACA	AAGACAGACTGGTTTTCACA	AAAACCAGTCTG	0.991345	51	70	0.994574	51	70	0.994574	51	70	3.59385	12.1897	55	66	-	2.96e-05	0.016	0.60112	0.533919	0.533919	0.443681	0.849943
SRX7122002.05_peak_3807	chr2	85623956	85624504	734	.	13.6976	77.8165	73.4151	267	TCCAGAAGATAGAATCTTTTGGAAAAACAAGTTCTACAGGTTCACCACTCACTGCATAAAATGATGTTTAATTTGTCTAAAATTCATTTCTGTCAAACCT	TGGAAAAACAAGTTCTACAG	TGGAAAAACAAGTTCTACAG	TGGAAAAACAAGTTCTACAG	aaaacaagttct	0.998858	20	39	0.999531	20	39	0.999531	20	39	5.49366	10.8103	24	35	+	6.38e-05	0.0237	0.895125	0.952526	0.952526	0.875652	0.78236
SRX7122002.05_peak_7378	chr9	116342889	116343195	734	.	16.5466	77.8068	73.4057	162	TCCCCTCCTGGCTTTGTTTGGTTTGGCCTCGATTTAGAACAGGGTTGGCAGAGGCAGGCTGACTTGCATTTCTGGTTTTGGGTTTGTTGCTGCACTTTCC	GACTTGCATTTCTGGTTTTG	CTGACTTGCATTTCTGGTTT	CTGACTTGCATTTCTGGTTT	AAAACCAGAAAT	0.970495	61	80	0.989557	59	78	0.989557	59	78	3.61952	4.72414	68	79	-	0.000782	0.0989	0.387171	0.421662	0.421662	0.449663	0.422171
[truncated: 6,859 more rows]

## Sheet: Tab4_Scores_MYOD
sequence_name	chrom	chromStart	chromEnd	chipSeq_score	strand	signalValue	pValue	qValue	peak	sequence	CNN_binding_sequence	CNN_binding_sequence_RNN_nc	CNN_binding_sequence_RNN	matched_sequence_fimo_grhl1	CNN_binding_prob	CNN_start	CNN_stop	CNN_binding_prob_RNN_nc	CNN_start_RNN_nc	CNN_stop_RNN_nc	CNN_binding_prob_RNN	CNN_start_RNN	CNN_stop_RNN	deepbind_GRHL1	score_fimo_grhl1	start_fimo_grhl1	stop_fimo_grhl1	strand_fimo_grhl1	p-value_fimo_grhl1	q-value_fimo_grhl1	CNN_binding_prob_pct	CNN_binding_prob_RNN_nc_pct	CNN_binding_prob_RNN_pct	deepbind_GRHL1_pct	score_fimo_grhl1_pct
[truncated: 9,509 more rows]

[truncated: 5 more sheets: Tab5_Selected_MYODpeaks_per_run, Tab6_Novel_sequences, Tab7_In_silico_mutagenesis, Tab8_Selected_sequences, Tab8_ITC_comparisson]
